# Supplementary material for: Mapping Metabolite and ICD-10 Associations
Source: Metabolites. 2020 May 14;10(5):196. doi: 10.3390/metabo10050196 (PMC7281140; doi:10.3390/metabo10050196)
Supplement: Supplementary file 1 [file metabolites-10-00196-s001.zip]

Archive with 7 entries (6 files):
- metabolites-789306-pr-sp/
- metabolites-789306-pr-sp/Supplementary_Figure_S1.pdf
- metabolites-789306-pr-sp/Supplementary_table_S1.xlsx
- metabolites-789306-pr-sp/Supplementary_table_S2.xlsx
- metabolites-789306-pr-sp/Supplementary_Table_S3.xlsx
- metabolites-789306-pr-sp/Supplementary_Table_S4.xlsx
- metabolites-789306-pr-sp/Supplementary_Table_S5.xlsx
