# Supplementary material for: Mapping Metabolite and ICD-10 Associations
Source: Metabolites. 2020 May 14;10(5):196. doi: 10.3390/metabo10050196 (PMC7281140; doi:10.3390/metabo10050196)
Supplement: Supplementary file 1 [file metabolites-10-00196-s001.zip › metabolites-789306-pr-sp/Supplementary_table_S1.xlsx]

## Sheet: Supplementary_table_1
	Supplementary Table S1. AUC-ROC values for ICD-10 and metabolite pairs. AUC-ROC values for ICD-10 codes, number of cases, mean age (years), age limits, gender proportions and AUC-ROC values with 95% confidence intervals calculated either in comparison with general population or only healthy controls.
							Met (methionine)							Orn (ornithine)							Arg (arginine)							Gly (glycine)							Val (valine)							Ala (alanine)							Leu+Ile (leucine and isoleucine)
Disease name	ICD-10 code	Cases	Mean age	Age minimum	Age maximum	Male %	AUC-ROC vs General population	AUC 95% CI minimum	AUC 95% CI maximum	AUC-ROC vs Healthy controls	AUC 95% CI minimum	AUC 95% CI maximum	pvalue between the two AUC-ROC	AUC-ROC vs General population	AUC 95% CI minimum	AUC 95% CI maximum	AUC-ROC vs Healthy controls	AUC 95% CI minimum	AUC 95% CI maximum	pvalue between the two AUC-ROC	AUC-ROC vs General population	AUC 95% CI minimum	AUC 95% CI maximum	AUC-ROC vs Healthy controls	AUC 95% CI minimum	AUC 95% CI maximum	pvalue between the two AUC-ROC	AUC-ROC vs General population	AUC 95% CI minimum	AUC 95% CI maximum	AUC-ROC vs Healthy controls	AUC 95% CI minimum	AUC 95% CI maximum	pvalue between the two AUC-ROC	AUC-ROC vs General population	AUC 95% CI minimum	AUC 95% CI maximum	AUC-ROC vs Healthy controls	AUC 95% CI minimum	AUC 95% CI maximum	pvalue between the two AUC-ROC	AUC-ROC vs General population	AUC 95% CI minimum	AUC 95% CI maximum	AUC-ROC vs Healthy controls	AUC 95% CI minimum	AUC 95% CI maximum	pvalue between the two AUC-ROC	AUC-ROC vs General population
Tuberculosis	A15-A19	38	68.7105	28	89	0.631579	0.538757	0.449181	0.628333	0.641082	0.513109	0.769054	0.201045	0.601369	0.508884	0.693853	0.596491	0.46593	0.727053	0.952432	0.509304	0.421759	0.596848	0.521199	0.387435	0.654962	0.882113	0.514821	0.416435	0.613207	0.475877	0.340081	0.611673	0.649577	0.509439	0.43571	0.583168	0.504386	0.367147	0.641625	0.949416	0.59128	0.512797	0.669764	0.564327	0.432083	0.696572	0.731752	0.506464
Malignant neoplasms of digestive organs	C15-C26	10	72	47	87	0.7	0.52987	0.341887	0.717853	0.566667	0.358624	0.774709	0.787787	0.676823	0.466985	0.886661	0.672222	0.452645	0.8918	0.976351	0.675924	0.499795	0.852053	0.65	0.432353	0.867647	0.856298	0.577123	0.338704	0.815542	0.541667	0.250991	0.832342	0.853652	0.522777	0.379457	0.666097	0.525	0.342388	0.707612	0.985059	0.537862	0.308806	0.766919	0.472222	0.213798	0.730647	0.693291	0.461838
Melanoma and other malignant neoplasms of skin	C43-C44	11	67.6364	44	83	0.636364	0.493273	0.360272	0.626274	0.59596	0.41523	0.776689	0.37176	0.557818	0.43563	0.680006	0.55303	0.380331	0.725729	0.964705	0.546273	0.374944	0.717601	0.527778	0.32334	0.732215	0.89211	0.538091	0.384213	0.691969	0.510101	0.296538	0.723664	0.835312	0.518455	0.36388	0.673029	0.515152	0.327339	0.702964	0.978809	0.548273	0.397907	0.698639	0.487374	0.280648	0.694099	0.633163	0.569091
Malignant neoplasms of female genital organs	C51-C58	8	60.375	42	76	0	0.66488	0.464022	0.865739	0.75	0.553432	0.946568	0.553546	0.54661	0.38256	0.71066	0.552083	0.359796	0.744371	0.966215	0.512338	0.300028	0.724648	0.538194	0.301736	0.774653	0.873534	0.476944	0.264572	0.689316	0.434028	0.180001	0.688055	0.799893	0.589731	0.411112	0.76835	0.569444	0.356861	0.782028	0.886369	0.47682	0.272679	0.68096	0.510417	0.249665	0.771168	0.84275	0.604187
Malignant neoplasms of male genital organs	C60-C63	20	68.35	29	86	1	0.520535	0.386644	0.654426	0.625	0.47371	0.77629	0.312287	0.555096	0.44991	0.660281	0.543056	0.389745	0.696366	0.899216	0.622957	0.513812	0.732101	0.597222	0.442029	0.752415	0.790811	0.543491	0.421007	0.665976	0.413889	0.250586	0.577192	0.219912	0.5778	0.464734	0.690866	0.568056	0.413958	0.722153	0.920557	0.559788	0.435438	0.684139	0.554167	0.389212	0.719121	0.957545	0.552371
Benign neoplasms	D10-D36	191	59.1099	24	81	0.314136	0.506822	0.460815	0.552829	0.601076	0.497183	0.70497	0.104968	0.532454	0.48664	0.578268	0.528941	0.424163	0.633719	0.952025	0.557314	0.511519	0.603108	0.575771	0.476655	0.674887	0.740613	0.510778	0.462831	0.558724	0.472368	0.385686	0.55905	0.447743	0.511429	0.465591	0.557267	0.512071	0.405653	0.618489	0.991342	0.533348	0.487876	0.57882	0.487929	0.393342	0.582516	0.386786	0.529862
Neoplasms of uncertain or unknown behaviour	D37-D48	8	62.375	37	75	0.375	0.555833	0.358766	0.752899	0.652778	0.450268	0.855288	0.502296	0.495389	0.283505	0.707273	0.503472	0.2727	0.734244	0.959739	0.610419	0.439622	0.781216	0.645833	0.443952	0.847715	0.793383	0.536017	0.314705	0.757329	0.586806	0.310081	0.863531	0.779276	0.507851	0.325089	0.690614	0.503472	0.295069	0.711875	0.975345	0.570538	0.400201	0.740876	0.597222	0.379181	0.815263	0.850427	0.46847
Iron deficiency anaemia	D50	54	54.5	25	86	0.12963	0.585239	0.50964	0.660839	0.674383	0.55786	0.790906	0.210094	0.636635	0.558417	0.714852	0.622942	0.503581	0.742304	0.851049	0.621038	0.55235	0.689726	0.647634	0.528722	0.766546	0.704766	0.524537	0.443549	0.605524	0.4393	0.32045	0.558151	0.236394	0.639634	0.559172	0.720096	0.630658	0.512733	0.748584	0.902061	0.579328	0.496531	0.662125	0.595165	0.477508	0.712821	0.829409	0.673478
Iron deficiency anaemia, unspecified	D50.9	12	40.9167	25	76	0.0833333	0.576326	0.391562	0.76109	0.657407	0.471979	0.842836	0.544562	0.721972	0.563612	0.880332	0.703704	0.527031	0.880376	0.88025	0.614448	0.449542	0.779353	0.638889	0.451339	0.826439	0.848157	0.584001	0.408741	0.75926	0.62963	0.412259	0.847	0.749285	0.672256	0.511024	0.833487	0.655093	0.46808	0.842105	0.891833	0.622289	0.449674	0.794904	0.645833	0.443811	0.847856	0.862387	0.655822
Nutritional anaemias	D50-D53	55	54.1091	25	86	0.127273	0.586173	0.511854	0.660492	0.675253	0.558861	0.791644	0.207803	0.630278	0.552471	0.708084	0.617172	0.497906	0.736437	0.857052	0.627691	0.559157	0.696226	0.65303	0.535201	0.77086	0.716086	0.514987	0.433442	0.596531	0.449495	0.331119	0.567871	0.368523	0.640186	0.561141	0.719231	0.630303	0.512696	0.74791	0.891414	0.58392	0.502152	0.665687	0.599495	0.482618	0.716372	0.83076	0.67345
Other hypothyroidism	E03	40	61.625	29	89	0.175	0.527909	0.435816	0.620002	0.629861	0.503324	0.756398	0.203394	0.49794	0.402055	0.593826	0.495833	0.363454	0.628213	0.979874	0.539135	0.450739	0.627531	0.574306	0.443928	0.704683	0.662262	0.729197	0.643794	0.8146	0.716667	0.599599	0.833734	0.865621	0.544915	0.443686	0.646144	0.545139	0.413422	0.676856	0.997896	0.6112	0.519439	0.70296	0.608333	0.479864	0.736803	0.971655	0.607145
Other hypothyroidism, unspecified	E03.9	16	55.6875	29	75	0.1875	0.52343	0.363176	0.683683	0.618056	0.449481	0.78663	0.426296	0.509234	0.34528	0.673188	0.508681	0.325579	0.691782	0.996486	0.524121	0.36195	0.686291	0.505208	0.315101	0.695316	0.880718	0.691771	0.545587	0.837956	0.673611	0.492226	0.854996	0.878792	0.547487	0.389511	0.705464	0.541667	0.362868	0.720465	0.961924	0.529397	0.372779	0.686015	0.526042	0.336157	0.715926	0.978723	0.582349
Other nontoxic goitre	E04	30	61.4	30	77	0.1	0.652124	0.55671	0.747538	0.734259	0.614089	0.854429	0.295617	0.553517	0.443871	0.663163	0.559259	0.417788	0.700731	0.949938	0.595175	0.484741	0.705609	0.624074	0.484488	0.76366	0.750707	0.549643	0.429611	0.669676	0.519444	0.368067	0.670822	0.7597	0.614339	0.505823	0.722855	0.615741	0.476718	0.754764	0.987591	0.602413	0.501445	0.70338	0.62963	0.490706	0.768553	0.756527	0.627217
Other nontoxic goitre, multinodular	E04.2	11	58.9091	39	76	0.0909091	0.585273	0.41398	0.756566	0.676768	0.500374	0.853162	0.466821	0.644909	0.465489	0.82433	0.656566	0.463119	0.850013	0.931109	0.471909	0.259326	0.684493	0.545455	0.318391	0.772518	0.636679	0.653818	0.458845	0.848792	0.643939	0.416004	0.871875	0.948627	0.567727	0.383563	0.751891	0.563131	0.358865	0.767398	0.973916	0.563727	0.389205	0.738249	0.60101	0.388694	0.813326	0.790767	0.514545
Thyrotoxicosis	E05	66	57.2576	26	87	0.151515	0.60873	0.545614	0.671847	0.699074	0.586813	0.811335	0.170936	0.548132	0.475407	0.620857	0.540825	0.42148	0.66017	0.918488	0.57579	0.510568	0.641011	0.609428	0.492617	0.726238	0.622784	0.631954	0.562492	0.701417	0.604798	0.493737	0.715859	0.684959	0.644509	0.582157	0.70686	0.633418	0.515314	0.751521	0.870902	0.531169	0.460231	0.602107	0.548822	0.43428	0.663363	0.797609	0.652253
Thyrotoxicosis, diffuse goitre	E05.0	25	54	26	78	0.16	0.635822	0.526202	0.745441	0.721111	0.591557	0.850665	0.326003	0.499067	0.367855	0.630279	0.501111	0.346981	0.655241	0.984231	0.598661	0.494623	0.7027	0.638889	0.495213	0.782565	0.6574	0.644868	0.535395	0.754341	0.618889	0.468168	0.76961	0.785001	0.617606	0.515629	0.719584	0.615556	0.472788	0.758323	0.981755	0.53643	0.418002	0.654858	0.556667	0.401877	0.711456	0.839018	0.632982
Thyroiditis	E06	14	54.0714	22	73	0.142857	0.575835	0.440111	0.711558	0.551587	0.38383	0.719345	0.822158	0.636982	0.480704	0.793261	0.628968	0.448089	0.809847	0.947699	0.637126	0.508901	0.765351	0.660714	0.498942	0.822487	0.823141	0.541482	0.393476	0.689487	0.404762	0.215078	0.594446	0.246631	0.506806	0.338034	0.675578	0.494048	0.307214	0.680881	0.921011	0.595716	0.442834	0.748597	0.585317	0.389166	0.781469	0.934819	0.465754
Disorder of thyroid, unspecified	E07.9	15	63.2	31	77	0.266667	0.489224	0.321813	0.656634	0.596296	0.409862	0.78273	0.390209	0.489826	0.354735	0.624917	0.52037	0.349029	0.691712	0.783455	0.550736	0.368629	0.732843	0.535185	0.334629	0.735741	0.910557	0.535743	0.389483	0.682003	0.572222	0.380554	0.76389	0.767309	0.482463	0.329602	0.635324	0.485185	0.3042	0.66617	0.982064	0.521888	0.353387	0.690389	0.538889	0.340715	0.737062	0.898248	0.544378
Disorders of thyroid gland	E00-E07	157	58.7006	22	89	0.152866	0.568792	0.520775	0.61681	0.65552	0.551395	0.759645	0.139342	0.513798	0.463678	0.563918	0.506192	0.400227	0.612158	0.8989	0.55097	0.501384	0.600556	0.57431	0.473837	0.674783	0.683366	0.631714	0.582246	0.681183	0.591649	0.500943	0.682355	0.44779	0.583373	0.534273	0.632474	0.571479	0.46557	0.677388	0.841864	0.505333	0.454916	0.55575	0.510439	0.415157	0.60572	0.925638	0.616048
Non-insulin-dependent diabetes mellitus	E11	55	66.9636	50	83	0.618182	0.505801	0.42652	0.585081	0.607576	0.486678	0.728473	0.169365	0.477786	0.398268	0.557305	0.528283	0.404794	0.651771	0.496097	0.55175	0.465917	0.637582	0.576263	0.456754	0.695771	0.744364	0.608901	0.527272	0.69053	0.658081	0.546711	0.769451	0.485914	0.697014	0.632858	0.76117	0.671717	0.551802	0.791633	0.715954	0.712134	0.647311	0.776957	0.707071	0.600514	0.813628	0.936679	0.667687
Diabetes mellitus	E10-E14	63	65.7302	34	83	0.619048	0.511821	0.435289	0.588353	0.587302	0.469538	0.705065	0.299174	0.538628	0.463925	0.613331	0.542769	0.422979	0.662559	0.954213	0.517045	0.435874	0.598216	0.542769	0.426646	0.658892	0.722301	0.562873	0.482188	0.643557	0.607584	0.497441	0.717727	0.521633	0.67097	0.60322	0.73872	0.647707	0.530016	0.765398	0.737472	0.723026	0.662354	0.783697	0.716049	0.614642	0.817457	0.908011	0.67385
Obesity	E66	135	58.1333	25	83	0.451852	0.533414	0.483466	0.583361	0.632099	0.522844	0.741354	0.108662	0.594842	0.543934	0.64575	0.582099	0.475303	0.688894	0.832971	0.505129	0.453639	0.556618	0.529012	0.423534	0.63449	0.681565	0.531837	0.477867	0.585806	0.434979	0.340136	0.529823	0.0831317	0.628116	0.577944	0.678288	0.599588	0.489438	0.709739	0.64453	0.607999	0.558575	0.657424	0.585391	0.486594	0.684188	0.688659	0.601615
Obesity, unspecified	E66.9	112	57.6161	25	83	0.446429	0.549331	0.495171	0.60349	0.644345	0.534916	0.753775	0.128607	0.606954	0.552453	0.661456	0.595238	0.485919	0.704557	0.851054	0.511407	0.455009	0.567804	0.522569	0.414876	0.630263	0.857687	0.548745	0.490216	0.607273	0.583581	0.486438	0.680725	0.547658	0.625953	0.570751	0.681156	0.600198	0.488569	0.711828	0.685607	0.60605	0.551773	0.660328	0.587798	0.486779	0.688816	0.755339	0.605236
Obesity and other hyperalimentation	E65-E68	135	58.1333	25	83	0.451852	0.533414	0.483466	0.583361	0.632099	0.522844	0.741354	0.108662	0.594842	0.543934	0.64575	0.582099	0.475303	0.688894	0.832971	0.505129	0.453639	0.556618	0.529012	0.423534	0.63449	0.686955	0.531837	0.477867	0.585806	0.434979	0.340136	0.529823	0.0846216	0.628116	0.577944	0.678288	0.599588	0.489438	0.709739	0.64453	0.607999	0.558575	0.657424	0.585391	0.486594	0.684188	0.688659	0.601615
Lactose intolerance	E73	15	52.2	25	76	0.266667	0.580455	0.428583	0.732327	0.52963	0.357634	0.701625	0.659367	0.541767	0.386686	0.696848	0.52963	0.351604	0.707655	0.919877	0.615863	0.469694	0.762033	0.65	0.476557	0.823443	0.768443	0.535007	0.383903	0.68611	0.585185	0.383943	0.786427	0.696633	0.526506	0.36183	0.691182	0.52963	0.343302	0.715957	0.98039	0.451807	0.294755	0.608859	0.581481	0.394839	0.768124	0.282297	0.598394
Lactose intolerance, unspecified	E73.9	12	54.5	25	76	0.25	0.566984	0.412025	0.721943	0.548611	0.370876	0.726346	0.877381	0.493577	0.314683	0.67247	0.483796	0.288005	0.679588	0.942473	0.598015	0.431918	0.764111	0.631944	0.438329	0.82556	0.794721	0.554221	0.383109	0.725333	0.611111	0.388561	0.833661	0.691949	0.508258	0.333238	0.683279	0.509259	0.307394	0.711125	0.994151	0.508759	0.337011	0.680506	0.520833	0.314687	0.72698	0.925801	0.595095
Disorders of lipoprotein metabolism and other lipidaemias	E78	99	63.4343	37	81	0.525253	0.563912	0.506561	0.621263	0.547419	0.430822	0.664015	0.800284	0.576865	0.522627	0.631103	0.569865	0.453506	0.686225	0.915004	0.524832	0.463612	0.586051	0.550224	0.442513	0.657936	0.68827	0.539208	0.47885	0.599566	0.579125	0.479497	0.678752	0.502446	0.588439	0.534303	0.642575	0.574635	0.456651	0.692619	0.835118	0.616306	0.56173	0.670881	0.600168	0.495569	0.704768	0.788894	0.59061
Pure hypercholesterolaemia	E78.0	39	62.8462	41	76	0.435897	0.564709	0.477354	0.652065	0.548433	0.414092	0.682774	0.838433	0.558668	0.468558	0.648779	0.555556	0.422941	0.68817	0.969695	0.508837	0.408728	0.608946	0.489316	0.355566	0.623066	0.819124	0.532473	0.437545	0.627401	0.57265	0.440491	0.704808	0.629072	0.572465	0.48574	0.659189	0.571225	0.439159	0.703291	0.987749	0.603883	0.521939	0.685828	0.596866	0.466271	0.727461	0.929045	0.578691
Postprocedural endocrine and metabolic disorders, not elsewhere classified	E89.0	22	55.9545	26	86	0.227273	0.60665	0.489011	0.724289	0.693182	0.556	0.830364	0.349353	0.490027	0.34537	0.634683	0.496212	0.332093	0.660332	0.955871	0.630573	0.521488	0.739657	0.662879	0.516796	0.808961	0.728903	0.613935	0.48392	0.743951	0.578283	0.411281	0.745285	0.741757	0.571192	0.451205	0.69118	0.568182	0.416188	0.720176	0.975734	0.595	0.470931	0.719068	0.613636	0.454436	0.772836	0.85664	0.547615
Metabolic disorders	E70-E90	141	59.5532	25	86	0.460993	0.544143	0.494157	0.594129	0.565406	0.453492	0.67732	0.728664	0.546124	0.496457	0.595791	0.541962	0.43143	0.652494	0.946388	0.540173	0.488648	0.591698	0.564815	0.461888	0.667742	0.675109	0.508845	0.45612	0.56157	0.450749	0.35825	0.543248	0.282168	0.544151	0.495194	0.593108	0.534476	0.421865	0.647087	0.877398	0.569259	0.519055	0.619463	0.548069	0.449117	0.647022	0.708479	0.540507
Other extrapyramidal and movement disorders	G25	15	59.7333	36	90	0.666667	0.591098	0.443754	0.738442	0.501852	0.32509	0.678614	0.446331	0.544378	0.394799	0.693956	0.548148	0.371115	0.725181	0.974606	0.508835	0.374714	0.642957	0.540741	0.362332	0.719149	0.779829	0.58253	0.409709	0.755351	0.655556	0.447574	0.863538	0.597445	0.554485	0.368534	0.740435	0.544444	0.347988	0.740901	0.942092	0.503815	0.324955	0.682675	0.514815	0.31022	0.719409	0.934712	0.568541
Extrapyramidal and movement disorders	G20-G26	21	63.2381	36	90	0.666667	0.557383	0.433066	0.681701	0.53836	0.38159	0.69513	0.847309	0.481626	0.35626	0.606991	0.481481	0.323207	0.639756	0.998884	0.48177	0.357247	0.606293	0.513228	0.351223	0.675232	0.7633	0.552958	0.41422	0.691696	0.612434	0.4412	0.783668	0.597628	0.471044	0.3267	0.615387	0.477513	0.313561	0.641466	0.953778	0.542905	0.402911	0.682899	0.564815	0.39655	0.73308	0.844722	0.530063
Epilepsy	G40	12	51.8333	30	74	0.75	0.541708	0.357015	0.726402	0.643519	0.461044	0.825993	0.443138	0.414831	0.26141	0.568253	0.418981	0.234782	0.603181	0.972984	0.643227	0.469232	0.817221	0.627315	0.427472	0.827157	0.906475	0.54371	0.341033	0.746388	0.601852	0.352864	0.850839	0.723218	0.517184	0.305985	0.728383	0.502315	0.283041	0.721589	0.923854	0.549883	0.376792	0.722974	0.539352	0.324924	0.75378	0.940411	0.568652
Migraine	G43	56	52.625	26	86	0.142857	0.499495	0.425084	0.573906	0.607639	0.48484	0.730438	0.127977	0.515239	0.439444	0.591034	0.515873	0.391406	0.64034	0.99321	0.517334	0.444946	0.589721	0.556548	0.433788	0.679307	0.590408	0.547139	0.461803	0.632475	0.516865	0.398639	0.635091	0.684468	0.474336	0.393996	0.554676	0.523313	0.400062	0.646565	0.50322	0.529235	0.458695	0.599775	0.556052	0.434325	0.677779	0.709206	0.583283
Migraine, unspecified	G43.9	11	50	28	72	0.181818	0.612091	0.475989	0.748193	0.512626	0.339165	0.686088	0.353781	0.740273	0.60508	0.875466	0.739899	0.581328	0.89847	0.9972	0.509273	0.332856	0.685689	0.560606	0.343886	0.777326	0.719428	0.551273	0.382031	0.720514	0.520202	0.303587	0.736817	0.825062	0.582955	0.425061	0.740848	0.588384	0.39719	0.779578	0.965837	0.461818	0.312802	0.610835	0.484848	0.283368	0.686329	0.857392	0.547182
Other headache syndromes	G44	47	52.6809	28	74	0.297872	0.567151	0.484657	0.649646	0.647754	0.525524	0.769985	0.285546	0.519533	0.43667	0.602396	0.515366	0.386167	0.644566	0.957635	0.564624	0.477203	0.652046	0.589243	0.465297	0.71319	0.750753	0.549528	0.460875	0.63818	0.508274	0.382912	0.633637	0.599116	0.543237	0.454067	0.632408	0.545508	0.418865	0.672151	0.977107	0.567251	0.475944	0.658558	0.586288	0.462136	0.710441	0.808952	0.58248
Sleep disorders	G47	76	62.25	37	84	0.552632	0.532656	0.467656	0.597655	0.628655	0.513535	0.743775	0.156301	0.545469	0.485984	0.604953	0.544591	0.422137	0.667044	0.98993	0.516057	0.454375	0.577739	0.483553	0.365513	0.601592	0.632995	0.538854	0.468518	0.609191	0.583333	0.477514	0.689152	0.493356	0.510132	0.441267	0.578998	0.508772	0.39035	0.627194	0.984492	0.48801	0.419457	0.556564	0.513158	0.401382	0.624934	0.707381	0.527188
Sleep apnoea	G47.3	15	62.2667	37	75	0.8	0.565462	0.448908	0.682016	0.551852	0.38749	0.716214	0.891209	0.626372	0.495304	0.75744	0.624074	0.460249	0.787899	0.982904	0.505622	0.360423	0.650822	0.542593	0.361861	0.723325	0.755112	0.605154	0.457393	0.752915	0.655556	0.473908	0.837203	0.673784	0.762851	0.672452	0.85325	0.740741	0.605339	0.876143	0.790628	0.584137	0.441744	0.726529	0.446296	0.261209	0.631384	0.235026	0.797523
Sleep disorder, unspecified	G47.9	19	60.0526	38	81	0.526316	0.590779	0.467239	0.714319	0.684211	0.538576	0.829845	0.339108	0.649247	0.530969	0.767524	0.652047	0.500984	0.80311	0.97722	0.544037	0.430097	0.657976	0.517544	0.356464	0.678624	0.79287	0.493739	0.368423	0.619056	0.539474	0.368308	0.710639	0.673349	0.510319	0.360638	0.660001	0.508772	0.337297	0.680247	0.989385	0.545151	0.420799	0.669503	0.472222	0.304552	0.639892	0.482551	0.509868
Episodic and paroxysmal disorders	G40-G47	185	56.8649	26	86	0.394595	0.532252	0.488004	0.576501	0.625676	0.517931	0.733421	0.117002	0.531065	0.487274	0.574855	0.527327	0.416658	0.637996	0.950966	0.50248	0.457586	0.547375	0.532583	0.430047	0.635118	0.598505	0.504725	0.456528	0.552922	0.462462	0.375084	0.549841	0.407037	0.489039	0.441773	0.536305	0.489039	0.383453	0.594625	0.999995	0.520696	0.474676	0.566716	0.542042	0.445792	0.638292	0.695193	0.536791
Carpal tunnel syndrome	G56.0	32	61.4688	41	86	0.1875	0.506129	0.392698	0.619559	0.592014	0.453732	0.730296	0.347863	0.619159	0.514991	0.723326	0.614583	0.47895	0.750217	0.958245	0.592952	0.498672	0.687232	0.565104	0.426532	0.703676	0.745167	0.618009	0.513709	0.72231	0.596354	0.455672	0.737036	0.808819	0.522887	0.408801	0.636973	0.516493	0.375906	0.65708	0.944895	0.505139	0.388681	0.621597	0.52691	0.381345	0.672474	0.819219	0.493392
Nerve, nerve root and plexus disorders	G50-G59	50	60.5	28	86	0.28	0.522268	0.435497	0.60904	0.614444	0.493158	0.735731	0.227232	0.634256	0.553802	0.71471	0.625556	0.505915	0.745196	0.905984	0.530385	0.450674	0.610096	0.499444	0.374066	0.624823	0.683678	0.569011	0.482854	0.655169	0.542222	0.418983	0.665461	0.727352	0.532383	0.442914	0.621852	0.531667	0.407215	0.656118	0.992702	0.485265	0.394372	0.576159	0.507222	0.383828	0.630616	0.779157	0.53615
Disorders of eyelid, lacrimal system and orbit	H00-H06	10	47.9	26	74	0.6	0.573926	0.38063	0.767222	0.45	0.251287	0.648713	0.38222	0.606194	0.407756	0.804631	0.608333	0.393948	0.822719	0.988566	0.568132	0.362032	0.774232	0.544444	0.312718	0.776171	0.881212	0.506593	0.34562	0.667566	0.461111	0.23636	0.685862	0.734623	0.478621	0.302371	0.654872	0.480556	0.279027	0.682084	0.988723	0.536563	0.351812	0.721315	0.513889	0.28943	0.738348	0.87875	0.619381
Senile cataract	H25	85	72.6235	53	90	0.458824	0.558436	0.495833	0.621039	0.648693	0.538117	0.759269	0.165365	0.591983	0.529998	0.653968	0.586275	0.473697	0.698852	0.930707	0.508322	0.445991	0.570653	0.535621	0.423157	0.648085	0.677763	0.484398	0.420131	0.548666	0.44085	0.336208	0.545491	0.48774	0.537543	0.474507	0.600578	0.535294	0.419402	0.651186	0.973382	0.574374	0.515377	0.633371	0.551961	0.441547	0.662374	0.72603	0.557388
Disorders of lens	H25-H28	89	72.382	53	90	0.460674	0.56518	0.503109	0.62725	0.652934	0.543969	0.761898	0.17164	0.586536	0.52421	0.648863	0.581149	0.47012	0.692178	0.933981	0.521278	0.45983	0.582725	0.547129	0.435915	0.658343	0.690476	0.535682	0.471559	0.599805	0.57834	0.476412	0.680268	0.488178	0.541154	0.479218	0.60309	0.539326	0.42425	0.654402	0.978155	0.556399	0.497205	0.615593	0.533396	0.424059	0.642733	0.717259	0.556375
Other retinal disorders	H35	15	68.9333	54	79	0.266667	0.601506	0.459466	0.743546	0.507407	0.335852	0.678963	0.391052	0.553681	0.408683	0.69868	0.548148	0.373142	0.723154	0.962009	0.585341	0.462729	0.707954	0.546296	0.373077	0.719515	0.719085	0.58079	0.445381	0.716199	0.522222	0.328611	0.715833	0.62804	0.555489	0.419486	0.691491	0.561111	0.393907	0.728315	0.959298	0.57336	0.432696	0.714024	0.574074	0.391586	0.756563	0.995164	0.508701
Disorders of choroid and retina	H30-H36	19	66.2632	39	79	0.263158	0.492758	0.351925	0.633591	0.590643	0.430354	0.750932	0.369887	0.545151	0.416038	0.674264	0.539474	0.378213	0.700734	0.957121	0.508648	0.376307	0.640989	0.476608	0.30973	0.643486	0.768549	0.521647	0.381462	0.661832	0.584795	0.404423	0.765168	0.588845	0.590301	0.469795	0.710808	0.589181	0.434195	0.744167	0.991094	0.489389	0.352962	0.625816	0.519006	0.346797	0.691215	0.783047	0.544992
Glaucoma	H40	37	67.8649	39	86	0.432432	0.547339	0.452104	0.642573	0.638138	0.508996	0.76728	0.268978	0.493257	0.404966	0.581548	0.50976	0.374623	0.644896	0.837683	0.552805	0.45527	0.650341	0.586336	0.453012	0.719661	0.691262	0.518009	0.410162	0.625856	0.475976	0.335736	0.616216	0.642023	0.581109	0.488929	0.673289	0.581832	0.449055	0.714608	0.993016	0.517953	0.414755	0.621151	0.543544	0.406672	0.680415	0.77018	0.59268
Glaucoma	H40-H42	37	67.8649	39	86	0.432432	0.547339	0.452104	0.642573	0.638138	0.508996	0.76728	0.268978	0.493257	0.404966	0.581548	0.50976	0.374623	0.644896	0.841812	0.552805	0.45527	0.650341	0.586336	0.453012	0.719661	0.691262	0.518009	0.410162	0.625856	0.475976	0.335736	0.616216	0.642023	0.581109	0.488929	0.673289	0.581832	0.449055	0.714608	0.993016	0.517953	0.414755	0.621151	0.543544	0.406672	0.680415	0.77018	0.59268
Disorders of vestibular function	H81	18	62.2222	43	77	0.277778	0.509539	0.377912	0.641166	0.601852	0.441594	0.76211	0.384411	0.551751	0.423016	0.680486	0.550926	0.388269	0.713583	0.99379	0.539051	0.405801	0.672301	0.560185	0.394499	0.725872	0.845818	0.566969	0.427716	0.706221	0.62963	0.448639	0.810621	0.591621	0.606775	0.446245	0.767305	0.614198	0.441539	0.786856	0.950867	0.654638	0.524497	0.784779	0.689815	0.529245	0.850384	0.739192	0.476614
Noise effects on inner ear	H83.3	14	57.3571	36	75	0.857143	0.553733	0.399513	0.707953	0.646825	0.481602	0.812049	0.420661	0.51526	0.343179	0.687341	0.517857	0.325115	0.710599	0.984308	0.594784	0.459453	0.730116	0.619048	0.448809	0.789286	0.827257	0.654463	0.503914	0.805013	0.712302	0.527142	0.897461	0.63555	0.491259	0.319476	0.663043	0.5	0.303988	0.696012	0.947682	0.543273	0.400329	0.686216	0.595238	0.413919	0.776557	0.659876	0.502508
Diseases of inner ear	H80-H83	33	60.303	36	77	0.484848	0.567159	0.468905	0.665413	0.653199	0.522625	0.783772	0.303618	0.477784	0.369948	0.58562	0.520202	0.380996	0.659408	0.629687	0.574115	0.477205	0.671026	0.593434	0.457411	0.729458	0.820952	0.611142	0.510722	0.711562	0.667508	0.533853	0.801164	0.509651	0.572179	0.462567	0.681791	0.578283	0.439841	0.716725	0.946061	0.584619	0.484409	0.68483	0.62037	0.484717	0.756024	0.678355	0.473911
Conductive and sensorineural hearing loss	H90	15	65.4667	46	80	0.666667	0.452878	0.285666	0.62009	0.62963	0.45245	0.806809	0.152084	0.508099	0.367649	0.648549	0.511111	0.337945	0.684277	0.978916	0.563052	0.434449	0.691655	0.6	0.432924	0.767076	0.731826	0.598996	0.443783	0.754209	0.668519	0.478807	0.85823	0.579186	0.522289	0.404862	0.639717	0.518519	0.355197	0.68184	0.970757	0.502677	0.325671	0.679684	0.498148	0.292118	0.704178	0.973973	0.566131
Other hearing loss	H91	102	66.6765	34	89	0.617647	0.495486	0.439074	0.551898	0.600218	0.485716	0.71472	0.109307	0.585636	0.529883	0.641389	0.577614	0.465059	0.69017	0.900509	0.499525	0.442239	0.556812	0.532407	0.42271	0.642105	0.603053	0.53392	0.47405	0.59379	0.500545	0.397559	0.60353	0.583423	0.523771	0.468826	0.578716	0.523965	0.407368	0.640562	0.997648	0.530415	0.472294	0.588536	0.489651	0.384052	0.595251	0.508315	0.47349
Presbycusis	H91.1	32	73.7188	62	89	0.5625	0.532718	0.438254	0.627183	0.585938	0.448938	0.722937	0.533238	0.683446	0.600065	0.766827	0.675347	0.546436	0.804258	0.917807	0.531888	0.443466	0.620311	0.572917	0.434489	0.711344	0.625263	0.534985	0.44171	0.62826	0.503472	0.36125	0.645695	0.717066	0.525488	0.424546	0.626431	0.514757	0.374401	0.655113	0.90333	0.540635	0.446612	0.634657	0.480035	0.339746	0.620323	0.481018	0.552796
Hearing loss, unspecified	H91.9	60	63.1	34	87	0.65	0.498458	0.425319	0.571596	0.596759	0.475629	0.717889	0.175069	0.553277	0.478675	0.627879	0.553704	0.432983	0.674425	0.995307	0.492429	0.416015	0.568843	0.523148	0.403843	0.642454	0.671354	0.532229	0.451475	0.612983	0.5	0.383844	0.616156	0.655697	0.541123	0.476449	0.605798	0.536111	0.409566	0.662656	0.944981	0.546022	0.471943	0.620101	0.530556	0.412809	0.648303	0.827747	0.493375
Tinnitus	H93.1	13	54	31	75	0.615385	0.610683	0.441371	0.779995	0.692308	0.510538	0.874077	0.520471	0.657083	0.494412	0.819755	0.641026	0.453988	0.828064	0.899144	0.704409	0.555773	0.853045	0.726496	0.558135	0.894856	0.847416	0.616772	0.442809	0.790735	0.649573	0.446532	0.852613	0.810336	0.587791	0.423641	0.751941	0.57906	0.390601	0.767518	0.945505	0.537768	0.413015	0.662521	0.576923	0.40189	0.751956	0.721759	0.716202
Other disorders of ear	H90-H95	128	65.2266	31	89	0.632812	0.50518	0.452205	0.558156	0.603733	0.494651	0.712814	0.11247	0.555979	0.503992	0.607966	0.550347	0.440738	0.659957	0.927574	0.520305	0.468298	0.572313	0.550781	0.444491	0.657071	0.614161	0.506972	0.452338	0.561606	0.471571	0.374521	0.568622	0.533797	0.524075	0.473795	0.574355	0.522135	0.408171	0.6361	0.975685	0.527746	0.474361	0.581132	0.492622	0.391739	0.593504	0.529617	0.527251
Rheumatic fever with heart involvement	I01	12	57.5833	44	78	0.333333	0.555973	0.411822	0.700124	0.648148	0.467792	0.828504	0.435432	0.530781	0.370678	0.690884	0.541667	0.354977	0.728356	0.930994	0.483734	0.314138	0.653329	0.479167	0.2813	0.677034	0.972649	0.457708	0.277536	0.637879	0.502315	0.280388	0.724242	0.760222	0.591175	0.443336	0.739013	0.583333	0.405417	0.761249	0.947131	0.501752	0.35671	0.646793	0.537037	0.346904	0.727171	0.77295	0.584334
Chronic rheumatic heart diseases	I05-I09	18	64.2222	47	77	0.444444	0.560311	0.45508	0.665542	0.666667	0.521155	0.812179	0.248	0.616818	0.480037	0.753599	0.612654	0.448482	0.776826	0.96959	0.578046	0.455787	0.700306	0.601852	0.442477	0.761227	0.81668	0.530267	0.386301	0.674234	0.57716	0.394226	0.760095	0.693599	0.498042	0.373318	0.622765	0.506173	0.346283	0.666063	0.937476	0.545149	0.395549	0.694749	0.532407	0.353104	0.711711	0.914975	0.492223
Essential (primary) hypertension	I10	164	61.2988	28	82	0.585366	0.51244	0.46362	0.56126	0.591125	0.485633	0.696617	0.182772	0.561444	0.512991	0.609896	0.553015	0.447674	0.658355	0.886804	0.541617	0.494502	0.588733	0.505251	0.400904	0.609597	0.534067	0.487459	0.439893	0.535025	0.445969	0.351633	0.540305	0.442056	0.552297	0.504304	0.60029	0.538618	0.429858	0.647378	0.821729	0.589311	0.541791	0.636831	0.559282	0.463555	0.655009	0.582234	0.544511
Hypertensive heart disease	I11	197	66.5736	36	89	0.568528	0.508353	0.465066	0.551641	0.608996	0.501108	0.716884	0.0907241	0.564605	0.522953	0.606258	0.552876	0.442445	0.663308	0.845701	0.505248	0.458558	0.551937	0.535392	0.439072	0.631712	0.581325	0.556842	0.510861	0.602822	0.58855	0.502211	0.674889	0.525596	0.557515	0.514491	0.600539	0.541032	0.431459	0.650606	0.783934	0.551073	0.507939	0.594208	0.474055	0.376734	0.571377	0.143027	0.549845
Hypertensive heart disease with (congestive) heart failure	I11.0	40	66.975	52	79	0.625	0.510324	0.418372	0.602276	0.611111	0.482726	0.739496	0.212708	0.587642	0.504307	0.670976	0.5875	0.456964	0.718036	0.998573	0.552858	0.453792	0.651924	0.532639	0.40047	0.664808	0.810669	0.601802	0.514736	0.688869	0.639583	0.513801	0.765366	0.629001	0.573301	0.482263	0.664338	0.56875	0.437944	0.699556	0.955437	0.575669	0.488039	0.6633	0.569444	0.439102	0.699786	0.938181	0.578605
Hypertensive heart disease without (congestive) heart failure	I11.9	23	68.2609	52	89	0.521739	0.534369	0.426668	0.64207	0.580918	0.432086	0.72975	0.607631	0.608564	0.507259	0.709868	0.602657	0.455713	0.749601	0.948387	0.554172	0.441766	0.666577	0.599034	0.447383	0.750684	0.642097	0.541322	0.408361	0.674283	0.506039	0.337568	0.674509	0.747738	0.511926	0.382711	0.641141	0.519324	0.364286	0.674361	0.942815	0.506777	0.385116	0.628438	0.533816	0.373984	0.693649	0.792288	0.542994
Hypertensive diseases	I10-I15	353	64.1161	28	89	0.577904	0.499395	0.462327	0.536463	0.60096	0.497944	0.703976	0.0696361	0.578911	0.542732	0.61509	0.552565	0.448559	0.656572	0.63934	0.520314	0.482688	0.557941	0.517076	0.422558	0.611594	0.949492	0.547866	0.510435	0.585297	0.425401	0.342463	0.50834	0.00828967	0.568391	0.531948	0.604835	0.539188	0.433352	0.645024	0.609343	0.588348	0.551916	0.62478	0.542808	0.452575	0.633041	0.359437	0.557139
Angina pectoris	I20	35	67.0286	48	77	0.8	0.507377	0.422577	0.592177	0.60873	0.47507	0.74239	0.215406	0.585539	0.498738	0.67234	0.584127	0.449594	0.71866	0.986237	0.551669	0.451779	0.651558	0.580159	0.444241	0.716077	0.741035	0.67377	0.589462	0.758079	0.729365	0.611493	0.847237	0.453244	0.527196	0.431533	0.622858	0.519048	0.382485	0.65561	0.923822	0.512324	0.412349	0.612299	0.522222	0.383385	0.661059	0.909865	0.586007
Other forms of angina pectoris	I20.8	13	67.9231	57	76	0.846154	0.593418	0.468662	0.718173	0.529915	0.362679	0.69715	0.535238	0.605287	0.454023	0.756552	0.606838	0.427426	0.786249	0.989689	0.599121	0.459717	0.738526	0.621795	0.445859	0.797731	0.843387	0.690843	0.542839	0.838848	0.764957	0.582669	0.947245	0.53724	0.535301	0.368891	0.701712	0.523504	0.333123	0.713885	0.927267	0.570217	0.390789	0.749646	0.581197	0.365465	0.796928	0.938985	0.52189
Acute myocardial infarction	I21	34	69.0294	44	84	0.705882	0.561744	0.463612	0.659875	0.548203	0.411166	0.68524	0.873266	0.66196	0.576793	0.747127	0.652778	0.523585	0.781971	0.907574	0.582636	0.480128	0.685144	0.609477	0.473971	0.744984	0.757237	0.56924	0.480223	0.658256	0.622549	0.488112	0.756986	0.518027	0.564393	0.464908	0.663878	0.556373	0.41923	0.693515	0.926196	0.59242	0.488875	0.695964	0.582516	0.444896	0.720136	0.910401	0.63595
Acute myocardial infarction, unspecified	I21.9	14	67.7857	61	75	0.785714	0.560252	0.44088	0.679624	0.563492	0.40101	0.725974	0.974125	0.676745	0.55688	0.796609	0.672619	0.515974	0.829264	0.967368	0.545637	0.398059	0.693215	0.565476	0.384237	0.746715	0.86812	0.585041	0.452536	0.717545	0.646825	0.461152	0.832498	0.596573	0.691002	0.551433	0.830571	0.674603	0.509468	0.839739	0.882044	0.596862	0.462129	0.731595	0.597222	0.415225	0.77922	0.997518	0.716435
Chronic ischaemic heart disease	I25	75	69.1867	48	84	0.693333	0.515	0.450623	0.579377	0.592963	0.474697	0.711228	0.243722	0.591838	0.528953	0.654722	0.584444	0.467063	0.701826	0.91347	0.564972	0.495877	0.634066	0.587407	0.475545	0.69927	0.738381	0.630826	0.565675	0.695978	0.667778	0.566121	0.769434	0.549258	0.5699	0.503094	0.636706	0.558889	0.441402	0.676375	0.873298	0.552279	0.486755	0.617803	0.474444	0.361885	0.587004	0.241218	0.61453
Old myocardial infarction	I25.2	17	68.7647	57	83	0.823529	0.611492	0.490619	0.732366	0.506536	0.344668	0.668404	0.303132	0.582377	0.453181	0.711572	0.578431	0.413616	0.743247	0.970601	0.485738	0.364418	0.607058	0.455882	0.28854	0.623225	0.777587	0.549237	0.416049	0.682424	0.410131	0.230975	0.589286	0.217215	0.541011	0.389694	0.692328	0.534314	0.360113	0.708514	0.954709	0.588354	0.475765	0.700943	0.575163	0.408108	0.742219	0.898126	0.539472
Chronic ischaemic heart disease, unspecified	I25.9	23	68.5217	48	77	0.652174	0.593645	0.510584	0.676707	0.700483	0.568038	0.832928	0.183158	0.627222	0.517515	0.73693	0.623188	0.476609	0.769768	0.965618	0.669072	0.563418	0.774727	0.704106	0.564687	0.843526	0.69526	0.692088	0.59541	0.788766	0.747585	0.614763	0.880407	0.509043	0.590169	0.471411	0.708927	0.584541	0.434064	0.735018	0.95419	0.520551	0.401626	0.639476	0.509662	0.351558	0.667766	0.910709	0.583964
Ischaemic heart diseases	I20-I25	107	68.9626	44	84	0.682243	0.530095	0.47413	0.58606	0.580478	0.466669	0.694287	0.436471	0.603331	0.55071	0.655952	0.591381	0.47839	0.704373	0.851133	0.541849	0.48242	0.601278	0.566459	0.461357	0.671561	0.689884	0.604851	0.548545	0.661156	0.643043	0.547839	0.738246	0.499172	0.560375	0.504107	0.616644	0.548027	0.434658	0.661396	0.848525	0.566951	0.507837	0.626065	0.546469	0.44546	0.647478	0.731888	0.628918
Acute myocarditis	I40	50	52.02	27	75	0.32	0.505411	0.425226	0.585596	0.606111	0.481945	0.730278	0.183578	0.578377	0.501319	0.655435	0.569444	0.443355	0.695534	0.905843	0.518564	0.433853	0.603275	0.548889	0.425036	0.672742	0.6925	0.554527	0.465421	0.643632	0.526111	0.402567	0.649655	0.71505	0.581935	0.502859	0.661012	0.581667	0.456644	0.70669	0.997163	0.4918	0.409182	0.574419	0.514444	0.389627	0.639262	0.767201	0.5723
Cardiomyopathy	I42	10	62	41	77	0.7	0.512388	0.303542	0.721234	0.619444	0.410889	0.828	0.47809	0.55015	0.356933	0.743366	0.552778	0.342711	0.762845	0.985626	0.787812	0.683622	0.892003	0.825	0.694873	0.955127	0.662733	0.723377	0.530502	0.916252	0.772222	0.55246	0.991985	0.743852	0.462438	0.249726	0.675149	0.461111	0.232566	0.689657	0.993367	0.548252	0.380613	0.715891	0.597222	0.389347	0.805098	0.719918	0.507592
Paroxysmal tachycardia	I47	13	63.8462	28	81	0.538462	0.470788	0.325311	0.616265	0.581197	0.411065	0.751329	0.335352	0.485895	0.32529	0.646499	0.485043	0.300206	0.669879	0.994567	0.591105	0.420799	0.761411	0.566239	0.366247	0.766232	0.853079	0.518576	0.298402	0.738749	0.504274	0.256315	0.752233	0.932745	0.530291	0.369623	0.690959	0.538462	0.350396	0.726527	0.948474	0.514182	0.338286	0.690078	0.508547	0.302571	0.714523	0.965793	0.608679
Atrial fibrillation and flutter	I48	35	68.0286	31	78	0.657143	0.581352	0.48792	0.674785	0.528571	0.392107	0.665035	0.525916	0.626405	0.524025	0.728786	0.619841	0.487695	0.751988	0.938744	0.551669	0.447787	0.65555	0.571429	0.435149	0.707708	0.821462	0.574473	0.483219	0.665727	0.627778	0.495174	0.760381	0.517306	0.658929	0.574399	0.743458	0.645238	0.515482	0.774994	0.862688	0.615369	0.515647	0.715091	0.605556	0.47144	0.739671	0.908518	0.68671
Other cardiac arrhythmias	I49	192	62.1927	23	89	0.557292	0.525412	0.48221	0.568614	0.623698	0.51504	0.732356	0.100508	0.539371	0.495385	0.583357	0.532552	0.424773	0.640331	0.908672	0.527333	0.481787	0.572878	0.554253	0.454413	0.654094	0.630968	0.504566	0.459374	0.549758	0.457176	0.365275	0.549077	0.348499	0.513072	0.466888	0.559255	0.505498	0.400041	0.610954	0.897483	0.521787	0.474623	0.568952	0.498409	0.406638	0.590179	0.647666	0.531062
Cardiac arrhythmia, unspecified	I49.9	83	62.7952	26	86	0.650602	0.538903	0.480855	0.596952	0.575301	0.45302	0.697582	0.596903	0.614756	0.554102	0.675411	0.607764	0.494639	0.72089	0.915087	0.547226	0.482684	0.611767	0.516399	0.40391	0.628888	0.641798	0.516917	0.454287	0.579546	0.449799	0.340546	0.559052	0.280268	0.592646	0.532181	0.653112	0.576305	0.458477	0.694133	0.809171	0.55619	0.491321	0.62106	0.537483	0.428935	0.646032	0.772138	0.512944
Heart failure	I50	90	67.7222	36	86	0.577778	0.490886	0.431856	0.549915	0.595679	0.479103	0.712255	0.117602	0.548595	0.488272	0.608917	0.543519	0.428691	0.658346	0.938937	0.569888	0.508118	0.631657	0.596605	0.487426	0.705784	0.67677	0.600543	0.539956	0.66113	0.654321	0.556475	0.752167	0.360673	0.5685	0.507214	0.629787	0.558642	0.443938	0.673346	0.882035	0.554235	0.488248	0.620222	0.545679	0.441591	0.649767	0.891886	0.527386
Congestive heart failure	I50.0	22	69.2273	48	86	0.681818	0.573214	0.459357	0.687072	0.535354	0.384446	0.686261	0.690378	0.640362	0.539736	0.740988	0.633838	0.488717	0.778959	0.942397	0.531804	0.394261	0.669348	0.551768	0.387623	0.715912	0.855258	0.613705	0.492658	0.734752	0.671717	0.518882	0.824552	0.560654	0.667387	0.557567	0.777206	0.661616	0.518742	0.80449	0.950044	0.648957	0.519771	0.778143	0.64899	0.489827	0.808153	0.999747	0.617934
Heart failure, unspecified	I50.9	25	66.8	36	83	0.56	0.543448	0.437122	0.649775	0.643333	0.501868	0.784799	0.27046	0.607383	0.487522	0.727245	0.606667	0.459233	0.7541	0.994111	0.678499	0.568117	0.788881	0.703333	0.565658	0.841009	0.783035	0.628884	0.53305	0.724718	0.704444	0.568123	0.840766	0.375764	0.561136	0.462698	0.659574	0.554444	0.408896	0.699993	0.94062	0.525396	0.404996	0.645795	0.516667	0.36093	0.672403	0.930859	0.571034
Myocarditis, unspecified	I51.4	35	57.2857	35	77	0.257143	0.549385	0.45946	0.639311	0.646825	0.515785	0.777866	0.231397	0.549883	0.444306	0.655459	0.552381	0.416204	0.688558	0.977364	0.494614	0.405145	0.584082	0.46746	0.330709	0.604212	0.745162	0.550351	0.448215	0.652487	0.518254	0.379653	0.656855	0.715289	0.492286	0.395344	0.589228	0.496032	0.359069	0.632994	0.965161	0.514461	0.422834	0.606089	0.513492	0.376513	0.650471	0.9906	0.504772
Other forms of heart disease	I30-I52	325	61.2031	23	89	0.526154	0.512855	0.475669	0.550041	0.611966	0.505883	0.718049	0.0846614	0.532411	0.495042	0.569779	0.522991	0.418233	0.62775	0.868241	0.5278	0.489606	0.565994	0.548974	0.453529	0.644419	0.686618	0.510666	0.472301	0.549031	0.451709	0.367475	0.535943	0.200018	0.51904	0.480952	0.557128	0.508547	0.404393	0.612701	0.852959	0.544079	0.505525	0.582634	0.485043	0.396842	0.573244	0.213346	0.520487
Stroke, not specified as haemorrhage or infarction	I64	21	67	50	86	0.571429	0.596344	0.48023	0.712458	0.68254	0.53845	0.826629	0.362756	0.517268	0.372582	0.661954	0.522487	0.356276	0.688698	0.963033	0.511736	0.392535	0.630938	0.493386	0.334437	0.652336	0.856623	0.550601	0.442977	0.658225	0.601852	0.447155	0.756549	0.594989	0.557359	0.431537	0.683182	0.560847	0.40535	0.716343	0.972787	0.557864	0.43247	0.683259	0.547619	0.383465	0.711773	0.922701	0.489803
Cerebrovascular diseases	I60-I69	34	67	31	86	0.588235	0.5707	0.468415	0.672984	0.660948	0.532171	0.789724	0.28357	0.538112	0.430193	0.64603	0.535948	0.398028	0.673868	0.980704	0.534289	0.43779	0.630787	0.508987	0.370941	0.647033	0.768837	0.481968	0.386706	0.577229	0.446078	0.307986	0.584171	0.67561	0.530902	0.435185	0.626619	0.535948	0.398852	0.673043	0.952914	0.517129	0.408395	0.625863	0.526961	0.386387	0.667535	0.913784	0.481938
Atherosclerosis	I70	15	67.2667	48	76	0.866667	0.474297	0.316374	0.63222	0.640741	0.474453	0.807029	0.145467	0.635676	0.48808	0.783272	0.631481	0.459194	0.803769	0.971142	0.551205	0.390246	0.712163	0.533333	0.348308	0.718359	0.886616	0.58427	0.444994	0.723547	0.381481	0.201903	0.56106	0.0730803	0.512249	0.403543	0.620955	0.511111	0.35063	0.671592	0.990842	0.489759	0.361426	0.618092	0.537037	0.360592	0.713482	0.664538	0.558434
Diseases of arteries, arterioles and capillaries	I70-I79	24	62.125	31	76	0.833333	0.559608	0.429807	0.68941	0.658565	0.513485	0.803645	0.320408	0.600642	0.478321	0.722962	0.59838	0.448664	0.748095	0.981733	0.480032	0.350787	0.609277	0.542824	0.385815	0.699834	0.539365	0.590974	0.481782	0.700167	0.372685	0.222926	0.522445	0.0232608	0.533392	0.436381	0.630404	0.532407	0.384969	0.679846	0.99129	0.532801	0.414864	0.650739	0.555556	0.399616	0.711495	0.819893	0.56535
Varicose veins of lower extremities	I83	150	61.0533	26	87	0.353333	0.574797	0.528311	0.621282	0.66037	0.55295	0.767791	0.153083	0.534278	0.48432	0.584236	0.529444	0.422696	0.636193	0.935994	0.535288	0.489338	0.581239	0.50037	0.39171	0.609031	0.56236	0.538738	0.487463	0.590012	0.499074	0.404298	0.59385	0.471195	0.569644	0.520728	0.618559	0.558333	0.449547	0.667119	0.852701	0.501518	0.450206	0.552829	0.516111	0.419383	0.612839	0.794721	0.554332
Varicose veins of lower extremities without ulcer or inflammation	I83.9	56	60.8214	27	83	0.321429	0.622962	0.558143	0.687781	0.708829	0.593495	0.824164	0.205235	0.550561	0.476714	0.624408	0.544643	0.420668	0.668618	0.936031	0.522784	0.44737	0.598199	0.501984	0.379593	0.624375	0.771189	0.495587	0.410934	0.580241	0.464782	0.347377	0.582186	0.674863	0.577319	0.499146	0.655492	0.573909	0.452753	0.695065	0.963081	0.52917	0.454368	0.603971	0.547123	0.427135	0.667111	0.803762	0.544746
Haemorrhoids	I84	29	59.1034	32	81	0.517241	0.519998	0.419831	0.620165	0.59387	0.454229	0.73351	0.388072	0.496559	0.398004	0.595113	0.503831	0.360614	0.647049	0.935131	0.59927	0.502326	0.696213	0.572797	0.430751	0.714843	0.763339	0.541962	0.441642	0.642282	0.500958	0.353863	0.648053	0.652437	0.492591	0.401827	0.583355	0.488506	0.345238	0.631774	0.962423	0.520226	0.402	0.638453	0.488506	0.338114	0.638898	0.745479	0.531322
Diseases of veins, lymphatic vessels and lymph nodes, not elsewhere classified	I80-I89	186	59.9785	26	87	0.387097	0.548723	0.504734	0.592711	0.637843	0.531924	0.743763	0.128806	0.540925	0.495191	0.58666	0.533453	0.428652	0.638254	0.898164	0.548234	0.505358	0.59111	0.510305	0.404784	0.615826	0.514464	0.550974	0.505249	0.596699	0.507019	0.412878	0.60116	0.411004	0.565484	0.520454	0.610514	0.554211	0.446842	0.661581	0.849625	0.512962	0.465576	0.560347	0.505974	0.412985	0.598962	0.896306	0.5435
Vasomotor and allergic rhinitis	J30	121	53.0579	24	81	0.429752	0.501105	0.44901	0.5532	0.602388	0.48921	0.715566	0.112486	0.565048	0.509403	0.620692	0.551423	0.442176	0.660671	0.827762	0.531888	0.477332	0.586443	0.561065	0.455547	0.666583	0.630641	0.514124	0.458597	0.56965	0.442837	0.34585	0.539825	0.203927	0.55358	0.499039	0.60812	0.548209	0.437135	0.659284	0.932284	0.510108	0.455966	0.56425	0.530303	0.427392	0.633214	0.733847	0.558882
Allergic rhinitis due to pollen	J30.1	14	46.6429	24	69	0.5	0.594104	0.419745	0.768462	0.490079	0.298743	0.681416	0.432098	0.559822	0.436734	0.682911	0.551587	0.386767	0.716408	0.937595	0.628457	0.452337	0.804576	0.607143	0.40667	0.807616	0.875812	0.523786	0.394085	0.653486	0.579365	0.397743	0.760987	0.626447	0.611979	0.476876	0.747081	0.611111	0.444221	0.778002	0.993693	0.585757	0.429863	0.741652	0.625	0.435739	0.814261	0.754247	0.546712
Other allergic rhinitis	J30.3	21	47.2857	24	72	0.428571	0.539177	0.408434	0.669921	0.640212	0.490815	0.789608	0.319966	0.485233	0.328994	0.641473	0.478836	0.30914	0.648532	0.956709	0.568831	0.44516	0.692502	0.609788	0.44907	0.770507	0.692825	0.514382	0.375837	0.652926	0.478836	0.303995	0.653677	0.755256	0.544012	0.43282	0.655203	0.542328	0.390018	0.694638	0.986067	0.528764	0.406476	0.651052	0.550265	0.388244	0.712285	0.835853	0.545839
Allergic rhinitis, unspecified	J30.4	33	56.3333	28	77	0.545455	0.553588	0.460976	0.6462	0.551347	0.413199	0.689495	0.978563	0.536996	0.437061	0.636931	0.536195	0.397859	0.674532	0.992677	0.489837	0.399342	0.580332	0.526094	0.387461	0.664727	0.668424	0.503842	0.400239	0.607445	0.455387	0.314162	0.596612	0.588435	0.528971	0.424469	0.633472	0.523569	0.38397	0.663168	0.951663	0.549467	0.45354	0.645394	0.473064	0.332931	0.613197	0.370328	0.514532
Chronic rhinitis, nasopharyngitis and pharyngitis	J31	29	57.5172	26	86	0.862069	0.562926	0.450024	0.675828	0.544061	0.401648	0.686475	0.835651	0.481705	0.391533	0.571878	0.482759	0.339603	0.625914	0.990283	0.497472	0.402195	0.592748	0.539272	0.394866	0.683678	0.636611	0.627467	0.525156	0.729777	0.698276	0.561529	0.835022	0.417698	0.520156	0.406693	0.633619	0.524904	0.380732	0.669077	0.959605	0.496805	0.378568	0.615041	0.517241	0.367577	0.666906	0.831084	0.584276
Chronic rhinitis	J31.0	23	56.913	26	86	0.913043	0.59677	0.467473	0.726067	0.51087	0.35769	0.664049	0.398743	0.557912	0.457634	0.65819	0.555556	0.406704	0.704407	0.97951	0.494455	0.379281	0.60963	0.535024	0.377625	0.692424	0.684154	0.638532	0.520107	0.756957	0.716184	0.56446	0.867907	0.430365	0.517515	0.385724	0.649305	0.509662	0.353117	0.666206	0.940137	0.497184	0.367029	0.627339	0.522947	0.360927	0.684967	0.808523	0.592677
Chronic sinusitis	J32	30	50.8333	25	77	0.566667	0.509922	0.418435	0.601409	0.610185	0.472097	0.748273	0.237601	0.524567	0.408565	0.640569	0.518519	0.374684	0.662353	0.948923	0.659259	0.565457	0.753061	0.684259	0.553879	0.814639	0.760745	0.556541	0.455927	0.657155	0.612963	0.470356	0.75557	0.527335	0.50248	0.391293	0.613668	0.500926	0.357463	0.644389	0.986628	0.623072	0.517941	0.728203	0.65463	0.517559	0.7917	0.720772	0.516955
Other disorders of nose and nasal sinuses	J34	48	45.25	24	74	0.75	0.587346	0.502868	0.671825	0.517361	0.389921	0.644802	0.364502	0.494786	0.410515	0.579058	0.49537	0.368273	0.622467	0.994019	0.540174	0.458425	0.621923	0.571181	0.445892	0.696469	0.685096	0.555145	0.472605	0.637684	0.608796	0.488154	0.729439	0.472863	0.553533	0.468373	0.638692	0.546296	0.419295	0.673298	0.926206	0.542597	0.455848	0.629346	0.569444	0.444341	0.694548	0.730016	0.553219
Deviated nasal septum	J34.2	37	46.4054	24	74	0.810811	0.596995	0.500069	0.693921	0.505255	0.370249	0.640261	0.281458	0.534852	0.435622	0.634083	0.534535	0.400194	0.668875	0.997031	0.53069	0.437757	0.623622	0.561562	0.427145	0.695979	0.711688	0.550114	0.459809	0.640418	0.59985	0.468484	0.731216	0.541767	0.572507	0.478397	0.666616	0.562312	0.42837	0.696254	0.903007	0.51121	0.411936	0.610485	0.53979	0.403213	0.676366	0.740498	0.557106
Hypertrophy of nasal turbinates	J34.3	13	41.8462	26	68	0.615385	0.595345	0.431206	0.759483	0.502137	0.312091	0.692182	0.456473	0.565593	0.42078	0.710405	0.568376	0.391765	0.744987	0.98098	0.571836	0.405993	0.737679	0.608974	0.410371	0.807578	0.778893	0.581779	0.409389	0.754168	0.660256	0.453502	0.867011	0.568691	0.54906	0.3801	0.718019	0.551282	0.361808	0.740756	0.986333	0.580546	0.413539	0.747552	0.611111	0.410282	0.81194	0.81894	0.547865
Chronic diseases of tonsils and adenoids	J35	272	50.9816	23	86	0.433824	0.518139	0.478675	0.557602	0.588644	0.481678	0.695609	0.22015	0.530432	0.49027	0.570593	0.519097	0.416239	0.621955	0.840655	0.546381	0.505227	0.587535	0.561581	0.467446	0.655716	0.77198	0.501184	0.460952	0.541416	0.455474	0.369646	0.541301	0.340613	0.504788	0.465072	0.544505	0.499489	0.392801	0.606178	0.927355	0.517795	0.477003	0.558587	0.532884	0.442587	0.623181	0.765486	0.511611
Chronic tonsillitis	J35.0	260	51.0846	23	86	0.423077	0.486649	0.446763	0.526535	0.592201	0.484736	0.699666	0.0719013	0.540812	0.500265	0.581359	0.527457	0.424121	0.630794	0.813712	0.556986	0.515529	0.598442	0.569765	0.474833	0.664697	0.80906	0.50379	0.462958	0.544621	0.454274	0.368005	0.540542	0.304873	0.501232	0.461036	0.541427	0.497222	0.390009	0.604435	0.945318	0.52173	0.480507	0.562953	0.536752	0.445566	0.627939	0.768736	0.50842
Hypertrophy of adenoids	J35.2	12	46	25	69	0.416667	0.562479	0.392444	0.732514	0.650463	0.474581	0.826345	0.481838	0.572573	0.397338	0.747807	0.560185	0.36522	0.75515	0.926332	0.576159	0.421054	0.731265	0.618056	0.425197	0.810914	0.740605	0.65991	0.52466	0.79516	0.726852	0.548776	0.904928	0.558528	0.667876	0.50417	0.831583	0.659722	0.476874	0.842571	0.948168	0.641475	0.456164	0.826785	0.650463	0.433974	0.866952	0.950797	0.61328
Hypertrophy of adenoids	J35.2_2	11	47.5455	25	69	0.454545	0.529727	0.357048	0.702407	0.623737	0.441966	0.805509	0.463462	0.538545	0.360811	0.71628	0.527778	0.328456	0.7271	0.937122	0.542	0.388417	0.695583	0.588384	0.388923	0.787845	0.718665	0.630545	0.496026	0.765065	0.70202	0.514519	0.889522	0.545131	0.639136	0.470454	0.807819	0.633838	0.44331	0.824367	0.967508	0.613091	0.419292	0.80689	0.623737	0.395147	0.852327	0.944594	0.579273
Other diseases of upper respiratory tract	J30-J39	395	51.5316	23	86	0.496203	0.518843	0.482539	0.555148	0.590155	0.485602	0.694707	0.208971	0.548011	0.511538	0.584484	0.525176	0.42426	0.626092	0.676775	0.543913	0.507358	0.580469	0.555837	0.462073	0.649601	0.816455	0.523944	0.487451	0.560436	0.439662	0.357267	0.522058	0.0632895	0.504971	0.468485	0.541457	0.50654	0.402826	0.610254	0.977692	0.520559	0.483824	0.557294	0.531786	0.443964	0.619608	0.81728	0.49724
Unspecified chronic bronchitis	J42	28	63.0714	30	86	0.607143	0.556242	0.43143	0.681054	0.638889	0.498898	0.778879	0.388819	0.596062	0.470299	0.721825	0.595238	0.449025	0.741451	0.993331	0.548539	0.433982	0.663097	0.572421	0.427581	0.71726	0.800231	0.620767	0.495979	0.745556	0.673611	0.52642	0.820802	0.592119	0.592646	0.469963	0.71533	0.577381	0.431881	0.722881	0.875258	0.51159	0.396783	0.626397	0.526786	0.375063	0.678508	0.875817	0.615754
Other chronic obstructive pulmonary disease	J44	15	68	48	86	0.733333	0.552778	0.385191	0.720365	0.551852	0.374195	0.729509	0.994086	0.596787	0.433377	0.760197	0.590741	0.405885	0.775596	0.961753	0.633266	0.484998	0.781535	0.662963	0.48758	0.838346	0.800292	0.636278	0.456347	0.81621	0.703704	0.494835	0.912572	0.632393	0.500937	0.360286	0.641588	0.488889	0.317657	0.66012	0.915289	0.474163	0.353695	0.594632	0.562963	0.392014	0.733912	0.394184	0.592838
Chronic obstructive pulmonary disease, unspecified	J44.9	11	67.5455	48	86	0.727273	0.591182	0.387231	0.795133	0.517677	0.309136	0.726217	0.606828	0.586636	0.378017	0.795255	0.583333	0.358848	0.807819	0.983173	0.584273	0.390495	0.77805	0.603535	0.389715	0.817355	0.896084	0.596364	0.374037	0.81869	0.661616	0.400716	0.922517	0.709661	0.497091	0.323744	0.670438	0.482323	0.289391	0.675256	0.911298	0.509455	0.379092	0.639817	0.532828	0.345013	0.720643	0.838415	0.457
Asthma	J45	46	60.7826	24	78	0.456522	0.552118	0.463051	0.641184	0.641304	0.51933	0.763279	0.248596	0.475152	0.398946	0.551358	0.528986	0.39839	0.659581	0.49258	0.553638	0.465114	0.642163	0.586353	0.460943	0.711762	0.67667	0.524825	0.433236	0.616415	0.568841	0.444106	0.693576	0.577872	0.520489	0.437349	0.603629	0.524155	0.39489	0.653419	0.962773	0.491304	0.410903	0.571706	0.533213	0.406153	0.660272	0.591872	0.507231
Asthma, unspecified	J45.9	15	61	31	74	0.266667	0.610308	0.447337	0.773278	0.694444	0.526839	0.86205	0.481469	0.514123	0.373956	0.65429	0.525926	0.353779	0.698073	0.91716	0.503146	0.332038	0.674254	0.531481	0.334926	0.728037	0.831529	0.545114	0.389862	0.700366	0.575926	0.383528	0.768324	0.807394	0.603481	0.48599	0.720971	0.605556	0.44647	0.764641	0.983628	0.562851	0.440235	0.685468	0.588889	0.419661	0.758117	0.807514	0.617537
Chronic lower respiratory diseases	J40-J47	81	62.1728	24	86	0.555556	0.540562	0.472839	0.608284	0.633402	0.522955	0.743849	0.161602	0.547153	0.483532	0.610773	0.54561	0.429205	0.662016	0.981846	0.563587	0.497612	0.629561	0.590878	0.479831	0.701924	0.679216	0.591491	0.520436	0.662545	0.636831	0.537457	0.736206	0.467624	0.524685	0.459204	0.590165	0.516461	0.39884	0.634082	0.904817	0.503159	0.442113	0.564206	0.520233	0.407522	0.632944	0.789064	0.546887
Gastro-oesophageal reflux disease	K21	46	61.6522	28	87	0.434783	0.554134	0.479585	0.628682	0.559179	0.427787	0.69057	0.947353	0.604123	0.524458	0.683787	0.599034	0.47376	0.724307	0.946522	0.495494	0.414832	0.576157	0.533816	0.406208	0.661425	0.619513	0.616445	0.532108	0.700783	0.586957	0.462665	0.711248	0.700876	0.542273	0.45923	0.625316	0.530193	0.400049	0.660338	0.87831	0.552151	0.466449	0.637853	0.540459	0.414351	0.666567	0.880706	0.522911
Gastric ulcer	K25	66	56.3636	26	81	0.742424	0.53852	0.465682	0.611359	0.568603	0.448627	0.688578	0.672047	0.489578	0.414959	0.564198	0.486532	0.368246	0.604818	0.965991	0.58634	0.511837	0.660842	0.558502	0.442856	0.674148	0.692076	0.588921	0.520752	0.657089	0.639731	0.531216	0.748246	0.43805	0.551154	0.478145	0.624164	0.537458	0.417	0.657916	0.849061	0.499262	0.423799	0.574726	0.516835	0.402314	0.631356	0.80197	0.582235
Gastric ulcer, acute without haemorrhage or perforation	K25.3	9	62.1111	50	73	0.777778	0.518519	0.371303	0.665735	0.595679	0.418758	0.7726	0.504274	0.623863	0.436947	0.81078	0.626543	0.420871	0.832216	0.984948	0.597472	0.389074	0.80587	0.574074	0.341441	0.806707	0.88348	0.620648	0.414423	0.826872	0.648148	0.415566	0.880731	0.862594	0.623087	0.43547	0.810704	0.598765	0.393013	0.804518	0.864311	0.577512	0.397137	0.757886	0.438272	0.204859	0.671684	0.341431	0.667221
Gastric ulcer, chronic without haemorrhage or perforation	K25.7	11	59.5455	33	76	0.727273	0.574091	0.380039	0.768143	0.666667	0.480309	0.853024	0.500875	0.576273	0.414479	0.738067	0.568182	0.375471	0.760893	0.949845	0.507364	0.309062	0.705665	0.537879	0.316634	0.759123	0.840743	0.685091	0.529765	0.840417	0.744949	0.549049	0.94085	0.639729	0.4885	0.27936	0.69764	0.457071	0.240192	0.673949	0.83825	0.643273	0.502563	0.783982	0.681818	0.496651	0.866985	0.745899	0.550636
Duodenal ulcer	K26	38	62.5789	39	84	0.710526	0.529778	0.433374	0.626181	0.627924	0.499692	0.756156	0.232126	0.561178	0.472941	0.649415	0.559211	0.426165	0.692256	0.98076	0.539217	0.438442	0.639992	0.565058	0.431965	0.698152	0.761948	0.604641	0.505234	0.704048	0.649123	0.520366	0.777879	0.592641	0.548331	0.458736	0.637927	0.545322	0.411223	0.67942	0.970872	0.575864	0.477737	0.673991	0.595029	0.46329	0.726768	0.819397	0.47455
Gastritis and duodenitis	K29	52	61.1154	33	80	0.557692	0.565433	0.488642	0.642224	0.557158	0.429393	0.684923	0.910774	0.598179	0.523642	0.672717	0.588675	0.464906	0.712445	0.897578	0.517105	0.435327	0.598884	0.505876	0.382355	0.629397	0.882579	0.535253	0.453311	0.617195	0.58547	0.466491	0.704449	0.496536	0.489994	0.41165	0.568337	0.491453	0.363897	0.619009	0.984778	0.569383	0.490254	0.648513	0.555556	0.433858	0.677253	0.852114	0.538943
Gastritis, unspecified	K29.7	24	60.875	44	79	0.666667	0.532126	0.421407	0.642845	0.586806	0.440885	0.732726	0.539309	0.620736	0.509538	0.731934	0.615741	0.469258	0.762224	0.957616	0.571766	0.44728	0.696253	0.554398	0.39988	0.708916	0.864009	0.526089	0.403518	0.64866	0.428241	0.26831	0.588171	0.326777	0.514522	0.394987	0.634058	0.515046	0.363135	0.666958	0.995766	0.52744	0.418516	0.636364	0.491898	0.337208	0.646588	0.707877	0.505868
Diseases of oesophagus, stomach and duodenum	K20-K31	192	59.724	25	87	0.604167	0.531552	0.487113	0.575991	0.582031	0.473046	0.691016	0.387899	0.567702	0.523393	0.612011	0.554832	0.449789	0.659875	0.825039	0.485793	0.439648	0.531938	0.515914	0.4169	0.614929	0.589261	0.536134	0.490037	0.582231	0.576244	0.488017	0.664471	0.430192	0.530096	0.484923	0.575269	0.519676	0.411454	0.627898	0.861863	0.504172	0.457711	0.550633	0.521123	0.427464	0.614781	0.750846	0.526124
Other diseases of intestines	K55-K63	31	57	27	86	0.483871	0.481287	0.370173	0.592401	0.578853	0.439105	0.718601	0.285645	0.522548	0.405395	0.6397	0.518817	0.375788	0.661847	0.968498	0.551086	0.448105	0.654067	0.517025	0.375119	0.658931	0.703925	0.540882	0.428355	0.653409	0.585125	0.439274	0.730976	0.638458	0.504937	0.397346	0.612529	0.511649	0.370239	0.653058	0.94108	0.567512	0.456663	0.67836	0.581541	0.437632	0.725451	0.879865	0.497433
Diseases of liver	K70-K77	9	62.6667	48	74	0.888889	0.541916	0.348607	0.735225	0.651235	0.451174	0.851295	0.44234	0.644156	0.469234	0.819078	0.648148	0.451838	0.844459	0.976304	0.618762	0.408588	0.828937	0.583333	0.341868	0.824799	0.828607	0.625194	0.405669	0.844719	0.66358	0.399388	0.927772	0.826989	0.52617	0.322652	0.729688	0.509259	0.296043	0.722475	0.910615	0.516412	0.322721	0.710102	0.503086	0.271177	0.734996	0.928313	0.594478
Atopic dermatitis	L20	16	46.5	24	81	0.375	0.554209	0.410216	0.698201	0.65625	0.498783	0.813717	0.349968	0.67858	0.540332	0.816829	0.663194	0.498292	0.828097	0.888746	0.560176	0.389042	0.73131	0.578125	0.388626	0.767624	0.890587	0.478769	0.314751	0.642787	0.477431	0.276325	0.678536	0.991816	0.605716	0.469547	0.741885	0.595486	0.42953	0.761443	0.925719	0.616332	0.472215	0.760449	0.647569	0.471442	0.823697	0.788304	0.613945
Allergic contact dermatitis	L23	48	48.6042	24	76	0.416667	0.500714	0.422314	0.579114	0.606481	0.480599	0.732364	0.16412	0.550774	0.468504	0.633045	0.539352	0.411755	0.666948	0.882947	0.534354	0.452829	0.61588	0.505787	0.379594	0.63198	0.709862	0.585215	0.50726	0.663171	0.634838	0.515601	0.754075	0.495738	0.53562	0.454307	0.616933	0.534144	0.40597	0.662317	0.984813	0.512786	0.424709	0.600862	0.52662	0.401273	0.651967	0.859706	0.524349
Dermatitis due to ingested food	L27.2	20	45.9	23	78	0.4	0.595711	0.478969	0.712454	0.6875	0.542948	0.832052	0.334527	0.669677	0.555161	0.784193	0.663889	0.513184	0.814593	0.952295	0.658224	0.534271	0.782177	0.688889	0.536991	0.840786	0.759607	0.554137	0.430511	0.677764	0.529167	0.36247	0.695863	0.813942	0.670838	0.540477	0.801198	0.666667	0.512191	0.821143	0.967791	0.677901	0.545396	0.810406	0.705556	0.5512	0.859911	0.79024	0.638295
Other dermatitis	L30	26	56.3462	34	76	0.423077	0.510816	0.399665	0.621967	0.610043	0.468341	0.751744	0.281865	0.563335	0.444702	0.681968	0.566239	0.418596	0.713882	0.976058	0.576181	0.459709	0.692653	0.606838	0.458876	0.7548	0.750086	0.52417	0.410941	0.637399	0.422009	0.268623	0.575394	0.277309	0.485084	0.370956	0.599211	0.488248	0.339776	0.63672	0.973627	0.514721	0.399802	0.629639	0.544872	0.39165	0.698093	0.758108	0.535025
Dermatitis, unspecified	L30.9	21	57.9048	35	76	0.428571	0.537133	0.427151	0.647115	0.572751	0.422571	0.722931	0.706491	0.620058	0.500824	0.739291	0.621693	0.471296	0.772091	0.986698	0.528283	0.398475	0.658091	0.560847	0.398489	0.723204	0.759249	0.543963	0.421749	0.666178	0.600529	0.436513	0.764546	0.588709	0.468158	0.333058	0.603258	0.474868	0.314567	0.635169	0.950058	0.503078	0.37787	0.628287	0.534392	0.368541	0.700242	0.76819	0.51847
Dermatitis and eczema	L20-L30	114	49.5789	23	81	0.412281	0.534961	0.480745	0.589176	0.631823	0.521342	0.742303	0.124308	0.555115	0.497614	0.612617	0.542398	0.433445	0.651351	0.839828	0.527646	0.470407	0.584884	0.552875	0.447136	0.658615	0.68124	0.535821	0.480652	0.59099	0.582602	0.483981	0.681223	0.417906	0.546823	0.491264	0.602382	0.540692	0.42901	0.652374	0.923342	0.560005	0.500431	0.619579	0.576998	0.478067	0.675929	0.773259	0.553448
Psoriasis	L40	17	55.7647	30	76	0.294118	0.649367	0.49486	0.803873	0.722222	0.568811	0.875633	0.512689	0.569121	0.441582	0.696659	0.560458	0.396244	0.724671	0.93504	0.558883	0.424729	0.693036	0.599673	0.427446	0.771901	0.714794	0.532371	0.394871	0.669871	0.419935	0.237546	0.602323	0.312609	0.548586	0.390598	0.706573	0.555556	0.382652	0.728459	0.953558	0.500296	0.354112	0.64648	0.522876	0.339716	0.706036	0.850491	0.557226
Papulosquamous disorders	L40-L45	21	52.7619	25	76	0.333333	0.580856	0.436296	0.725417	0.664021	0.513896	0.814147	0.435083	0.565801	0.452828	0.678774	0.555556	0.400774	0.710337	0.916704	0.508562	0.383003	0.634121	0.527778	0.364999	0.690557	0.847545	0.4848	0.366292	0.603309	0.437831	0.272096	0.603565	0.652166	0.481097	0.335938	0.626255	0.496032	0.334173	0.657891	0.893052	0.548389	0.42179	0.674987	0.537037	0.370881	0.703193	0.915333	0.493025
Urticaria	L50	18	49.9444	22	76	0.388889	0.487356	0.365672	0.60904	0.608025	0.450488	0.765561	0.23691	0.543583	0.418557	0.668609	0.533951	0.372456	0.695445	0.92649	0.583249	0.463218	0.703281	0.62963	0.468388	0.790871	0.651883	0.495748	0.366291	0.625205	0.529321	0.354002	0.70464	0.763207	0.543443	0.408943	0.677943	0.533951	0.370285	0.697616	0.930138	0.543583	0.398339	0.688827	0.561728	0.383741	0.739716	0.877187	0.522771
Urticaria and erythema	L50-L54	19	49.7368	22	76	0.368421	0.517402	0.401771	0.633033	0.605263	0.450843	0.759683	0.367705	0.563986	0.439315	0.688656	0.554094	0.394653	0.713534	0.923825	0.571148	0.455072	0.687224	0.616959	0.45848	0.775438	0.64841	0.500478	0.377492	0.623463	0.535088	0.364988	0.705187	0.747112	0.521886	0.387916	0.655855	0.513158	0.35103	0.675286	0.935285	0.565365	0.421659	0.709071	0.581871	0.408256	0.755487	0.886052	0.518039
Ophiasis	L63.2	16	54.625	30	74	1	0.55402	0.407911	0.700129	0.444444	0.275103	0.613786	0.33848	0.510239	0.363478	0.657	0.515625	0.342129	0.689121	0.96301	0.520289	0.380647	0.659931	0.567708	0.388296	0.747121	0.683367	0.543656	0.404066	0.683246	0.581597	0.399331	0.763863	0.746539	0.617682	0.482579	0.752786	0.604167	0.439591	0.768743	0.901171	0.523241	0.387449	0.659034	0.496528	0.315705	0.67735	0.812297	0.504648
Androgenic alopecia, unspecified	L64.9	36	60.9722	30	90	1	0.621111	0.536006	0.706217	0.506944	0.370022	0.643867	0.163018	0.69453	0.614754	0.774306	0.683642	0.560776	0.806508	0.884387	0.532066	0.428128	0.636003	0.550926	0.414947	0.686905	0.829256	0.623561	0.534216	0.712907	0.680556	0.554562	0.806549	0.470615	0.648917	0.563779	0.734056	0.631944	0.500045	0.763844	0.832492	0.534672	0.442397	0.626948	0.488426	0.352434	0.624418	0.579133	0.619202
Acne	L70	64	41.5156	23	76	0.453125	0.527191	0.451001	0.603382	0.572483	0.454168	0.690797	0.511023	0.556296	0.480759	0.631833	0.547743	0.428884	0.666603	0.905372	0.520954	0.448783	0.593125	0.509549	0.391111	0.627986	0.875407	0.511583	0.433142	0.590023	0.454861	0.341966	0.567756	0.416348	0.531275	0.45679	0.605759	0.52691	0.406816	0.647004	0.95179	0.52446	0.452973	0.595948	0.491319	0.375026	0.607613	0.6328	0.530615
Disorders of skin appendages	L60-L75	129	50.0388	23	90	0.682171	0.556162	0.502228	0.610096	0.557709	0.447858	0.66756	0.980149	0.528986	0.474256	0.583716	0.527778	0.420395	0.635161	0.984336	0.503502	0.449054	0.557951	0.532946	0.429465	0.636426	0.622055	0.549869	0.495455	0.604283	0.586779	0.493491	0.680067	0.503493	0.569381	0.515915	0.622846	0.554048	0.443784	0.664313	0.806482	0.527804	0.476702	0.578906	0.493755	0.390694	0.596816	0.565209	0.541225
Other disorders of the skin and subcutaneous tissue	L80-L99	7	48	25	63	0.428571	0.664058	0.503403	0.824714	0.746032	0.582756	0.909307	0.48409	0.563603	0.353004	0.774201	0.555556	0.327364	0.783747	0.959563	0.530876	0.327331	0.734422	0.507937	0.265864	0.750009	0.88132	0.61568	0.349734	0.881626	0.595238	0.295378	0.895098	0.920526	0.6107	0.409371	0.812029	0.599206	0.385151	0.813262	0.939	0.569863	0.384349	0.755378	0.59127	0.357191	0.825348	0.888545	0.482356
Rheumatoid arthritis, unspecified	M06.9	22	64.8182	46	77	0.227273	0.508296	0.392044	0.624547	0.609848	0.459313	0.760384	0.29711	0.572479	0.46106	0.683899	0.563131	0.410607	0.715655	0.922876	0.602215	0.481206	0.723225	0.568182	0.41053	0.725834	0.737643	0.639121	0.524432	0.75381	0.607323	0.449472	0.765175	0.749922	0.508273	0.39368	0.622866	0.516414	0.363462	0.669366	0.933583	0.545684	0.424147	0.667222	0.487374	0.325709	0.649039	0.56773	0.493703
Gout	M10	26	61.1923	38	73	0.846154	0.522335	0.410074	0.634596	0.629274	0.489022	0.769525	0.245062	0.467903	0.363064	0.572742	0.473291	0.327326	0.619255	0.953232	0.607497	0.480192	0.734802	0.638889	0.487879	0.789899	0.755787	0.754939	0.651972	0.857907	0.813034	0.694435	0.931634	0.469408	0.627645	0.523902	0.731389	0.620726	0.479198	0.762255	0.93851	0.607068	0.505082	0.709053	0.587607	0.439973	0.73524	0.831992	0.643772
Other arthritis	M13	63	60.0159	28	86	0.412698	0.517514	0.448321	0.586707	0.619929	0.499624	0.740235	0.149901	0.509544	0.436489	0.582599	0.513668	0.392899	0.634438	0.954391	0.489016	0.415899	0.562134	0.465608	0.345613	0.585603	0.744424	0.512323	0.43456	0.590087	0.566578	0.453772	0.679384	0.438557	0.497371	0.419174	0.575568	0.496032	0.376764	0.6153	0.985332	0.500067	0.42771	0.572424	0.525132	0.408089	0.642175	0.721484	0.538544
Polyarthritis, unspecified	M13.0	17	65.7059	49	86	0.411765	0.541898	0.400702	0.683095	0.635621	0.479	0.792242	0.384956	0.485087	0.335205	0.634969	0.485294	0.309935	0.660654	0.998598	0.599657	0.480391	0.718923	0.620915	0.462036	0.779794	0.83422	0.476329	0.343299	0.609358	0.416667	0.237217	0.596116	0.601583	0.575985	0.429183	0.722788	0.575163	0.405988	0.744339	0.994271	0.53172	0.374344	0.689095	0.527778	0.336723	0.718833	0.975143	0.586933
Arthritis, unspecified	M13.9	44	58.2045	28	78	0.409091	0.516969	0.436582	0.597356	0.621843	0.495002	0.748684	0.173067	0.530225	0.446451	0.613998	0.535354	0.405556	0.665151	0.948201	0.519907	0.428948	0.610866	0.494318	0.364707	0.62393	0.751827	0.507004	0.410407	0.603601	0.557449	0.428609	0.686289	0.539961	0.527451	0.435895	0.619007	0.526515	0.397418	0.655612	0.990763	0.51751	0.437069	0.59795	0.551136	0.421984	0.680289	0.66552	0.519977
Arthritis, unspecified	M13.94	10	59.3	48	76	0.3	0.590609	0.40452	0.776698	0.686111	0.502061	0.870161	0.475459	0.552847	0.334947	0.770747	0.558333	0.331652	0.785015	0.972762	0.696903	0.545822	0.847984	0.716667	0.534683	0.89865	0.870174	0.676723	0.490955	0.862492	0.744444	0.521892	0.966997	0.647838	0.584815	0.399452	0.770178	0.566667	0.359353	0.773981	0.898405	0.524376	0.373961	0.674791	0.572222	0.370235	0.774209	0.710352	0.463137
Inflammatory polyarthropathies	M05-M14	116	60.3362	28	86	0.465517	0.522833	0.468283	0.577383	0.623084	0.512434	0.733735	0.112587	0.509921	0.456146	0.563696	0.511973	0.398281	0.625665	0.974516	0.485552	0.427632	0.543472	0.542864	0.43839	0.647338	0.331575	0.52907	0.468541	0.589598	0.574952	0.481903	0.668001	0.418508	0.510277	0.453442	0.567112	0.505747	0.395195	0.6163	0.943115	0.516288	0.460522	0.572054	0.510057	0.406856	0.613259	0.916379	0.506998
Polyarthrosis	M15	11	60.5455	42	75	0.272727	0.525636	0.323286	0.727987	0.575758	0.368799	0.782716	0.726574	0.628727	0.477159	0.780295	0.633838	0.457091	0.810585	0.965746	0.662273	0.519419	0.805126	0.621212	0.432166	0.810258	0.734766	0.757	0.621458	0.892542	0.755051	0.582962	0.927139	0.986113	0.468545	0.265108	0.671983	0.45202	0.237489	0.666551	0.912903	0.597273	0.404936	0.789609	0.578283	0.352377	0.804189	0.900357	0.577909
Coxarthrosis	M16	63	67.4444	42	87	0.47619	0.567176	0.50431	0.630042	0.667549	0.548865	0.786232	0.14495	0.513864	0.44614	0.581588	0.510582	0.386618	0.634546	0.963736	0.524379	0.454221	0.594536	0.558201	0.439522	0.67688	0.631229	0.527426	0.448552	0.606301	0.484127	0.370091	0.598163	0.541164	0.577188	0.50775	0.646627	0.575838	0.454682	0.696994	0.984897	0.52895	0.45416	0.60374	0.542769	0.4268	0.658738	0.8446	0.497338
Primary coxarthrosis, bilateral	M16.0	16	66.125	46	81	0.5625	0.583794	0.457955	0.709633	0.6875	0.53859	0.83641	0.29887	0.539447	0.398518	0.680376	0.534722	0.364873	0.704571	0.966589	0.541206	0.407216	0.675196	0.508681	0.333606	0.683755	0.772937	0.509673	0.365093	0.654254	0.463542	0.277719	0.649364	0.701591	0.558417	0.401428	0.715407	0.572917	0.400869	0.744964	0.903034	0.568844	0.40231	0.735379	0.565972	0.36903	0.762915	0.982617	0.476822
Gonarthrosis	M17	83	65.3373	34	87	0.445783	0.563039	0.509486	0.616591	0.664659	0.547042	0.782276	0.125125	0.555022	0.497654	0.612389	0.550201	0.429766	0.670636	0.943612	0.545447	0.486034	0.60486	0.576305	0.461728	0.690883	0.639892	0.506453	0.437663	0.575242	0.475904	0.369716	0.582092	0.636489	0.54496	0.484126	0.605794	0.544177	0.425131	0.663222	0.99085	0.514904	0.451085	0.578724	0.507697	0.398099	0.617296	0.910934	0.53717
Primary gonarthrosis, bilateral	M17.0	18	67.5556	48	79	0.5	0.569878	0.450502	0.689254	0.66821	0.517759	0.818661	0.317386	0.635057	0.541345	0.728768	0.625	0.474381	0.775619	0.911748	0.546576	0.404221	0.688931	0.574074	0.401336	0.746812	0.810066	0.580396	0.443756	0.717036	0.625	0.451358	0.798642	0.692981	0.533205	0.397787	0.668622	0.540123	0.378005	0.702242	0.9489	0.488867	0.334889	0.642844	0.518519	0.332866	0.704171	0.809839	0.524841
Other primary gonarthrosis	M17.1	10	62.5	45	77	0.5	0.487113	0.371326	0.602899	0.625	0.465062	0.784938	0.158009	0.570529	0.423467	0.717592	0.561111	0.37424	0.747982	0.938258	0.563936	0.407208	0.720664	0.611111	0.413645	0.808577	0.714458	0.544356	0.315137	0.773574	0.444444	0.176164	0.712725	0.549916	0.551099	0.41484	0.687357	0.55	0.368739	0.731261	0.992439	0.578521	0.425238	0.731805	0.622222	0.417222	0.827222	0.738564	0.609491
Other arthrosis	M19	33	63	31	77	0.333333	0.561288	0.469589	0.652986	0.549663	0.411686	0.68764	0.888033	0.568569	0.469397	0.667741	0.56229	0.424971	0.699609	0.94217	0.503687	0.40207	0.605304	0.473064	0.333032	0.613096	0.729132	0.603861	0.507414	0.700307	0.56734	0.427656	0.707024	0.673875	0.48615	0.379987	0.592313	0.495791	0.356791	0.634791	0.914093	0.551961	0.465218	0.638705	0.470539	0.331811	0.609267	0.33538	0.515492
Arthrosis, unspecified	M19.9	12	63.5833	50	77	0.333333	0.56982	0.410311	0.729329	0.534722	0.35026	0.719185	0.77039	0.486069	0.350766	0.621373	0.481481	0.306231	0.656732	0.967672	0.502503	0.348881	0.656124	0.527778	0.332305	0.723251	0.833333	0.682182	0.542122	0.822242	0.652778	0.459055	0.8465	0.809948	0.542626	0.385565	0.699687	0.543981	0.361518	0.726445	0.991211	0.543126	0.410352	0.6759	0.490741	0.302503	0.678979	0.649013	0.560978
Arthrosis	M15-M19	164	64.6463	31	87	0.432927	0.522396	0.478532	0.566261	0.626186	0.513437	0.738935	0.0938642	0.56284	0.518187	0.607493	0.551491	0.439371	0.66361	0.8539	0.503164	0.456785	0.549542	0.535569	0.430983	0.640155	0.579234	0.549032	0.498613	0.599452	0.508299	0.417147	0.599452	0.443972	0.526946	0.479673	0.574219	0.528963	0.418337	0.63959	0.973803	0.525067	0.477229	0.572905	0.496951	0.399609	0.594294	0.607827	0.512073
Acquired deformities of fingers and toes	M20	22	63.5	47	77	0.0909091	0.590587	0.487602	0.693572	0.685606	0.540984	0.830228	0.296185	0.575788	0.461118	0.690458	0.578283	0.427431	0.729134	0.979451	0.63549	0.543105	0.727876	0.695707	0.558672	0.832742	0.476544	0.674694	0.556467	0.792922	0.647727	0.491832	0.803622	0.787453	0.547339	0.43453	0.660148	0.554293	0.402259	0.706327	0.942713	0.579787	0.457764	0.70181	0.611111	0.451427	0.770795	0.760444	0.577167
Hallux valgus (acquired)	M20.1	12	64.5	47	77	0.0833333	0.640641	0.549867	0.731414	0.747685	0.611498	0.883872	0.20293	0.504254	0.360177	0.648332	0.50463	0.327218	0.682041	0.997437	0.624124	0.497902	0.750346	0.685185	0.522227	0.848143	0.562609	0.618702	0.455512	0.781892	0.594907	0.391855	0.79796	0.858208	0.607274	0.449225	0.765323	0.618056	0.437108	0.799003	0.930036	0.696029	0.573716	0.818343	0.740741	0.57873	0.902751	0.666778	0.610444
Internal derangement of knee	M23	38	51.7632	24	78	0.736842	0.542138	0.443755	0.64052	0.553363	0.420116	0.686609	0.895344	0.518851	0.438371	0.599331	0.524123	0.388039	0.660207	0.947992	0.529507	0.424774	0.63424	0.556287	0.421921	0.690652	0.758364	0.553686	0.467719	0.639654	0.39693	0.266159	0.5277	0.0481103	0.543436	0.456928	0.629944	0.532895	0.398587	0.667203	0.897282	0.547331	0.458064	0.636597	0.47076	0.337235	0.604286	0.352194	0.591253
Internal derangement of knee, unspecified	M23.9	15	52.1333	37	75	0.666667	0.553012	0.373593	0.732432	0.525926	0.335385	0.716466	0.835268	0.51178	0.372084	0.651477	0.503704	0.331295	0.676113	0.943234	0.532396	0.344195	0.720598	0.559259	0.352041	0.766478	0.851046	0.495382	0.354025	0.636738	0.455556	0.271135	0.639976	0.737493	0.528648	0.384382	0.672914	0.52037	0.345849	0.694892	0.942984	0.495582	0.325429	0.665736	0.52037	0.322438	0.718303	0.852597	0.604418
Pain in joint	M25.5	64	60.8125	23	86	0.46875	0.521458	0.45071	0.592205	0.623264	0.504632	0.741895	0.15031	0.530425	0.454704	0.606146	0.52908	0.411209	0.646951	0.985005	0.514058	0.440352	0.587763	0.486111	0.368391	0.603831	0.693754	0.525987	0.453379	0.598594	0.555556	0.440999	0.670113	0.669642	0.499324	0.423729	0.574918	0.499132	0.378594	0.61967	0.997897	0.546826	0.472342	0.621309	0.564236	0.44852	0.679952	0.80442	0.516747
Pain in joints of hand	M25.54	10	57.2	28	70	0.4	0.503746	0.378841	0.628651	0.608333	0.443176	0.773491	0.301414	0.606094	0.432358	0.77983	0.611111	0.403914	0.818308	0.971047	0.48991	0.346702	0.633118	0.511111	0.318877	0.703345	0.862706	0.494805	0.346457	0.643153	0.55	0.339337	0.760663	0.67549	0.586713	0.386933	0.786494	0.594444	0.380501	0.808388	0.958783	0.682917	0.516446	0.849388	0.727778	0.533075	0.92248	0.73197	0.57003
Pain in joint of knee	M25.56.4	18	62.9444	42	86	0.5	0.479691	0.345627	0.613756	0.62963	0.47675	0.78251	0.141998	0.530156	0.389874	0.670438	0.537037	0.36781	0.706264	0.951156	0.544534	0.424021	0.665047	0.575617	0.412254	0.73898	0.7646	0.543807	0.415492	0.672121	0.567901	0.396835	0.738968	0.825572	0.491104	0.359039	0.62317	0.498457	0.333318	0.663595	0.945764	0.59304	0.472239	0.713841	0.615741	0.448465	0.783016	0.829638	0.506546
Other joint disorders	M20-M25	135	57.9407	23	86	0.488889	0.512984	0.461752	0.564216	0.612346	0.504005	0.720687	0.105411	0.533824	0.483047	0.5846	0.531893	0.421604	0.642182	0.975161	0.527465	0.474188	0.580742	0.556996	0.454958	0.659034	0.615496	0.498672	0.446582	0.550763	0.462963	0.364867	0.561059	0.526086	0.491646	0.440074	0.543217	0.489712	0.378418	0.601006	0.975377	0.523516	0.471215	0.575817	0.543621	0.442713	0.64453	0.72908	0.5029
Scoliosis	M41	24	51.7917	25	76	0.458333	0.495145	0.376869	0.613422	0.596065	0.445936	0.746193	0.30235	0.507134	0.385627	0.628642	0.519676	0.367628	0.671724	0.899664	0.528791	0.408287	0.649295	0.501157	0.346498	0.655817	0.782745	0.540991	0.4329	0.649083	0.395833	0.241487	0.55018	0.128715	0.536685	0.428088	0.645283	0.525463	0.374904	0.676022	0.905861	0.536727	0.427448	0.646007	0.5625	0.410845	0.714155	0.787398	0.614953
Spinal osteochondrosis	M42	13	57.0769	28	77	0.461538	0.536535	0.407418	0.665652	0.594017	0.426766	0.761269	0.588298	0.473794	0.338045	0.609543	0.465812	0.291841	0.639783	0.943598	0.533683	0.387671	0.679695	0.504274	0.320592	0.687955	0.806353	0.521273	0.324298	0.718248	0.557692	0.330058	0.785326	0.812901	0.492524	0.32011	0.664937	0.491453	0.298404	0.684502	0.993543	0.564282	0.412529	0.716036	0.600427	0.414153	0.786702	0.768576	0.564514
Deforming dorsopathies	M40-M43	42	54.5952	25	77	0.380952	0.55015	0.459753	0.640547	0.648148	0.524005	0.772291	0.212686	0.494005	0.405831	0.582178	0.512566	0.380848	0.644285	0.815895	0.499091	0.40669	0.591492	0.474868	0.343974	0.605762	0.767351	0.556956	0.464108	0.649805	0.61045	0.483895	0.737004	0.505017	0.562829	0.477539	0.648118	0.554233	0.423735	0.684731	0.914082	0.590889	0.507711	0.674067	0.621693	0.495571	0.747816	0.689983	0.610718
Spondylosis	M47	33	64.697	37	89	0.454545	0.599724	0.513075	0.686374	0.69697	0.569626	0.824313	0.217951	0.582357	0.495434	0.66928	0.580808	0.444134	0.717483	0.985071	0.46917	0.363104	0.575237	0.448653	0.308856	0.58845	0.81903	0.546043	0.431541	0.660546	0.522727	0.377157	0.668298	0.805399	0.61139	0.516497	0.706283	0.599327	0.463724	0.734929	0.886597	0.650307	0.55699	0.743623	0.692761	0.565986	0.819536	0.597829	0.594101
Spondylopathies	M45-M49	42	64.9762	37	89	0.428571	0.577313	0.494948	0.659679	0.67328	0.550768	0.795793	0.204473	0.578259	0.500742	0.655777	0.57672	0.445116	0.708323	0.984264	0.482284	0.388449	0.576119	0.458995	0.328747	0.589243	0.77648	0.531648	0.431588	0.631708	0.511243	0.379409	0.643078	0.80933	0.565925	0.479696	0.652153	0.555556	0.425066	0.686045	0.896783	0.60718	0.518167	0.696193	0.642857	0.518622	0.767092	0.647859	0.571478
Cervical disc disorders	M50	78	60.4615	29	86	0.448718	0.532333	0.467362	0.597304	0.570513	0.45333	0.687696	0.576377	0.503738	0.443013	0.564463	0.503561	0.383085	0.624038	0.997959	0.535095	0.464994	0.605196	0.554843	0.443685	0.666001	0.768634	0.534477	0.469572	0.599381	0.502849	0.391667	0.614031	0.630684	0.549647	0.482115	0.617179	0.542023	0.425827	0.658219	0.91158	0.55638	0.48386	0.6289	0.545584	0.438838	0.65233	0.869899	0.539904
Other intervertebral disc disorders	M51	220	59.2864	25	87	0.604545	0.5225	0.481075	0.563926	0.618939	0.511707	0.726171	0.10106	0.517803	0.475129	0.560476	0.511237	0.405558	0.616917	0.910174	0.502126	0.460253	0.543999	0.529419	0.426859	0.631979	0.626444	0.601902	0.559472	0.644332	0.631818	0.547742	0.715894	0.533901	0.522957	0.478998	0.566916	0.512753	0.408957	0.616548	0.859268	0.524135	0.480023	0.568248	0.538131	0.446581	0.629682	0.787355	0.545207
Lumbar and other intervertebral disc disorders with radiculopathy	M51.1	72	57.5278	25	83	0.652778	0.51701	0.452005	0.582014	0.591435	0.47106	0.711811	0.284478	0.51238	0.442513	0.582247	0.515432	0.39813	0.632735	0.9651	0.539256	0.473532	0.60498	0.510417	0.392628	0.628205	0.675672	0.620341	0.553793	0.686888	0.673997	0.572439	0.775555	0.38739	0.552989	0.479801	0.626177	0.541667	0.426109	0.657225	0.871276	0.476142	0.407646	0.544638	0.547068	0.433839	0.660297	0.292413	0.561487
Dorsalgia	M54	120	57.1667	22	77	0.55	0.505869	0.451951	0.559786	0.599769	0.488633	0.710904	0.137886	0.562355	0.511114	0.613596	0.553241	0.439646	0.666835	0.886144	0.504415	0.449323	0.559506	0.536343	0.430528	0.642158	0.600363	0.488721	0.432003	0.545438	0.468519	0.372493	0.564544	0.71791	0.521614	0.464029	0.5792	0.521528	0.412769	0.630286	0.998902	0.491227	0.436451	0.546003	0.527778	0.424836	0.63072	0.537456	0.500505
Radiculopathy	M54.1	43	62.2791	36	77	0.488372	0.495495	0.40536	0.585631	0.593023	0.465561	0.720485	0.222456	0.563665	0.482725	0.644606	0.55814	0.427491	0.688788	0.943917	0.503868	0.422926	0.58481	0.536176	0.405884	0.666468	0.680332	0.546632	0.454112	0.639152	0.596253	0.468736	0.72377	0.537811	0.549118	0.463944	0.634293	0.546512	0.416252	0.676771	0.973855	0.487796	0.39403	0.581561	0.52907	0.400454	0.657685	0.612905	0.4883
Low back pain	M54.5	26	56.3846	30	76	0.576923	0.583795	0.465793	0.701798	0.675214	0.539311	0.811116	0.320812	0.528895	0.409769	0.64802	0.524573	0.375065	0.674081	0.964708	0.521749	0.385775	0.657724	0.503205	0.345331	0.661079	0.861717	0.528114	0.404879	0.651349	0.482906	0.323498	0.642314	0.660736	0.538813	0.415208	0.662418	0.537393	0.387624	0.687162	0.988584	0.600625	0.482694	0.718555	0.616453	0.468568	0.764338	0.86993	0.450449
Dorsalgia, unspecified	M54.9	12	54.8333	29	76	0.75	0.464882	0.301524	0.628239	0.643519	0.472436	0.814601	0.129618	0.528529	0.37508	0.681977	0.537037	0.354678	0.719396	0.94432	0.567401	0.428257	0.706544	0.601852	0.418276	0.785427	0.76995	0.625459	0.467713	0.783205	0.694444	0.49693	0.891958	0.59368	0.504922	0.283545	0.726298	0.493056	0.267207	0.718904	0.941462	0.446154	0.340764	0.551545	0.604167	0.437413	0.770921	0.10103	0.533784
Other dorsopathies	M50-M54	347	58.4553	22	87	0.567723	0.50822	0.471657	0.544784	0.60919	0.503207	0.715172	0.0781772	0.512899	0.476037	0.549761	0.509766	0.405057	0.614475	0.955915	0.503433	0.466403	0.540463	0.533221	0.43484	0.631602	0.578868	0.55512	0.517623	0.592616	0.581892	0.499859	0.663926	0.560961	0.504164	0.466446	0.541883	0.499199	0.39644	0.601959	0.9292	0.523011	0.485327	0.560696	0.534262	0.444839	0.623685	0.820329	0.527126
Disorders of synovium and tendon	M65-M68	13	55.9231	27	71	0.615385	0.546015	0.395279	0.696752	0.555556	0.372262	0.738849	0.9369	0.543626	0.384058	0.703193	0.544872	0.358051	0.731693	0.992083	0.553415	0.413614	0.693215	0.600427	0.419974	0.780881	0.687178	0.545784	0.35599	0.735577	0.521368	0.299062	0.743673	0.87019	0.455989	0.279265	0.632713	0.467949	0.275263	0.660635	0.928675	0.470325	0.313757	0.626893	0.540598	0.343724	0.737473	0.58712	0.559272
Other soft tissue disorders	M70-M79	34	57.8529	28	77	0.529412	0.555377	0.460543	0.65021	0.562908	0.426551	0.699266	0.928805	0.584352	0.505227	0.663476	0.578431	0.441278	0.715585	0.9417	0.624481	0.523562	0.725399	0.604575	0.468564	0.740586	0.818102	0.490909	0.389683	0.592134	0.450163	0.310161	0.590166	0.644546	0.51576	0.417565	0.613954	0.513889	0.376347	0.65143	0.982719	0.489855	0.383087	0.596623	0.517157	0.375472	0.658842	0.763317	0.51168
Osteoporosis without pathological fracture	M81	37	66.0811	50	84	0.027027	0.532216	0.434245	0.630187	0.623123	0.493058	0.753188	0.275388	0.53599	0.437781	0.634199	0.536787	0.402518	0.671055	0.992519	0.514734	0.427109	0.60236	0.481982	0.346776	0.617187	0.690908	0.672457	0.583278	0.761635	0.658408	0.529166	0.787651	0.861033	0.574172	0.47357	0.674773	0.574324	0.440984	0.707665	0.998573	0.552944	0.454684	0.651204	0.53979	0.40454	0.675039	0.877624	0.595621
Postmenopausal osteoporosis	M81.0	17	64.7647	50	84	0	0.508463	0.346757	0.670168	0.576797	0.403927	0.749667	0.558376	0.58646	0.468449	0.70447	0.581699	0.422965	0.740434	0.962452	0.525861	0.395273	0.656449	0.495098	0.324196	0.666	0.779675	0.722156	0.593332	0.850981	0.712418	0.548641	0.876196	0.927155	0.555569	0.398172	0.712966	0.560458	0.383117	0.737798	0.967816	0.572967	0.422322	0.723612	0.560458	0.37566	0.745255	0.918238	0.609125
Disorders of bone density and structure	M80-M85	49	63.6327	25	84	0.0816327	0.533222	0.44942	0.617023	0.628118	0.506115	0.750121	0.210533	0.539204	0.459668	0.61874	0.538549	0.411573	0.665524	0.993171	0.541856	0.460562	0.62315	0.511905	0.385699	0.638111	0.696273	0.626862	0.544552	0.709171	0.606576	0.483681	0.729471	0.788402	0.580614	0.49829	0.662939	0.577098	0.451754	0.702442	0.963393	0.543659	0.460598	0.62672	0.473923	0.349824	0.598022	0.351319	0.599156
Acute tubulo-interstitial nephritis	N10	72	50.3194	23	80	0.236111	0.600535	0.531885	0.669186	0.682099	0.572843	0.791355	0.216797	0.595033	0.521006	0.66906	0.577546	0.463946	0.691146	0.800688	0.518445	0.450732	0.586157	0.553627	0.438108	0.669145	0.607169	0.551947	0.48325	0.620643	0.506559	0.396077	0.61704	0.494894	0.56372	0.490888	0.636552	0.560957	0.445145	0.676768	0.968458	0.545786	0.479217	0.612355	0.572531	0.458553	0.686508	0.691715	0.596734
Chronic tubulo-interstitial nephritis	N11	19	59.1053	27	77	0.210526	0.57205	0.436037	0.708063	0.669591	0.517281	0.821901	0.3505	0.600329	0.459794	0.740863	0.603801	0.438849	0.768753	0.974987	0.579053	0.44128	0.716827	0.612573	0.448265	0.776881	0.759728	0.524777	0.36683	0.682725	0.561404	0.377901	0.744906	0.767239	0.544514	0.417876	0.671152	0.539474	0.379241	0.699706	0.96149	0.591362	0.444772	0.737953	0.605263	0.427581	0.782945	0.906007	0.549767
Renal tubulo-interstitial diseases	N10-N16	97	52.5155	23	80	0.257732	0.595964	0.535503	0.656426	0.677262	0.572202	0.782323	0.189976	0.546256	0.479653	0.61286	0.533505	0.426293	0.640717	0.843199	0.52231	0.462347	0.582274	0.556128	0.44685	0.665407	0.595436	0.54144	0.478896	0.603985	0.495991	0.394388	0.597594	0.456008	0.544316	0.481562	0.607071	0.542096	0.430133	0.654059	0.972985	0.558692	0.498452	0.618932	0.578751	0.47319	0.684313	0.746626	0.586456
Calculus of kidney and ureter	N20	45	63.5778	36	81	0.555556	0.580354	0.501589	0.65912	0.672222	0.550943	0.793501	0.214917	0.516379	0.427296	0.605463	0.514815	0.386018	0.643611	0.984403	0.53377	0.443891	0.62365	0.559259	0.432436	0.686083	0.748297	0.575408	0.481013	0.669804	0.632099	0.508816	0.755381	0.475093	0.497124	0.409469	0.58478	0.492593	0.363495	0.621691	0.954675	0.511249	0.424683	0.597815	0.531481	0.403812	0.659151	0.797433	0.467564
Calculus of kidney	N20.0	40	63.275	38	81	0.55	0.54673	0.465101	0.62836	0.644444	0.516928	0.771961	0.207899	0.496704	0.406295	0.587114	0.497917	0.365168	0.630665	0.988216	0.522322	0.423866	0.620779	0.542361	0.410947	0.673775	0.811237	0.585015	0.486839	0.683192	0.640278	0.5127	0.767856	0.501896	0.496601	0.401902	0.591301	0.489583	0.357368	0.621799	0.932696	0.511406	0.417693	0.605118	0.504861	0.372619	0.637103	0.937834	0.474022
Urolithiasis	N20-N23	52	63.8654	36	81	0.596154	0.575479	0.499514	0.651445	0.668803	0.550457	0.78715	0.195123	0.507119	0.427149	0.587088	0.507479	0.381754	0.633203	0.996229	0.502948	0.418597	0.587299	0.478098	0.355135	0.601062	0.744323	0.569925	0.482335	0.657514	0.623932	0.506765	0.741098	0.47014	0.522058	0.442762	0.601354	0.52297	0.396551	0.649389	0.990459	0.497894	0.416326	0.579463	0.519765	0.396857	0.642673	0.771704	0.468677
Other disorders of kidney and ureter, not elsewhere classified	N28	17	65.0588	41	89	0.411765	0.498698	0.363833	0.633564	0.612745	0.453329	0.772161	0.283926	0.615753	0.488664	0.742843	0.620915	0.459901	0.781929	0.960738	0.564268	0.413634	0.714902	0.588235	0.412794	0.763677	0.83929	0.540241	0.416553	0.66393	0.413399	0.240756	0.586041	0.235981	0.53024	0.379586	0.680894	0.514706	0.343857	0.685555	0.893836	0.5677	0.449411	0.68599	0.537582	0.367474	0.707689	0.776234	0.508699
Other disorders of kidney and ureter	N25-N29	17	65.0588	41	89	0.411765	0.498698	0.363833	0.633564	0.612745	0.453329	0.772161	0.261461	0.615753	0.488664	0.742843	0.620915	0.459901	0.781929	0.960738	0.564268	0.413634	0.714902	0.588235	0.412794	0.763677	0.83929	0.540241	0.416553	0.66393	0.413399	0.240756	0.586041	0.231519	0.53024	0.379586	0.680894	0.514706	0.343857	0.685555	0.893836	0.5677	0.449411	0.68599	0.537582	0.367474	0.707689	0.776234	0.508699
Cystitis	N30	90	55.4111	23	87	0.122222	0.570949	0.510287	0.631612	0.655247	0.545432	0.765062	0.189287	0.525986	0.46143	0.590542	0.524074	0.411361	0.636787	0.977008	0.573869	0.5126	0.635138	0.599383	0.490488	0.708277	0.689397	0.576704	0.511673	0.641736	0.542901	0.437894	0.647909	0.592193	0.596815	0.536586	0.657044	0.584259	0.470608	0.697911	0.848463	0.514754	0.45064	0.578869	0.536728	0.430356	0.643101	0.729089	0.584799
Acute cystitis	N30.0	28	52.4643	26	77	0.178571	0.612847	0.50546	0.720234	0.69246	0.556752	0.828168	0.368568	0.538984	0.420124	0.657844	0.534722	0.388505	0.68094	0.964694	0.611757	0.498485	0.725029	0.627976	0.486069	0.769884	0.861234	0.497021	0.389504	0.604538	0.453373	0.304454	0.602292	0.642097	0.575407	0.470511	0.680303	0.563492	0.419696	0.707288	0.895797	0.550429	0.438469	0.662389	0.576389	0.429087	0.723691	0.783685	0.520019
Other chronic cystitis	N30.2	11	63.4545	38	77	0.181818	0.638545	0.541533	0.735558	0.727273	0.585647	0.868898	0.313534	0.493364	0.315879	0.670849	0.489899	0.285364	0.694434	0.980031	0.612727	0.490105	0.735349	0.659091	0.490257	0.827925	0.664094	0.689	0.55869	0.81931	0.669192	0.493637	0.844747	0.859388	0.623818	0.456094	0.791542	0.628788	0.432384	0.825192	0.969972	0.516818	0.328963	0.704674	0.540404	0.316712	0.764096	0.874501	0.642
Other diseases of urinary system	N30-N39	97	55.3918	23	87	0.14433	0.559036	0.50007	0.618002	0.645475	0.535739	0.755211	0.175252	0.486183	0.42372	0.548646	0.486827	0.37527	0.598384	0.99213	0.573699	0.514437	0.632961	0.599084	0.491425	0.706742	0.685976	0.577455	0.514842	0.640068	0.542955	0.439687	0.646224	0.576063	0.588035	0.530613	0.645457	0.576174	0.462295	0.690053	0.855546	0.526698	0.465176	0.58822	0.54811	0.443083	0.653137	0.730569	0.576891
Hyperplasia of prostate	N40	105	69.0381	49	90	1	0.548402	0.492519	0.604285	0.567725	0.452589	0.682861	0.764545	0.589656	0.535648	0.643664	0.578307	0.465243	0.691371	0.859266	0.568611	0.510061	0.627161	0.531746	0.425345	0.638147	0.552448	0.597992	0.542788	0.653197	0.636508	0.53872	0.734296	0.502074	0.571387	0.516531	0.626242	0.559788	0.444106	0.675471	0.859247	0.532934	0.475448	0.59042	0.491799	0.386418	0.59718	0.494549	0.585861
Inflammatory diseases of prostate	N41	24	54.9167	28	73	1	0.536221	0.415511	0.656931	0.569444	0.419624	0.719265	0.731556	0.560495	0.47004	0.65095	0.564815	0.419112	0.710518	0.960711	0.514522	0.381131	0.647913	0.491898	0.331296	0.6525	0.832063	0.612546	0.503618	0.721475	0.667824	0.519486	0.816162	0.55703	0.531028	0.41542	0.646636	0.534722	0.384514	0.68493	0.969584	0.537403	0.413833	0.660973	0.5625	0.406061	0.718939	0.80544	0.552959
Chronic prostatitis	N41.1	14	58.2857	28	73	1	0.533028	0.402344	0.663712	0.650794	0.492033	0.809554	0.263647	0.508526	0.406892	0.610159	0.501984	0.339632	0.664337	0.946774	0.597077	0.430271	0.763883	0.628968	0.436943	0.820993	0.806227	0.576444	0.413966	0.738921	0.621032	0.417882	0.824181	0.737454	0.508167	0.366813	0.649522	0.509921	0.337187	0.682654	0.987739	0.557028	0.412862	0.701194	0.59127	0.409026	0.773514	0.773194	0.56799
Diseases of male genital organs	N40-N51	128	65.6953	26	90	1	0.54135	0.489332	0.593367	0.5727	0.46029	0.685109	0.612957	0.569967	0.520057	0.619877	0.559028	0.446901	0.671155	0.861468	0.543017	0.488169	0.597866	0.509332	0.406364	0.612299	0.571927	0.6055	0.555237	0.655762	0.642361	0.548455	0.736267	0.498169	0.570516	0.519348	0.621684	0.557943	0.445583	0.670303	0.841964	0.521783	0.468645	0.574921	0.502821	0.401067	0.604575	0.741007	0.577749
Disorders of breast	N60-N64	8	61.625	36	77	0	0.621884	0.451901	0.791868	0.71875	0.529823	0.907677	0.456321	0.53664	0.290336	0.782944	0.53125	0.275686	0.786814	0.976294	0.657278	0.557825	0.756731	0.628472	0.459042	0.797903	0.774593	0.73006	0.542659	0.917461	0.739583	0.501385	0.977782	0.951003	0.614033	0.437767	0.790299	0.611111	0.412081	0.810141	0.982847	0.586989	0.361272	0.812706	0.607639	0.349806	0.865471	0.906162	0.60992
Salpingitis and oophoritis	N70	25	60.52	40	77	0	0.504848	0.394635	0.615061	0.605556	0.462631	0.748481	0.277628	0.553874	0.430061	0.677688	0.56	0.409838	0.710162	0.950885	0.517688	0.390689	0.644686	0.544444	0.389808	0.699081	0.793591	0.637728	0.524255	0.751201	0.613333	0.460835	0.765832	0.801762	0.529087	0.431654	0.62652	0.525556	0.378694	0.672417	0.968735	0.531278	0.41323	0.649326	0.52	0.36397	0.67603	0.910205	0.574686
Inflammatory diseases of female pelvic organs	N70-N77	34	57.0588	26	77	0	0.477708	0.382423	0.572993	0.627451	0.495833	0.759069	0.0614747	0.528509	0.419984	0.637034	0.521242	0.383074	0.659409	0.935482	0.504486	0.399537	0.609434	0.517974	0.379014	0.656934	0.874229	0.642242	0.547461	0.737024	0.619281	0.484161	0.754401	0.785482	0.60693	0.520602	0.693258	0.601307	0.467459	0.735155	0.944938	0.488741	0.387038	0.590445	0.525327	0.386125	0.664529	0.672829	0.604401
Female genital prolapse	N81	17	66.7647	41	81	0	0.690082	0.57903	0.801133	0.77451	0.643327	0.905693	0.337223	0.590602	0.462092	0.719113	0.591503	0.430239	0.752768	0.993181	0.506036	0.383764	0.628308	0.537582	0.371579	0.703585	0.754993	0.701977	0.555903	0.84805	0.699346	0.518931	0.879762	0.982315	0.618239	0.488007	0.74847	0.625817	0.466452	0.785182	0.94257	0.525802	0.396921	0.654682	0.553922	0.382414	0.725429	0.797678	0.607646
Noninflammatory disorders of ovary, fallopian tube and broad ligament	N83	28	53.9286	25	77	0	0.610812	0.509053	0.712571	0.69246	0.559964	0.824957	0.339607	0.622366	0.505583	0.739149	0.613095	0.469776	0.756414	0.921823	0.513879	0.416532	0.611226	0.522817	0.378185	0.66745	0.921452	0.620949	0.519836	0.722062	0.584325	0.435872	0.732779	0.690066	0.555988	0.439411	0.672564	0.555556	0.411382	0.69973	0.996362	0.579858	0.470904	0.688812	0.595238	0.449087	0.741389	0.868879	0.637662
Other and unspecified ovarian cysts	N83.2	16	52.125	25	76	0	0.588505	0.47009	0.70692	0.680556	0.532608	0.828503	0.342776	0.555528	0.395798	0.715257	0.545139	0.365226	0.725052	0.93266	0.521231	0.393034	0.649428	0.491319	0.321446	0.661193	0.783411	0.591709	0.449485	0.733932	0.546875	0.353613	0.740137	0.714861	0.468719	0.306088	0.631349	0.470486	0.292159	0.648813	0.988565	0.557286	0.416548	0.698025	0.571181	0.390077	0.752284	0.905674	0.609925
Polyp of female genital tract	N84	12	56.4167	25	74	0	0.711962	0.579361	0.844563	0.775463	0.634435	0.916491	0.521174	0.699533	0.536992	0.862074	0.696759	0.516404	0.877115	0.982166	0.590591	0.413575	0.767606	0.627315	0.427129	0.827501	0.788039	0.55639	0.397883	0.714897	0.520833	0.30249	0.739177	0.796675	0.652986	0.516543	0.789429	0.645833	0.473572	0.818095	0.949236	0.573824	0.407721	0.739927	0.597222	0.392543	0.801902	0.862161	0.741742
Noninflammatory disorders of female genital tract	N80-N98	74	57.0946	25	81	0	0.624737	0.556966	0.692507	0.700075	0.594144	0.806006	0.241632	0.557587	0.48405	0.631125	0.548048	0.43398	0.662116	0.890557	0.523018	0.457312	0.588723	0.556306	0.440725	0.671888	0.624183	0.609392	0.536663	0.682121	0.57958	0.473228	0.685931	0.650612	0.599296	0.532101	0.666491	0.590465	0.474867	0.706064	0.897141	0.558575	0.488262	0.628888	0.573574	0.462629	0.684518	0.82313	0.645908
[truncated: 293 more columns]
