# Supplementary material for: Mapping Metabolite and ICD-10 Associations
Source: Metabolites. 2020 May 14;10(5):196. doi: 10.3390/metabo10050196 (PMC7281140; doi:10.3390/metabo10050196)
Supplement: Supplementary file 1 [file metabolites-10-00196-s001.zip › metabolites-789306-pr-sp/Supplementary_table_S2.xlsx]

## Sheet: Supplementary_table_2_kood
Supplementary Table S2. AUC-ROC values in the case of an underlying disease.
					Met					Orn					Arg					Gly					Val					Ala					Leu+Ile					Phe					Tyr
Disease of interest	Underlying disease	Cases with both diagnoses	Total cases of disease of interest	Total cases of underlying disease	AUC-ROC	AUC 95% CI minimum	AUC 95% CI maximum	p-value vs AUC-ROC of diagnose of interest	p-value vs AUC-ROC of underlying disease	AUC-ROC	AUC 95% CI minimum	AUC 95% CI maximum	p-value vs AUC-ROC of diagnose of interest	p-value vs AUC-ROC of underlying disease	AUC-ROC	AUC 95% CI minimum	AUC 95% CI maximum	p-value vs AUC-ROC of diagnose of interest	p-value vs AUC-ROC of underlying disease	AUC-ROC	AUC 95% CI minimum	AUC 95% CI maximum	p-value vs AUC-ROC of diagnose of interest	p-value vs AUC-ROC of underlying disease	AUC-ROC	AUC 95% CI minimum	AUC 95% CI maximum	p-value vs AUC-ROC of diagnose of interest	p-value vs AUC-ROC of underlying disease	AUC-ROC	AUC 95% CI minimum	AUC 95% CI maximum	p-value vs AUC-ROC of diagnose of interest	p-value vs AUC-ROC of underlying disease	AUC-ROC	AUC 95% CI minimum	AUC 95% CI maximum	p-value vs AUC-ROC of diagnose of interest	p-value vs AUC-ROC of underlying disease	AUC-ROC	AUC 95% CI minimum	AUC 95% CI maximum	p-value vs AUC-ROC of diagnose of interest	p-value vs AUC-ROC of underlying disease	AUC-ROC	AUC 95% CI minimum	AUC 95% CI maximum	p-value vs AUC-ROC of diagnose of interest	p-value vs AUC-ROC of underlying disease
D10-D36	D50	20	191	54	0.556433	0.419941	0.692925	0.500296	0.717701	0.567836	0.427554	0.708118	0.627059	0.401792	0.510819	0.390489	0.631148	0.479733	0.119929	0.5	0.354037	0.645963	0.89076	0.770848	0.652047	0.511291	0.792803	0.0638954	0.880812	0.61462	0.480806	0.748434	0.247538	0.66051	0.705556	0.610716	0.800395	0.0011759	0.587508	0.650877	0.514643	0.787111	0.0988112	0.544195	0.597953	0.453137	0.742769	0.342757	0.975313
D10-D36	D50-D53	20	191	55	0.556433	0.419941	0.692925	0.500296	0.707863	0.567836	0.427554	0.708118	0.635809	0.446078	0.510819	0.390489	0.631148	0.479733	0.0990541	0.5	0.354037	0.645963	0.89076	0.858611	0.652047	0.511291	0.792803	0.0638954	0.885592	0.61462	0.480806	0.748434	0.246655	0.701435	0.705556	0.610716	0.800395	0.0011759	0.585103	0.650877	0.514643	0.787111	0.0988112	0.558561	0.597953	0.453137	0.742769	0.337238	0.962644
D10-D36	E00-E07	39	191	157	0.561741	0.458448	0.665034	0.341987	0.90352	0.553644	0.451989	0.655298	0.702277	0.491342	0.530027	0.43134	0.628714	0.623404	0.71041	0.675945	0.572479	0.779411	0.00486268	0.450333	0.478745	0.374985	0.582505	0.559356	0.0721744	0.514676	0.403484	0.625868	0.753441	0.878933	0.594636	0.498342	0.69093	0.233657	0.697356	0.562584	0.457669	0.6675	0.572786	0.763167	0.563259	0.456609	0.669909	0.535913	0.549137
D10-D36	E10-E14	15	191	63	0.485606	0.305119	0.666093	0.821039	0.793459	0.55947	0.389754	0.729186	0.751004	0.82073	0.618561	0.453065	0.784056	0.485244	0.281307	0.6375	0.45925	0.81575	0.160073	0.455371	0.595455	0.460462	0.730447	0.232598	0.32793	0.584848	0.443822	0.725875	0.496423	0.0788763	0.620833	0.465989	0.775678	0.247042	0.543045	0.512879	0.364138	0.661619	0.83093	0.357581	0.592045	0.42543	0.758661	0.43895	0.815337
D10-D36	E66	30	191	135	0.565839	0.456474	0.675203	0.33051	0.597523	0.6706	0.559245	0.781956	0.0253792	0.226282	0.527536	0.425435	0.629638	0.602401	0.702141	0.576605	0.474174	0.679036	0.25183	0.449123	0.624638	0.521883	0.727393	0.0455219	0.9525	0.567702	0.455446	0.679958	0.578746	0.520168	0.450311	0.339539	0.561082	0.193626	0.0141765	0.555072	0.443245	0.6669	0.672925	0.474275	0.586749	0.488036	0.685463	0.26712	0.921895
D10-D36	E66.9	27	191	112	0.564363	0.45119	0.677536	0.356798	0.814508	0.671861	0.553842	0.78988	0.03186	0.328628	0.510163	0.406335	0.613991	0.407407	0.983551	0.604788	0.499726	0.709849	0.109543	0.36175	0.610434	0.501407	0.71946	0.0924448	0.803601	0.590786	0.475717	0.705854	0.363758	0.814261	0.426829	0.3171	0.536559	0.090003	0.00402445	0.570461	0.450358	0.690563	0.527099	0.848384	0.591012	0.484781	0.697242	0.264523	0.855078
D10-D36	E65-E68	30	191	135	0.565839	0.456474	0.675203	0.33051	0.597523	0.6706	0.559245	0.781956	0.0253792	0.226282	0.527536	0.425435	0.629638	0.602401	0.696427	0.576605	0.474174	0.679036	0.252339	0.449123	0.624638	0.521883	0.727393	0.0520422	0.9525	0.567702	0.455446	0.679958	0.578746	0.520168	0.450311	0.339539	0.561082	0.193626	0.0144654	0.555072	0.443245	0.6669	0.668488	0.474275	0.586749	0.488036	0.685463	0.26712	0.921895
D10-D36	E78	23	191	99	0.503106	0.358265	0.647946	0.961811	0.437337	0.539596	0.410796	0.668396	0.918529	0.601644	0.596791	0.46456	0.729022	0.580838	0.333937	0.562371	0.440568	0.684174	0.440542	0.733244	0.53882	0.413533	0.664106	0.673812	0.476741	0.589286	0.462968	0.715604	0.414944	0.700649	0.502329	0.36854	0.636119	0.690455	0.233418	0.549948	0.417608	0.682288	0.763974	0.624658	0.576863	0.452914	0.700813	0.442904	0.911288
D10-D36	E70-E90	29	191	141	0.519157	0.395534	0.64278	0.849781	0.713737	0.524904	0.407198	0.642611	0.906829	0.745033	0.58195	0.464801	0.699099	0.701389	0.522847	0.571733	0.460934	0.682532	0.323281	0.322015	0.529374	0.417909	0.64084	0.766327	0.812145	0.571307	0.459742	0.682871	0.537429	0.973851	0.495956	0.381747	0.610165	0.584658	0.484677	0.555768	0.443723	0.667814	0.665065	0.885836	0.592805	0.484226	0.701384	0.260584	0.367271
D10-D36	G43	19	191	56	0.549878	0.404752	0.695003	0.569341	0.54532	0.540392	0.391165	0.689618	0.920703	0.768552	0.54131	0.424202	0.658418	0.80321	0.733058	0.442778	0.305795	0.579762	0.342837	0.201668	0.492044	0.360515	0.623573	0.782973	0.821966	0.476438	0.346645	0.606231	0.403615	0.484133	0.593023	0.471121	0.714926	0.341921	0.894118	0.528764	0.382436	0.675092	0.989427	0.795993	0.487454	0.346376	0.628532	0.619128	0.866652
D10-D36	G40-G47	43	191	185	0.513985	0.409604	0.618365	0.90231	0.754564	0.556097	0.455062	0.657132	0.676494	0.656288	0.582967	0.487583	0.67835	0.635015	0.135675	0.535198	0.437722	0.632674	0.661296	0.576932	0.4945	0.391735	0.597266	0.765639	0.924673	0.474073	0.370684	0.577461	0.298375	0.42011	0.566625	0.467913	0.665337	0.507419	0.592487	0.539283	0.440308	0.638259	0.863896	0.60278	0.52027	0.419562	0.620979	0.931846	0.995338
D10-D36	G50-G59	16	191	50	0.515	0.357149	0.672851	0.920798	0.934971	0.621786	0.468133	0.775439	0.276008	0.888027	0.5875	0.434692	0.740308	0.711075	0.500579	0.601071	0.423092	0.779051	0.338059	0.750884	0.5475	0.390836	0.704164	0.654901	0.869652	0.515	0.34722	0.68278	0.836299	0.757663	0.493214	0.354348	0.632081	0.623274	0.607781	0.533929	0.356098	0.711759	0.962578	0.878065	0.521786	0.368239	0.675332	0.966751	0.909336
D10-D36	H25	24	191	85	0.600299	0.502889	0.69771	0.0901063	0.47902	0.536926	0.410377	0.663475	0.948131	0.44443	0.567615	0.448356	0.686873	0.874554	0.388481	0.483283	0.364638	0.601929	0.67274	0.987208	0.542914	0.423985	0.661843	0.628694	0.93771	0.534431	0.431265	0.637598	0.984994	0.510527	0.538174	0.43148	0.644867	0.888295	0.761854	0.567615	0.454747	0.680482	0.5384	0.797555	0.629491	0.500926	0.758056	0.134797	0.427051
D10-D36	H25-H28	25	191	89	0.611566	0.515541	0.707591	0.0548435	0.427041	0.545542	0.422724	0.66836	0.845016	0.560083	0.588193	0.468461	0.707924	0.637254	0.33058	0.500241	0.382076	0.618406	0.871706	0.605746	0.556627	0.439659	0.673594	0.481375	0.818922	0.510361	0.402547	0.618176	0.700526	0.463722	0.554217	0.44778	0.660654	0.680069	0.972799	0.551566	0.438973	0.664159	0.721908	0.829962	0.618795	0.4933	0.74429	0.170108	0.40621
D10-D36	H91	16	191	102	0.545357	0.419495	0.671219	0.566027	0.471041	0.6125	0.469928	0.755072	0.295898	0.731177	0.511786	0.366767	0.656805	0.557941	0.877645	0.529286	0.3571	0.701471	0.839359	0.960303	0.484286	0.327323	0.641248	0.736421	0.630631	0.504286	0.354316	0.654256	0.706326	0.744538	0.5525	0.385686	0.719314	0.797626	0.370868	0.536786	0.378248	0.695324	0.931541	0.830186	0.494286	0.343689	0.644882	0.701425	0.872204
D10-D36	H90-H95	22	191	128	0.496235	0.37675	0.615719	0.871377	0.893385	0.569123	0.438812	0.699435	0.603333	0.854458	0.548413	0.41787	0.678956	0.899758	0.695358	0.530124	0.385085	0.675162	0.800171	0.767147	0.46638	0.327518	0.605242	0.544013	0.447156	0.503765	0.367202	0.640329	0.68892	0.742776	0.578268	0.434832	0.721704	0.528746	0.514521	0.502959	0.364413	0.641504	0.717821	0.917873	0.538731	0.406619	0.670842	0.844785	0.610603
D10-D36	I10	38	191	164	0.521672	0.419606	0.623737	0.796358	0.873052	0.539732	0.437858	0.641605	0.898487	0.706288	0.5086	0.40104	0.616159	0.414821	0.577916	0.515308	0.413484	0.617132	0.940259	0.62235	0.53784	0.437608	0.638071	0.627516	0.798919	0.580839	0.482188	0.67949	0.392247	0.879582	0.551084	0.450831	0.651336	0.704275	0.908042	0.578087	0.468949	0.687226	0.414819	0.979002	0.614379	0.508252	0.720506	0.130772	0.397334
D10-D36	I11	51	191	197	0.521849	0.430318	0.61338	0.773938	0.794098	0.526891	0.435233	0.618549	0.915325	0.463445	0.606162	0.511428	0.700897	0.363642	0.0621085	0.596499	0.506002	0.686995	0.104616	0.444451	0.547479	0.457594	0.637364	0.473678	0.843662	0.57381	0.481884	0.665735	0.44	0.661105	0.486134	0.396081	0.576188	0.395647	0.201177	0.523669	0.43423	0.613109	0.906082	0.719367	0.552101	0.460293	0.643909	0.605769	0.723129
D10-D36	I10-I15	87	191	353	0.523431	0.440924	0.605938	0.730634	0.602917	0.543988	0.461991	0.625984	0.80997	0.445692	0.599248	0.516676	0.681821	0.384702	0.0850218	0.589633	0.508421	0.670845	0.100679	0.360752	0.559461	0.477911	0.64101	0.319516	0.844788	0.595049	0.513201	0.676897	0.197441	0.883569	0.462865	0.380758	0.544971	0.162134	0.0387114	0.558576	0.47619	0.640963	0.54074	0.699706	0.590407	0.508836	0.671978	0.171372	0.489293
D10-D36	I25	16	191	75	0.535357	0.394531	0.676184	0.706145	0.79517	0.598571	0.456461	0.740682	0.386354	0.932381	0.761071	0.636087	0.886056	0.00297812	0.00749362	0.716071	0.602499	0.829644	0.000788365	0.202836	0.59	0.446242	0.733758	0.295154	0.803922	0.556071	0.403698	0.708445	0.779673	0.964291	0.624643	0.501973	0.747313	0.139141	0.886231	0.472857	0.320588	0.625126	0.473619	0.451691	0.5925	0.432866	0.752134	0.42691	0.81128
D10-D36	I20-I25	23	191	107	0.479037	0.352967	0.605107	0.671608	0.468774	0.630176	0.518803	0.741549	0.112963	0.669599	0.730849	0.615545	0.846153	0.00655168	0.00459379	0.673137	0.568785	0.777488	0.00638213	0.259875	0.575569	0.461871	0.689268	0.30652	0.814574	0.552277	0.416212	0.688343	0.796165	0.846436	0.625776	0.509801	0.741752	0.12799	0.961916	0.49793	0.372722	0.623137	0.636851	0.561022	0.584886	0.451203	0.718569	0.407403	0.949003
D10-D36	I49	45	191	192	0.509741	0.422858	0.596625	0.952114	0.750175	0.485236	0.391731	0.578741	0.37485	0.305402	0.551598	0.460495	0.642702	0.91259	0.64089	0.517808	0.415481	0.620136	0.903034	0.811986	0.527854	0.436727	0.618981	0.752536	0.773946	0.494977	0.400452	0.589502	0.473977	0.619265	0.454033	0.363346	0.544721	0.149513	0.150278	0.532572	0.432792	0.632353	0.959605	0.884466	0.495738	0.400152	0.591324	0.587108	0.515795
D10-D36	I49.9	21	191	83	0.568908	0.458556	0.679259	0.307888	0.637526	0.554062	0.408672	0.699451	0.781403	0.45085	0.516246	0.397793	0.6347	0.526793	0.650217	0.539216	0.407268	0.671164	0.685171	0.764983	0.591877	0.492725	0.691028	0.139424	0.989643	0.569468	0.447957	0.690978	0.585799	0.850272	0.512885	0.398005	0.627766	0.785364	0.9993	0.59888	0.457411	0.740348	0.347916	0.800438	0.598319	0.464809	0.73183	0.309909	0.905159
D10-D36	I50	24	191	90	0.595309	0.481721	0.708898	0.158235	0.110905	0.538174	0.407749	0.668598	0.934609	0.884458	0.681138	0.582438	0.779838	0.026513	0.0619281	0.702096	0.593501	0.810691	0.000824501	0.110449	0.528443	0.419968	0.636918	0.777725	0.529041	0.53019	0.399915	0.660464	0.963859	0.743148	0.530439	0.414275	0.646603	0.992767	0.96406	0.552395	0.427645	0.677146	0.738117	0.819564	0.537425	0.405856	0.668994	0.862324	0.457712
D10-D36	I30-I52	75	191	325	0.533218	0.451117	0.615319	0.582894	0.658242	0.492874	0.408488	0.577259	0.419745	0.401841	0.592759	0.510424	0.675094	0.461436	0.161809	0.538391	0.452092	0.62469	0.585602	0.565519	0.504828	0.421986	0.587669	0.89201	0.760206	0.495172	0.41057	0.579775	0.438216	0.311595	0.571149	0.488322	0.653976	0.391707	0.278893	0.493793	0.4086	0.578986	0.462502	0.311024	0.526552	0.441992	0.611111	0.976305	0.65045
D10-D36	I83	37	191	150	0.571604	0.476274	0.666935	0.231322	0.952993	0.495788	0.384527	0.607049	0.550858	0.536735	0.541594	0.449854	0.633333	0.771857	0.904216	0.508249	0.400466	0.616031	0.967204	0.618473	0.501053	0.400062	0.602044	0.854647	0.231894	0.525097	0.412733	0.63746	0.89474	0.703103	0.565637	0.467894	0.66338	0.515471	0.838331	0.550544	0.44106	0.660028	0.72968	0.61575	0.504739	0.401027	0.60845	0.7274	0.868052
D10-D36	I80-I89	46	191	186	0.552024	0.458854	0.645194	0.394581	0.94997	0.528936	0.427123	0.630748	0.951403	0.829909	0.577361	0.490056	0.664667	0.69118	0.557705	0.544678	0.447918	0.641437	0.538848	0.908277	0.523838	0.428468	0.619208	0.818372	0.439618	0.495052	0.391711	0.598394	0.506747	0.757739	0.569415	0.476627	0.662203	0.453159	0.621657	0.577511	0.480828	0.674195	0.382467	0.282224	0.510495	0.410278	0.610711	0.792173	0.964135
D10-D36	J30	27	191	121	0.525519	0.414503	0.636536	0.760652	0.696682	0.555781	0.427417	0.684145	0.733219	0.896811	0.588528	0.477053	0.700003	0.612142	0.371814	0.560524	0.433046	0.688002	0.47474	0.500572	0.591238	0.481921	0.700554	0.188124	0.546206	0.536585	0.41966	0.653511	0.958903	0.687443	0.663731	0.564937	0.762525	0.0163753	0.0683167	0.529359	0.419221	0.639496	0.994211	0.506844	0.521454	0.416632	0.626277	0.949496	0.697935
D10-D36	J35	53	191	272	0.583538	0.495594	0.671483	0.132923	0.184705	0.537873	0.44986	0.625885	0.914838	0.876859	0.553049	0.459334	0.646764	0.936181	0.898497	0.474022	0.376987	0.571057	0.499715	0.612732	0.596937	0.509728	0.684147	0.0909798	0.0605218	0.549357	0.457864	0.64085	0.758978	0.537733	0.53254	0.444423	0.620658	0.959265	0.672887	0.530763	0.439102	0.622424	0.985251	0.757741	0.524474	0.438244	0.610703	0.990027	0.501449
D10-D36	J35.0	52	191	260	0.586193	0.497389	0.674996	0.112224	0.0462367	0.532512	0.443746	0.621279	0.999091	0.865653	0.551467	0.456532	0.646401	0.913491	0.916913	0.534864	0.437381	0.632348	0.664204	0.56729	0.586331	0.498825	0.673837	0.135253	0.0843782	0.540398	0.448507	0.63229	0.892882	0.718121	0.526978	0.438128	0.615828	0.954828	0.710598	0.529745	0.436965	0.622526	0.999199	0.919652	0.484643	0.39825	0.571036	0.415282	0.789335
D10-D36	J30-J39	74	191	395	0.551282	0.468449	0.634115	0.340418	0.482671	0.478286	0.394746	0.561826	0.265997	0.12959	0.555787	0.471644	0.639929	0.975091	0.799953	0.504043	0.417296	0.590789	0.891905	0.678869	0.554747	0.471711	0.637783	0.359376	0.274637	0.539155	0.455091	0.623218	0.905295	0.692108	0.524602	0.441389	0.607814	0.913358	0.555859	0.491799	0.408022	0.575577	0.432066	0.622053	0.527258	0.445019	0.609497	0.964053	0.826971
D10-D36	J40-J47	20	191	81	0.670175	0.544687	0.795664	0.0173557	0.0758004	0.561111	0.410606	0.711617	0.714033	0.863349	0.598246	0.466386	0.730105	0.566012	0.645341	0.623392	0.465393	0.781391	0.180431	0.718444	0.600292	0.493323	0.707262	0.135691	0.22684	0.554678	0.425301	0.684056	0.750107	0.457951	0.505848	0.383047	0.628649	0.719376	0.559248	0.572222	0.446604	0.69784	0.532846	0.153656	0.60117	0.465824	0.736515	0.282529	0.477953
D10-D36	K29	19	191	52	0.534884	0.38556	0.684208	0.717859	0.721654	0.487148	0.348291	0.626005	0.54626	0.159129	0.539474	0.409246	0.669701	0.797676	0.775732	0.500918	0.374782	0.627054	0.885842	0.654848	0.464198	0.329471	0.598926	0.519811	0.745838	0.55661	0.414866	0.698353	0.759673	0.87753	0.515606	0.384506	0.646706	0.840477	0.759838	0.519278	0.379337	0.659219	0.885181	0.867528	0.570991	0.434387	0.707596	0.532693	0.997945
D10-D36	K20-K31	47	191	192	0.538121	0.439967	0.636274	0.565157	0.904978	0.546395	0.451912	0.640878	0.794891	0.68933	0.533983	0.442077	0.62589	0.65226	0.348739	0.570922	0.473038	0.668806	0.280372	0.53131	0.535609	0.435426	0.635792	0.665097	0.921749	0.542258	0.443672	0.640844	0.872335	0.490854	0.484486	0.386732	0.582239	0.40959	0.44995	0.54211	0.445939	0.638281	0.820634	0.758999	0.558658	0.464586	0.652731	0.529432	0.539214
D10-D36	L20-L30	26	191	114	0.502797	0.389469	0.616125	0.947693	0.607902	0.544988	0.407553	0.682424	0.864184	0.894113	0.537995	0.410807	0.665184	0.779645	0.884473	0.513287	0.388165	0.638408	0.970753	0.746045	0.594172	0.4678	0.720545	0.228842	0.501994	0.562238	0.435785	0.688691	0.668324	0.975048	0.603963	0.494862	0.713063	0.219841	0.413175	0.569231	0.451289	0.687172	0.539907	0.377633	0.519114	0.392235	0.645993	0.930753	0.729141
D10-D36	L60-L75	23	191	129	0.59058	0.472536	0.708624	0.180677	0.603636	0.533644	0.403612	0.663676	0.986522	0.948457	0.470238	0.33264	0.607836	0.24045	0.659892	0.631988	0.520763	0.743212	0.0520105	0.194689	0.636905	0.508279	0.76553	0.0579597	0.342941	0.531056	0.418744	0.643368	0.97045	0.958844	0.625	0.495972	0.754028	0.164488	0.239579	0.592133	0.476798	0.707467	0.298723	0.394641	0.561077	0.445587	0.676566	0.570393	0.733149
D10-D36	M05-M14	27	191	116	0.565718	0.446443	0.684994	0.348523	0.512111	0.547425	0.42257	0.672281	0.825565	0.589155	0.516034	0.379415	0.652653	0.574993	0.683947	0.533424	0.415973	0.650875	0.722051	0.948546	0.591689	0.478819	0.704559	0.177489	0.20771	0.551491	0.429295	0.673686	0.785295	0.607893	0.584011	0.476889	0.691132	0.355682	0.203831	0.605239	0.494211	0.716268	0.200294	0.482746	0.643631	0.539785	0.747477	0.0413821	0.103294
D10-D36	M16	19	191	63	0.69798	0.601492	0.794469	0.000530659	0.0265978	0.529376	0.404369	0.654382	0.963944	0.82386	0.582619	0.454264	0.710975	0.716222	0.435765	0.494492	0.343719	0.645265	0.839799	0.700811	0.722766	0.61121	0.834323	0.000691679	0.0305616	0.620563	0.467707	0.773419	0.282471	0.292234	0.497246	0.349424	0.645068	0.67958	0.999114	0.605875	0.471325	0.740425	0.293385	0.123689	0.589351	0.4448	0.733903	0.376569	0.439412
D10-D36	M17	21	191	83	0.484314	0.374794	0.593834	0.710054	0.19551	0.497199	0.381816	0.612582	0.571163	0.381571	0.646218	0.541246	0.751191	0.129322	0.102505	0.496078	0.342734	0.649423	0.854617	0.900863	0.489356	0.368589	0.610123	0.737969	0.420926	0.527171	0.406103	0.648239	0.925487	0.860671	0.568908	0.4567	0.681115	0.527519	0.627511	0.562465	0.452773	0.672157	0.588581	0.302706	0.502521	0.385171	0.619871	0.717388	0.826572
D10-D36	M15-M19	43	191	164	0.541483	0.450939	0.632028	0.504083	0.710291	0.520113	0.42897	0.611256	0.81273	0.409989	0.599466	0.507615	0.691316	0.421495	0.067605	0.470145	0.362676	0.577613	0.500677	0.182188	0.542112	0.444385	0.639839	0.577888	0.784428	0.514142	0.412616	0.615668	0.735334	0.84883	0.521056	0.426742	0.61537	0.869026	0.867517	0.470773	0.380416	0.56113	0.244817	0.292131	0.498114	0.403664	0.592565	0.611993	0.815661
D10-D36	M25.5	16	191	64	0.489286	0.335518	0.643054	0.826433	0.705435	0.593214	0.456259	0.730169	0.410426	0.432226	0.513929	0.353653	0.674205	0.610467	0.998797	0.487143	0.343645	0.630641	0.750553	0.636278	0.589286	0.435981	0.742591	0.325109	0.30314	0.532143	0.371344	0.692941	0.988733	0.867844	0.569643	0.428439	0.710847	0.59628	0.490912	0.501429	0.343307	0.659551	0.730275	0.728301	0.501071	0.355793	0.64635	0.757349	0.720267
D10-D36	M20-M25	34	191	135	0.499251	0.387953	0.610548	0.903253	0.828017	0.540652	0.436563	0.644741	0.887756	0.908085	0.586737	0.479484	0.693989	0.621372	0.332822	0.501686	0.401991	0.601381	0.869315	0.958156	0.532034	0.420068	0.644	0.730452	0.521298	0.507681	0.390987	0.624374	0.688257	0.806835	0.503559	0.395349	0.61177	0.662433	0.991272	0.478269	0.371473	0.585065	0.37119	0.315609	0.507868	0.398732	0.617005	0.777299	0.779859
D10-D36	M45-M49	16	191	42	0.465714	0.329273	0.602156	0.569904	0.168504	0.55	0.423342	0.676658	0.798692	0.709383	0.6325	0.486832	0.778168	0.335531	0.0841921	0.5575	0.385493	0.729507	0.60858	0.799167	0.5525	0.401797	0.703203	0.609826	0.879642	0.666429	0.527481	0.805376	0.074209	0.482047	0.59	0.457633	0.722367	0.400231	0.815359	0.6625	0.52359	0.80141	0.0756377	0.292345	0.511071	0.351229	0.670914	0.866749	0.852802
D10-D36	M50	22	191	78	0.525551	0.390591	0.660512	0.794073	0.929352	0.56213	0.45567	0.66859	0.613893	0.334879	0.641205	0.519577	0.762833	0.20701	0.139438	0.596826	0.4694	0.724252	0.216618	0.393489	0.512641	0.377077	0.648205	0.986581	0.632373	0.60355	0.478293	0.728807	0.302841	0.523418	0.478752	0.34866	0.608844	0.467691	0.406313	0.564282	0.441644	0.686919	0.604503	0.413836	0.501076	0.381275	0.620876	0.713617	0.872225
D10-D36	M51	45	191	220	0.535312	0.436862	0.633763	0.602994	0.810696	0.49726	0.399868	0.594652	0.520074	0.705248	0.591629	0.49964	0.683618	0.513299	0.0785092	0.575951	0.474342	0.677561	0.256639	0.644528	0.609285	0.516135	0.702434	0.0591119	0.101564	0.594521	0.496559	0.692482	0.2679	0.186154	0.584475	0.485014	0.683936	0.318534	0.47877	0.557686	0.469759	0.645614	0.578831	0.911033	0.538052	0.444925	0.631178	0.806589	0.969303
D10-D36	M51.1	17	191	72	0.54023	0.395267	0.685192	0.658716	0.774741	0.535835	0.379552	0.692118	0.967658	0.790454	0.52265	0.385336	0.659965	0.639252	0.825931	0.710953	0.595651	0.826256	0.00107831	0.183113	0.613928	0.482092	0.745764	0.151964	0.428896	0.462475	0.321431	0.603518	0.349552	0.864469	0.567951	0.422125	0.713778	0.625065	0.937389	0.601082	0.473824	0.72834	0.30061	0.265585	0.53854	0.394384	0.682695	0.85888	0.869391
D10-D36	M54	29	191	120	0.515113	0.397518	0.632707	0.896047	0.888722	0.591315	0.473718	0.708913	0.36154	0.65849	0.600681	0.500553	0.70081	0.440786	0.0997358	0.519157	0.405373	0.632941	0.894756	0.639265	0.507663	0.389345	0.62598	0.953581	0.838142	0.511281	0.393895	0.628668	0.731461	0.761787	0.490847	0.387588	0.594107	0.497345	0.869876	0.545551	0.4264	0.664703	0.806017	0.910476	0.575777	0.451024	0.700529	0.455094	0.198409
D10-D36	M54.1	15	191	43	0.536742	0.380495	0.69299	0.719161	0.654321	0.580682	0.419339	0.742024	0.57361	0.853538	0.609091	0.492159	0.726022	0.419793	0.147797	0.60947	0.456463	0.762477	0.209131	0.491413	0.5	0.373051	0.626949	0.868324	0.529244	0.551515	0.378681	0.724349	0.836057	0.520789	0.50947	0.388614	0.630325	0.748441	0.776119	0.476894	0.311454	0.642334	0.534316	0.890109	0.533712	0.351998	0.715426	0.928245	0.871345
D10-D36	M50-M54	75	191	347	0.533333	0.44855	0.618116	0.585684	0.586447	0.46977	0.385089	0.554451	0.199236	0.363128	0.627126	0.547775	0.706478	0.136261	0.00600677	0.543218	0.45845	0.627987	0.503563	0.801502	0.544368	0.460825	0.627911	0.501854	0.390741	0.564368	0.479465	0.64927	0.528344	0.387151	0.561494	0.478567	0.644422	0.512307	0.459161	0.543448	0.460023	0.626874	0.776959	0.659651	0.535747	0.451367	0.620127	0.827708	0.74696
D10-D36	M81	21	191	37	0.52577	0.374785	0.676755	0.814198	0.94408	0.55098	0.405347	0.696614	0.812221	0.867247	0.533053	0.405636	0.66047	0.721977	0.816519	0.6507	0.527614	0.773787	0.0389031	0.779197	0.468908	0.320614	0.617201	0.582795	0.230077	0.52409	0.377881	0.670298	0.905764	0.748355	0.552941	0.410196	0.695686	0.762836	0.623159	0.551541	0.400655	0.702427	0.778183	0.741029	0.511485	0.360351	0.662618	0.86385	0.640161
D10-D36	M80-M85	25	191	49	0.534699	0.396329	0.673069	0.708228	0.985731	0.543855	0.416092	0.671618	0.869369	0.951731	0.555904	0.429265	0.682543	0.98316	0.85493	0.640723	0.526265	0.755181	0.0411315	0.847283	0.454217	0.323987	0.584447	0.403379	0.105238	0.519277	0.384278	0.654276	0.846655	0.763219	0.564578	0.435864	0.693293	0.618379	0.650672	0.560723	0.422057	0.699389	0.666982	0.697104	0.504578	0.370789	0.638368	0.770253	0.625882
D10-D36	N10-N16	22	191	97	0.61135	0.483793	0.738907	0.132133	0.830992	0.607316	0.46397	0.750662	0.330587	0.440712	0.653308	0.540472	0.766144	0.123572	0.0453746	0.532813	0.404831	0.660796	0.752261	0.905597	0.518827	0.405487	0.632168	0.906738	0.698784	0.530124	0.402129	0.658118	0.963246	0.692544	0.54653	0.439502	0.653559	0.778768	0.52446	0.491124	0.360944	0.621305	0.569369	0.850923	0.539268	0.420277	0.65826	0.827545	0.775212
D10-D36	N30	28	191	90	0.55631	0.444683	0.667938	0.422506	0.821471	0.507231	0.385257	0.629204	0.704692	0.788702	0.650307	0.556265	0.744348	0.0824914	0.182762	0.604294	0.49094	0.717649	0.137631	0.679295	0.658852	0.550255	0.767448	0.0148878	0.328252	0.533742	0.409398	0.658087	0.99535	0.786014	0.546231	0.428641	0.663822	0.799173	0.568265	0.507011	0.396831	0.617191	0.706844	0.685172	0.513365	0.406196	0.620535	0.84147	0.930137
D10-D36	N30-N39	30	191	97	0.536853	0.427045	0.646661	0.621454	0.727455	0.529814	0.410717	0.64891	0.967679	0.525332	0.636853	0.541967	0.731739	0.14007	0.269283	0.609524	0.498543	0.720505	0.110591	0.622163	0.638716	0.531887	0.745546	0.0327748	0.413403	0.526087	0.408175	0.643999	0.910426	0.99263	0.542443	0.431189	0.653697	0.837458	0.590795	0.501863	0.396999	0.606728	0.628065	0.736121	0.502899	0.399658	0.606139	0.700366	0.718734
D10-D36	N40	16	191	105	0.633571	0.514089	0.753054	0.0530588	0.206739	0.540714	0.410046	0.671382	0.907024	0.498098	0.602143	0.424226	0.78006	0.618341	0.725997	0.633929	0.504917	0.76294	0.0792926	0.616135	0.649643	0.499361	0.799925	0.0726388	0.338642	0.619286	0.482502	0.75607	0.243791	0.255046	0.680357	0.520257	0.840457	0.0654072	0.27943	0.600714	0.447929	0.753499	0.354614	0.558247	0.667857	0.524847	0.810867	0.063502	0.0779911
D10-D36	N40-N51	20	191	128	0.611404	0.49817	0.724637	0.0863929	0.271479	0.466667	0.344202	0.589131	0.315833	0.109036	0.482456	0.318713	0.646199	0.38912	0.488628	0.659064	0.54608	0.772048	0.020301	0.396642	0.668129	0.540789	0.795468	0.0195032	0.164506	0.588889	0.471399	0.706379	0.388377	0.308634	0.651754	0.513035	0.790474	0.0943444	0.330728	0.587427	0.452808	0.722046	0.41525	0.501818	0.672222	0.547466	0.796978	0.0308382	0.0414186
D50	D10-D36	20	54	191	0.469118	0.302574	0.635661	0.217141	0.670362	0.632353	0.468681	0.796025	0.963269	0.253771	0.588235	0.428403	0.748068	0.707074	0.712536	0.547059	0.369177	0.724941	0.820198	0.700854	0.516176	0.348786	0.683566	0.196358	0.957417	0.492647	0.330818	0.654476	0.341025	0.636772	0.548529	0.393035	0.704024	0.151783	0.821978	0.577941	0.419935	0.735948	0.788025	0.567245	0.533824	0.370569	0.697079	0.505033	0.919924
D50	E00-E07	16	54	157	0.537829	0.368226	0.707432	0.608757	0.728762	0.620066	0.461341	0.77879	0.855579	0.205582	0.514803	0.33901	0.690595	0.27369	0.699276	0.597039	0.433448	0.760631	0.429267	0.692229	0.513158	0.346727	0.679589	0.180756	0.427271	0.575658	0.413069	0.738247	0.968361	0.421121	0.575658	0.421633	0.729683	0.256742	0.625634	0.585526	0.418983	0.752069	0.857291	0.64483	0.598684	0.427896	0.769472	0.972139	0.429802
D50	G40-G47	16	54	185	0.546053	0.36915	0.722955	0.687763	0.877396	0.554276	0.381531	0.727022	0.399884	0.799377	0.649671	0.486819	0.812523	0.743389	0.0761148	0.799342	0.674645	0.92404	0.000172908	5.07e-05	0.508224	0.316331	0.700116	0.21975	0.846658	0.501645	0.317563	0.685726	0.446062	0.841203	0.597039	0.426354	0.767725	0.41617	0.506974	0.483553	0.293704	0.673401	0.261144	0.790181	0.550987	0.375058	0.726916	0.642565	0.739082
D50	I10-I15	22	54	353	0.606534	0.450712	0.762356	0.810179	0.194914	0.495739	0.33916	0.652317	0.11845	0.299078	0.495739	0.33196	0.659517	0.170935	0.772156	0.524148	0.367585	0.68071	0.99647	0.767508	0.551136	0.391128	0.711145	0.33563	0.835011	0.50142	0.342492	0.660349	0.387662	0.300341	0.59233	0.434962	0.749697	0.354874	0.666468	0.619318	0.4601	0.778536	0.85056	0.602166	0.536932	0.378305	0.695559	0.526412	0.791451
D50	I30-I52	21	54	325	0.542569	0.385811	0.699326	0.632141	0.719028	0.549784	0.391102	0.708465	0.333823	0.835271	0.525253	0.361512	0.688993	0.29386	0.97641	0.582973	0.429665	0.736281	0.50117	0.366239	0.590188	0.430949	0.749427	0.582449	0.397822	0.601732	0.445124	0.75834	0.798388	0.486276	0.593074	0.430585	0.755562	0.372351	0.397953	0.542569	0.378884	0.706253	0.522874	0.999516	0.531025	0.372407	0.689642	0.484569	0.838623
D50	I80-I89	15	54	186	0.622222	0.46093	0.783514	0.68265	0.38224	0.558974	0.378915	0.739034	0.42048	0.849624	0.596581	0.444137	0.749025	0.769995	0.551776	0.54359	0.351521	0.735659	0.853574	0.941809	0.476923	0.282184	0.671662	0.121614	0.383584	0.564103	0.380729	0.747476	0.88337	0.598591	0.557265	0.372376	0.742154	0.250408	0.887632	0.499145	0.341294	0.656997	0.247697	0.815326	0.529915	0.359322	0.700507	0.503007	0.851826
D50	J35	17	54	272	0.529412	0.361595	0.697229	0.546847	0.898454	0.550079	0.381441	0.718718	0.355141	0.824249	0.496025	0.322175	0.669876	0.194174	0.582733	0.550079	0.387192	0.712967	0.784801	0.564637	0.486486	0.319602	0.653371	0.0969827	0.835085	0.604134	0.437946	0.770321	0.794089	0.326717	0.556439	0.39965	0.713228	0.182097	0.585061	0.54849	0.37944	0.717539	0.573561	0.707133	0.523052	0.351241	0.694864	0.448437	0.728214
D50	J35.0	16	54	260	0.5625	0.395162	0.729838	0.808729	0.377366	0.478618	0.307068	0.650169	0.104525	0.491953	0.513158	0.333577	0.692739	0.275248	0.64288	0.560855	0.394283	0.727427	0.698507	0.502454	0.495066	0.322692	0.667439	0.131292	0.945796	0.601974	0.429612	0.774335	0.817037	0.378431	0.546053	0.385817	0.706288	0.154241	0.653708	0.475329	0.302034	0.648624	0.184097	0.585664	0.53125	0.352914	0.709586	0.51492	0.708414
D50	J30-J39	24	54	395	0.522222	0.362836	0.681608	0.468096	0.967824	0.509722	0.352791	0.666654	0.147129	0.632749	0.491667	0.333038	0.650295	0.141633	0.515811	0.579167	0.423237	0.735096	0.539677	0.488375	0.543056	0.384179	0.701932	0.290899	0.648707	0.659722	0.512035	0.807409	0.354496	0.0781592	0.576389	0.420758	0.73202	0.264451	0.335902	0.475	0.315897	0.634103	0.155932	0.639727	0.511111	0.353865	0.668357	0.358192	0.939682
D50	M50-M54	18	54	347	0.5	0.332969	0.667031	0.359261	0.924263	0.621914	0.466413	0.777414	0.870358	0.186346	0.567901	0.396071	0.739731	0.573212	0.469668	0.567901	0.396686	0.739116	0.646668	0.882081	0.552469	0.382817	0.722122	0.365656	0.583292	0.503086	0.331423	0.67475	0.43336	0.821108	0.492284	0.326146	0.658422	0.0427588	0.68979	0.479938	0.311357	0.648519	0.201069	0.627472	0.496914	0.315869	0.677958	0.337708	0.800681
D50-D53	D10-D36	20	55	191	0.531429	0.365237	0.697621	0.560195	0.778846	0.621429	0.45804	0.784817	0.922963	0.308044	0.598571	0.440942	0.756201	0.733978	0.621478	0.532857	0.357096	0.708618	0.851612	0.813021	0.518571	0.351129	0.686014	0.201675	0.935988	0.497143	0.335604	0.658681	0.337357	0.673847	0.552857	0.398633	0.707081	0.162333	0.780043	0.574286	0.416385	0.732186	0.74001	0.596697	0.544286	0.383055	0.705516	0.520355	0.823073
D50-D53	E00-E07	16	55	157	0.540064	0.370095	0.710033	0.621991	0.748193	0.608974	0.450312	0.767637	0.814844	0.252309	0.503205	0.32953	0.67688	0.195442	0.60604	0.581731	0.419555	0.743907	0.472191	0.565418	0.512821	0.34664	0.679001	0.172113	0.424618	0.581731	0.419752	0.743709	0.980929	0.380676	0.580128	0.427397	0.732859	0.274369	0.661858	0.589744	0.42341	0.756078	0.874514	0.609619	0.608974	0.441364	0.776584	0.941158	0.339157
D50-D53	G40-G47	17	55	185	0.541796	0.371041	0.712551	0.638766	0.913713	0.571207	0.403182	0.739233	0.519678	0.652058	0.619195	0.453155	0.785235	0.925928	0.172703	0.811146	0.69167	0.930621	3.57e-05	1.38e-05	0.50774	0.324346	0.691134	0.197583	0.842747	0.509288	0.331719	0.686857	0.456528	0.903385	0.586687	0.420896	0.752478	0.343138	0.5721	0.489164	0.307167	0.671161	0.257801	0.826939	0.527864	0.35392	0.701808	0.438817	0.931499
D50-D53	I10-I15	22	55	353	0.604683	0.449694	0.759672	0.833367	0.200276	0.508264	0.353237	0.663292	0.171641	0.392771	0.483471	0.321301	0.645641	0.112585	0.661071	0.491736	0.336799	0.646672	0.795257	0.492709	0.552342	0.392761	0.711922	0.336435	0.842643	0.506887	0.348646	0.665128	0.392724	0.329442	0.596419	0.440188	0.752649	0.375502	0.631546	0.61708	0.457881	0.776278	0.886193	0.625691	0.524793	0.367289	0.682298	0.399335	0.684928
D50-D53	I30-I52	21	55	325	0.539216	0.383758	0.694673	0.594709	0.747638	0.537815	0.380145	0.695485	0.297244	0.948097	0.512605	0.350205	0.675006	0.204619	0.858921	0.565826	0.413318	0.718334	0.562167	0.479257	0.588235	0.429351	0.74712	0.56009	0.409776	0.606443	0.450889	0.761996	0.802574	0.448593	0.593838	0.431444	0.756231	0.375639	0.39271	0.542017	0.378375	0.705659	0.491004	0.995375	0.542017	0.385083	0.698951	0.505513	0.941811
D50-D53	I80-I89	15	55	186	0.625	0.46432	0.78568	0.663173	0.366181	0.55	0.370442	0.729558	0.401904	0.923843	0.606667	0.456755	0.756578	0.803282	0.465358	0.531667	0.341854	0.72148	0.871525	0.846966	0.478333	0.282754	0.673913	0.125553	0.377072	0.565	0.38137	0.74863	0.852097	0.592653	0.56	0.374767	0.745233	0.26157	0.865729	0.501667	0.34378	0.659554	0.258455	0.838678	0.52	0.350758	0.689242	0.397835	0.938019
D50-D53	J35	17	55	272	0.534056	0.366194	0.701918	0.557044	0.857041	0.541796	0.373578	0.710014	0.355485	0.894463	0.51548	0.343862	0.687098	0.229544	0.722642	0.535604	0.374509	0.696699	0.822242	0.680542	0.486068	0.319252	0.652885	0.101522	0.831294	0.599071	0.432649	0.765493	0.87315	0.356226	0.558824	0.402481	0.715166	0.188937	0.560894	0.54644	0.377021	0.715859	0.545205	0.72482	0.53096	0.360182	0.701738	0.466479	0.658658
D50-D53	J35.0	16	55	260	0.567308	0.400064	0.734552	0.841889	0.349548	0.487179	0.316238	0.658121	0.139364	0.551859	0.501603	0.32429	0.678915	0.197784	0.55334	0.546474	0.381764	0.711184	0.737454	0.607471	0.495192	0.322652	0.667733	0.133478	0.946951	0.597756	0.424944	0.770569	0.887551	0.404935	0.548077	0.388039	0.708114	0.159396	0.631134	0.477564	0.303856	0.651272	0.179886	0.601439	0.538462	0.3611	0.715823	0.519171	0.657301
D50-D53	J30-J39	24	55	395	0.525538	0.367319	0.683756	0.500942	0.935851	0.498656	0.343065	0.654246	0.134629	0.535681	0.505376	0.348301	0.662452	0.150739	0.637006	0.560484	0.405241	0.715727	0.620134	0.651996	0.544355	0.386259	0.702451	0.290989	0.635982	0.651882	0.504693	0.79907	0.430918	0.094868	0.580645	0.427123	0.734167	0.27911	0.304489	0.477151	0.318675	0.635626	0.149099	0.645408	0.501344	0.345667	0.657021	0.265551	0.846448
D50-D53	M50-M54	19	55	347	0.504386	0.341528	0.667244	0.373272	0.964239	0.634503	0.482724	0.786281	0.960591	0.132229	0.542398	0.371205	0.713591	0.358187	0.656406	0.590643	0.422607	0.758679	0.411881	0.683869	0.549708	0.384786	0.714629	0.335092	0.5978	0.505848	0.338761	0.672935	0.413111	0.844967	0.498538	0.33616	0.660916	0.0495393	0.737768	0.483918	0.319873	0.647963	0.19725	0.651235	0.516082	0.338558	0.693605	0.394141	0.959248
E05	E05.0	25	66	25	0.571707	0.419076	0.724339	0.661485	0.504732	0.567805	0.411541	0.724069	0.823187	0.509916	0.55122	0.404571	0.697868	0.764812	0.605849	0.525854	0.379653	0.672054	0.201928	0.203457	0.530732	0.385899	0.675565	0.150625	0.32703	0.510244	0.360946	0.659542	0.804567	0.78801	0.522927	0.372216	0.673638	0.125185	0.229488	0.57561	0.430307	0.720913	0.754055	0.854015	0.555122	0.403598	0.706646	0.872829	0.677719
E05	E89.0	19	66	22	0.488802	0.313586	0.664018	0.209957	0.274223	0.526316	0.348596	0.704036	0.824301	0.75268	0.603583	0.452416	0.75475	0.741495	0.776989	0.510638	0.343166	0.67811	0.193072	0.341032	0.538634	0.373126	0.704142	0.229779	0.745157	0.583427	0.419913	0.74694	0.566942	0.912146	0.544233	0.371962	0.716504	0.239229	0.975268	0.569989	0.411739	0.728238	0.819503	0.999703	0.585666	0.430736	0.740597	0.848219	0.589695
E05	E70-E90	24	66	141	0.595734	0.436323	0.755145	0.878915	0.546756	0.498016	0.342949	0.653083	0.560171	0.564184	0.573413	0.423141	0.723684	0.977374	0.682811	0.516865	0.365873	0.667857	0.167214	0.921945	0.536706	0.383413	0.689999	0.195905	0.927982	0.549603	0.396253	0.702953	0.831129	0.810658	0.574405	0.419827	0.728983	0.352207	0.683835	0.511905	0.364359	0.65945	0.648729	0.656233	0.487103	0.33893	0.635277	0.334923	0.530354
E05	I11	18	66	197	0.452546	0.287274	0.617818	0.0871956	0.524002	0.605324	0.456407	0.754241	0.492293	0.607286	0.548611	0.391719	0.705504	0.74767	0.606663	0.594907	0.449007	0.740808	0.651587	0.627112	0.561343	0.395745	0.726941	0.348752	0.965145	0.484954	0.327007	0.6429	0.608661	0.431151	0.59375	0.447241	0.740259	0.488746	0.575801	0.577546	0.411501	0.743591	0.755135	0.685481	0.591435	0.428266	0.754604	0.795421	0.505005
E05	I10-I15	30	66	353	0.568519	0.427374	0.709663	0.604637	0.333441	0.617593	0.480893	0.754292	0.372112	0.593456	0.552778	0.411567	0.693988	0.77799	0.664536	0.544444	0.403764	0.685125	0.284613	0.963382	0.602778	0.461886	0.743669	0.582079	0.644641	0.616667	0.475772	0.757561	0.277965	0.704008	0.592593	0.453607	0.731578	0.45676	0.630482	0.605556	0.463387	0.747724	0.482333	0.69796	0.665741	0.526338	0.805143	0.230007	0.150212
E05	I30-I52	23	66	325	0.502528	0.355852	0.649204	0.188462	0.896353	0.517695	0.368975	0.666414	0.715307	0.851319	0.501517	0.356931	0.646103	0.37252	0.726105	0.496461	0.345924	0.646998	0.112509	0.854901	0.509606	0.356093	0.663119	0.105379	0.907252	0.546006	0.402528	0.689485	0.855431	0.97979	0.46815	0.317678	0.618621	0.0230097	0.505563	0.539939	0.382988	0.696891	0.909204	0.975161	0.590495	0.446018	0.734973	0.7939	0.579726
E05	J35	17	66	272	0.586435	0.433138	0.739731	0.789744	0.400494	0.59904	0.443813	0.754266	0.565758	0.408961	0.521008	0.341458	0.700559	0.556606	0.783692	0.504202	0.350153	0.65825	0.133833	0.970467	0.530612	0.357435	0.70379	0.228643	0.769033	0.534214	0.377069	0.691359	0.972462	0.843427	0.626651	0.464468	0.788834	0.771447	0.181658	0.57383	0.424064	0.723596	0.768866	0.448945	0.588235	0.421833	0.754637	0.835667	0.278187
E05	J35.0	16	66	260	0.613125	0.459957	0.766293	0.957645	0.111014	0.62	0.462583	0.777417	0.421204	0.334953	0.545	0.360172	0.729828	0.75518	0.900227	0.52	0.364325	0.675675	0.201215	0.840186	0.51	0.330743	0.689257	0.168593	0.923562	0.51375	0.353225	0.674275	0.846186	0.92507	0.6625	0.504792	0.820208	0.903703	0.0678972	0.5925	0.440634	0.744366	0.610359	0.393478	0.605	0.433943	0.776057	0.692197	0.227281
E05	J30-J39	25	66	395	0.656098	0.5167	0.795495	0.53372	0.0657828	0.651707	0.516814	0.786601	0.183546	0.134702	0.543415	0.397611	0.689218	0.690143	0.994733	0.55122	0.404613	0.697826	0.325979	0.724469	0.469268	0.321538	0.616999	0.0348955	0.646986	0.507317	0.359483	0.655151	0.772323	0.863978	0.658537	0.521428	0.795645	0.935112	0.0256616	0.675122	0.544774	0.80547	0.0909511	0.0176674	0.652683	0.513854	0.791512	0.284309	0.0683531
E05	M51	15	66	220	0.590196	0.436015	0.744377	0.827897	0.408576	0.530719	0.369139	0.692299	0.84768	0.880006	0.51634	0.358519	0.674161	0.478011	0.864989	0.576471	0.404884	0.748058	0.557066	0.77874	0.675817	0.53292	0.818714	0.694798	0.0454636	0.589542	0.419543	0.759542	0.536114	0.46774	0.584314	0.424726	0.743901	0.444159	0.628478	0.563399	0.387596	0.739201	0.888417	0.903114	0.471895	0.303484	0.640307	0.30028	0.446993
E05	M50-M54	22	66	347	0.520145	0.371622	0.668667	0.284838	0.878979	0.522727	0.376334	0.66912	0.756659	0.898812	0.509298	0.360326	0.658269	0.413408	0.939288	0.539256	0.39145	0.687062	0.265397	0.838997	0.643595	0.499895	0.787295	0.990905	0.0627651	0.585744	0.439597	0.731891	0.511788	0.417888	0.577479	0.430867	0.724092	0.366113	0.518168	0.568182	0.419108	0.717256	0.827164	0.565303	0.510331	0.354575	0.666086	0.493178	0.898472
E00-E07	D10-D36	39	157	191	0.500217	0.391467	0.608967	0.259448	0.912803	0.496741	0.39242	0.601061	0.773235	0.539615	0.535637	0.432038	0.639235	0.793809	0.707948	0.565624	0.4571	0.674148	0.278593	0.365899	0.554976	0.44628	0.663672	0.632384	0.466203	0.491091	0.379129	0.603052	0.821165	0.495759	0.503694	0.402166	0.605222	0.048166	0.643318	0.539331	0.43317	0.645492	0.926723	0.87104	0.490439	0.38432	0.596558	0.552083	0.556869
E00-E07	D50	16	157	54	0.481383	0.340548	0.622218	0.238049	0.200914	0.547429	0.404614	0.690244	0.663673	0.283932	0.579787	0.434474	0.725101	0.713386	0.61543	0.585993	0.448713	0.723273	0.524944	0.450461	0.574468	0.43214	0.716796	0.907831	0.435381	0.468085	0.334647	0.601524	0.609357	0.154381	0.620567	0.518121	0.723014	0.937776	0.396423	0.511525	0.365032	0.658018	0.668588	0.285771	0.505762	0.350146	0.661379	0.800188	0.322962
E00-E07	D50-D53	16	157	55	0.481383	0.340548	0.622218	0.237483	0.185564	0.547429	0.404614	0.690244	0.663673	0.319	0.579787	0.434474	0.725101	0.713386	0.55953	0.585993	0.448713	0.723273	0.53711	0.384177	0.574468	0.43214	0.716796	0.907831	0.429559	0.468085	0.334647	0.601524	0.609357	0.148545	0.620567	0.518121	0.723014	0.937776	0.394324	0.511525	0.365032	0.658018	0.66275	0.262102	0.505762	0.350146	0.661379	0.800188	0.287572
E00-E07	E03	40	157	40	0.54594	0.43977	0.65211	0.697102	0.798663	0.480983	0.375567	0.586399	0.582156	0.815683	0.512607	0.412158	0.613056	0.502425	0.6998	0.659188	0.557594	0.760782	0.634131	0.301797	0.525855	0.412999	0.638711	0.351731	0.803759	0.63312	0.53206	0.734179	0.0275112	0.753103	0.521368	0.408302	0.634434	0.132896	0.264534	0.60235	0.498061	0.70664	0.313914	0.389697	0.571581	0.466951	0.676211	0.448533	0.610946
E00-E07	E03.9	16	157	16	0.533245	0.363759	0.70273	0.685039	0.932531	0.50133	0.334821	0.667839	0.888391	0.94717	0.574025	0.411584	0.736466	0.780725	0.670187	0.597961	0.439847	0.756075	0.690113	0.393612	0.514628	0.344683	0.684572	0.427558	0.772074	0.525266	0.36646	0.684071	0.814866	0.971056	0.507092	0.337745	0.67644	0.20401	0.514361	0.592199	0.425802	0.758595	0.58195	0.728067	0.58023	0.400532	0.759929	0.569919	0.860685
E00-E07	E04	30	157	30	0.614173	0.504497	0.72385	0.458334	0.60914	0.576115	0.46046	0.691771	0.320871	0.781185	0.561942	0.442385	0.681499	0.868199	0.689186	0.566142	0.444092	0.688192	0.329529	0.848742	0.547507	0.426222	0.668792	0.591665	0.421307	0.625984	0.518706	0.733262	0.0486391	0.753954	0.467717	0.351866	0.583567	0.0208369	0.0388635	0.586352	0.465546	0.707158	0.532124	0.824839	0.560892	0.441445	0.680339	0.610168	0.862487
E00-E07	E05	66	157	66	0.570596	0.480986	0.660206	0.972283	0.495769	0.558442	0.466997	0.649886	0.402189	0.862787	0.541126	0.450877	0.631374	0.851507	0.542158	0.509824	0.418729	0.600918	0.0219785	0.0373391	0.602564	0.513747	0.691381	0.711213	0.449244	0.55661	0.466281	0.646939	0.321695	0.664423	0.5666	0.47549	0.65771	0.348598	0.139505	0.487013	0.395322	0.578704	0.283532	0.277282	0.567266	0.477004	0.657528	0.448677	0.978074
E00-E07	E05.0	25	157	25	0.589697	0.467428	0.711966	0.755419	0.58223	0.50697	0.369019	0.64492	0.92364	0.935191	0.56	0.446817	0.673183	0.886245	0.622315	0.527879	0.408138	0.647619	0.117703	0.158224	0.544545	0.432459	0.656632	0.534653	0.345153	0.542727	0.418941	0.666514	0.579592	0.942594	0.533333	0.413323	0.653344	0.211774	0.230766	0.566061	0.44329	0.688831	0.752547	0.751094	0.583636	0.456021	0.711252	0.420989	0.88511
E00-E07	E07.9	15	157	15	0.546009	0.372588	0.719431	0.79573	0.644465	0.530986	0.391354	0.670618	0.813946	0.66351	0.588263	0.404962	0.771564	0.702278	0.776017	0.666197	0.533525	0.79887	0.616961	0.195864	0.558216	0.401936	0.714496	0.756442	0.49733	0.526291	0.35579	0.696793	0.813305	0.971293	0.557746	0.400233	0.71526	0.471477	0.903836	0.5723	0.39702	0.747581	0.767304	0.842966	0.523944	0.367364	0.680524	0.971356	0.798498
E00-E07	E66	25	157	135	0.528485	0.405812	0.651158	0.54937	0.941927	0.607273	0.478676	0.735869	0.193026	0.86034	0.608485	0.482793	0.734177	0.405085	0.130911	0.554242	0.416379	0.692106	0.297812	0.767057	0.720909	0.619523	0.822295	0.0177798	0.109205	0.621818	0.502689	0.740947	0.0789915	0.83387	0.698182	0.578006	0.818358	0.204943	0.146387	0.638182	0.514328	0.762036	0.160767	0.57879	0.569697	0.443801	0.695593	0.532506	0.743814
E00-E07	E66.9	19	157	112	0.589626	0.460041	0.719211	0.76793	0.574479	0.616705	0.471484	0.761925	0.169763	0.902065	0.56598	0.417521	0.714439	0.851111	0.498683	0.591152	0.433372	0.748932	0.621758	0.621914	0.697559	0.583966	0.811152	0.0664332	0.267595	0.562929	0.426577	0.699281	0.438352	0.565311	0.672387	0.541988	0.802787	0.424198	0.351633	0.583524	0.434494	0.732554	0.62172	0.999333	0.532799	0.386116	0.679482	0.940233	0.555529
E00-E07	E65-E68	25	157	135	0.528485	0.405812	0.651158	0.54937	0.941927	0.607273	0.478676	0.735869	0.178488	0.86034	0.608485	0.482793	0.734177	0.405085	0.127554	0.554242	0.416379	0.692106	0.293389	0.767057	0.720909	0.619523	0.822295	0.0142685	0.109205	0.621818	0.502689	0.740947	0.0789915	0.83387	0.698182	0.578006	0.818358	0.210395	0.146387	0.638182	0.514328	0.762036	0.150319	0.57879	0.569697	0.443801	0.695593	0.534995	0.743814
E00-E07	E78	21	157	99	0.676471	0.554052	0.798889	0.0926028	0.104067	0.658613	0.54086	0.776367	0.0279698	0.217779	0.5	0.351246	0.648754	0.517568	0.754118	0.49895	0.380754	0.617145	0.0369581	0.552697	0.744748	0.617428	0.872068	0.019911	0.0278474	0.651261	0.530362	0.772159	0.0300885	0.60602	0.69923	0.569874	0.828585	0.22387	0.131935	0.640756	0.503387	0.778125	0.189209	0.467709	0.664566	0.520316	0.808815	0.0726694	0.314672
E00-E07	E89.0	20	157	22	0.553467	0.415044	0.69189	0.837782	0.566399	0.533577	0.373663	0.69349	0.817318	0.679257	0.610949	0.491693	0.730204	0.363742	0.812002	0.49781	0.355275	0.640346	0.0835229	0.238701	0.512409	0.375541	0.649276	0.339969	0.527066	0.606934	0.472642	0.741227	0.167471	0.898249	0.517883	0.375969	0.659798	0.187404	0.756141	0.557664	0.423825	0.691504	0.859638	0.892551	0.615328	0.489719	0.740938	0.203906	0.786494
E00-E07	E70-E90	45	157	141	0.640179	0.541975	0.738382	0.205264	0.0888774	0.55119	0.447328	0.655053	0.522481	0.931336	0.522817	0.42236	0.623275	0.622789	0.763447	0.520238	0.422775	0.617702	0.0467155	0.837868	0.626389	0.523315	0.729463	0.43922	0.159132	0.539087	0.43911	0.639065	0.555171	0.597578	0.608135	0.507883	0.708387	0.887701	0.238411	0.558929	0.459025	0.658832	0.803566	0.830906	0.564286	0.46259	0.665981	0.519542	0.645125
E00-E07	G43	16	157	56	0.549202	0.400937	0.697467	0.802772	0.557563	0.51906	0.359952	0.678169	0.948761	0.966142	0.589982	0.449476	0.730489	0.594711	0.350689	0.539007	0.396724	0.68129	0.229187	0.923536	0.476064	0.301482	0.650646	0.245954	0.985958	0.501773	0.371352	0.632194	0.960254	0.710469	0.585993	0.421842	0.750143	0.731116	0.976572	0.494681	0.324911	0.66445	0.578459	0.89712	0.528812	0.39006	0.667564	0.980599	0.732585
E00-E07	G47	18	157	76	0.543965	0.384377	0.703552	0.769981	0.893593	0.577938	0.430764	0.725111	0.399635	0.688905	0.627098	0.499204	0.754992	0.275204	0.126682	0.605516	0.460812	0.750219	0.727969	0.417577	0.567946	0.413054	0.722837	0.852574	0.483518	0.509592	0.36438	0.654805	0.955719	0.79246	0.551559	0.407519	0.695599	0.377745	0.764949	0.629097	0.494713	0.763481	0.244792	0.133939	0.595524	0.451743	0.739304	0.360904	0.510513
E00-E07	G40-G47	38	157	185	0.555285	0.444092	0.666478	0.82241	0.710129	0.541796	0.435358	0.648234	0.650855	0.855177	0.603273	0.498684	0.707862	0.375293	0.0813711	0.551968	0.447344	0.656592	0.176595	0.409506	0.476338	0.363992	0.588684	0.0879217	0.838363	0.527864	0.427145	0.628583	0.686984	0.899153	0.529854	0.421707	0.638001	0.155429	0.908167	0.590889	0.480032	0.701746	0.450816	0.176464	0.579611	0.476746	0.682476	0.372675	0.300555
E00-E07	H25	20	157	85	0.523175	0.401164	0.645186	0.496079	0.614741	0.571168	0.412578	0.729758	0.491597	0.810879	0.556204	0.445191	0.667218	0.932835	0.46169	0.514599	0.390329	0.638868	0.0795289	0.672157	0.555109	0.412426	0.697792	0.713933	0.825511	0.590876	0.465541	0.716211	0.21597	0.815599	0.573723	0.449669	0.697776	0.534079	0.818502	0.545255	0.425477	0.665034	0.99463	0.936135	0.608394	0.484179	0.732609	0.229548	0.603433
E00-E07	H25-H28	21	157	89	0.549545	0.424758	0.674331	0.778121	0.82616	0.541317	0.380672	0.701961	0.737301	0.607555	0.572829	0.462981	0.682677	0.722566	0.422841	0.541317	0.414213	0.66842	0.193031	0.938233	0.568277	0.430128	0.706427	0.84028	0.725818	0.573529	0.449415	0.697644	0.319543	0.807317	0.595938	0.47193	0.719947	0.767514	0.578329	0.523459	0.402595	0.644324	0.744895	0.838861	0.580532	0.451583	0.709481	0.442408	0.773432
E00-E07	H91	16	157	102	0.583555	0.444375	0.722735	0.844402	0.251702	0.572252	0.416804	0.727699	0.479982	0.873951	0.601064	0.468767	0.733361	0.487903	0.168867	0.512855	0.365991	0.659718	0.126343	0.79195	0.613918	0.494829	0.733008	0.642579	0.179263	0.537677	0.407286	0.668068	0.650691	0.920665	0.611259	0.456774	0.765744	0.953831	0.102882	0.597518	0.443686	0.751349	0.522493	0.327903	0.508865	0.374409	0.643321	0.795466	0.986361
E00-E07	H90-H95	21	157	128	0.554097	0.421761	0.686432	0.838097	0.501952	0.468137	0.333894	0.60238	0.532976	0.224793	0.618347	0.50189	0.734805	0.297968	0.133323	0.565476	0.435389	0.695564	0.342011	0.402068	0.64986	0.546075	0.753645	0.257552	0.033563	0.461835	0.333613	0.590057	0.53674	0.353365	0.607843	0.47318	0.742507	0.910652	0.277253	0.59944	0.469756	0.729123	0.440004	0.213233	0.529762	0.402683	0.656841	0.968269	0.690008
E00-E07	I10	26	157	164	0.492073	0.377034	0.607112	0.222505	0.749711	0.50323	0.371208	0.635251	0.883278	0.418145	0.497358	0.375998	0.618717	0.423728	0.492143	0.492954	0.372431	0.613476	0.0380324	0.933844	0.572225	0.453495	0.690956	0.86271	0.760671	0.5734	0.456671	0.690128	0.295238	0.804808	0.557252	0.435343	0.67916	0.372667	0.849289	0.549912	0.427755	0.672068	0.938764	0.658036	0.551967	0.431937	0.671997	0.700227	0.857416
E00-E07	I11	40	157	197	0.560256	0.457157	0.663355	0.883196	0.358407	0.601496	0.5072	0.695792	0.0940938	0.483793	0.505342	0.401942	0.608742	0.444502	0.998684	0.557906	0.45765	0.658162	0.194845	0.984926	0.568162	0.46467	0.671655	0.79417	0.85247	0.498077	0.396196	0.599958	0.900545	0.348855	0.559402	0.458926	0.659878	0.319491	0.864852	0.541239	0.433746	0.648732	0.952294	0.990685	0.545085	0.440527	0.649644	0.75935	0.844207
E00-E07	I10-I15	64	157	353	0.551243	0.459909	0.642577	0.737394	0.301192	0.569892	0.479183	0.660602	0.268688	0.856543	0.506048	0.413736	0.598361	0.389862	0.779379	0.546707	0.455512	0.637902	0.0995538	0.981639	0.576109	0.485259	0.666958	0.887598	0.877341	0.552419	0.460883	0.643956	0.377984	0.475549	0.56082	0.470057	0.651583	0.305485	0.941424	0.563676	0.470457	0.656896	0.727554	0.8044	0.56754	0.475404	0.659677	0.450524	0.862871
E00-E07	I20-I25	17	157	107	0.560924	0.422811	0.699038	0.912903	0.685538	0.718067	0.609971	0.826163	0.000500653	0.0626484	0.568067	0.425817	0.710318	0.824204	0.73922	0.584874	0.452679	0.717069	0.503434	0.785502	0.639076	0.498336	0.779816	0.453215	0.310012	0.690756	0.562068	0.819444	0.00919434	0.0879896	0.663866	0.524564	0.803167	0.512862	0.648815	0.647479	0.52246	0.772498	0.127619	0.120824	0.681513	0.54769	0.815335	0.027405	0.172668
E00-E07	I49	42	157	192	0.563768	0.461613	0.665923	0.931032	0.497897	0.529607	0.427015	0.632198	0.783177	0.864031	0.48323	0.381628	0.584831	0.241426	0.438369	0.526087	0.426256	0.625918	0.0590029	0.700665	0.525052	0.417244	0.632859	0.326726	0.841509	0.528571	0.422772	0.634371	0.697902	0.908715	0.506211	0.394114	0.618308	0.0793575	0.689724	0.52029	0.413818	0.626762	0.68143	0.943532	0.594824	0.495873	0.693776	0.238402	0.251558
E00-E07	I50	20	157	90	0.481022	0.34892	0.613123	0.22244	0.89383	0.49708	0.355552	0.638609	0.827472	0.503535	0.59708	0.47071	0.723451	0.506323	0.705098	0.673358	0.536309	0.810407	0.573192	0.341922	0.582847	0.446255	0.719439	0.994218	0.851191	0.526277	0.387227	0.665328	0.781652	0.722154	0.50438	0.36987	0.63889	0.11736	0.762114	0.550365	0.411548	0.689182	0.939023	0.81255	0.54854	0.418205	0.678875	0.757336	0.550191
E00-E07	I30-I52	67	157	325	0.583582	0.493366	0.673798	0.778035	0.15323	0.573798	0.483145	0.664451	0.263201	0.409008	0.540133	0.448783	0.631482	0.839283	0.811773	0.533002	0.440925	0.625079	0.0644894	0.661202	0.568657	0.476619	0.660695	0.789956	0.330026	0.558043	0.466057	0.650029	0.325599	0.784041	0.533997	0.442029	0.625964	0.129773	0.790643	0.553068	0.460657	0.645479	0.879072	0.836674	0.616418	0.52707	0.705766	0.0900434	0.169962
E00-E07	I83	29	157	150	0.463362	0.35106	0.575664	0.0852542	0.0630241	0.614224	0.493941	0.734507	0.117392	0.230289	0.582974	0.475957	0.689992	0.595795	0.423145	0.567619	0.462917	0.67232	0.284192	0.614946	0.492188	0.375695	0.60868	0.156594	0.209075	0.52694	0.416007	0.637873	0.728508	0.683905	0.500269	0.387921	0.612618	0.0650166	0.385381	0.466056	0.350019	0.582093	0.220776	0.391198	0.624461	0.511945	0.736978	0.122245	0.0399379
E00-E07	I80-I89	33	157	186	0.465298	0.360068	0.570528	0.0785507	0.148992	0.62219	0.512276	0.732103	0.0790169	0.182352	0.581623	0.477174	0.686071	0.602019	0.562798	0.535191	0.433224	0.637157	0.0919535	0.782715	0.465054	0.35514	0.574968	0.0528138	0.0984597	0.497067	0.387436	0.606699	0.893324	0.794465	0.529081	0.42252	0.635642	0.146792	0.806774	0.477273	0.369855	0.584691	0.262265	0.493377	0.603617	0.493349	0.713885	0.20583	0.131773
E00-E07	J30	29	157	121	0.602236	0.484328	0.720144	0.587756	0.114087	0.560614	0.451114	0.670114	0.443061	0.942361	0.528556	0.410652	0.646461	0.727865	0.958884	0.525862	0.402867	0.648858	0.119102	0.865649	0.505657	0.386728	0.624587	0.237179	0.464305	0.554688	0.441072	0.668303	0.43726	0.486987	0.575431	0.459244	0.691618	0.52361	0.799627	0.603718	0.484217	0.723218	0.355898	0.0726865	0.551185	0.440921	0.66145	0.692441	0.387795
E00-E07	J35	47	157	272	0.575919	0.480024	0.671814	0.897475	0.276031	0.548936	0.452267	0.645606	0.527662	0.729333	0.500387	0.396258	0.604515	0.390883	0.421665	0.523791	0.42697	0.620612	0.0515824	0.673009	0.567118	0.467632	0.666604	0.771525	0.255411	0.502901	0.403727	0.602075	0.965869	0.792731	0.603482	0.506002	0.700961	0.819843	0.0897093	0.500774	0.404514	0.597033	0.423695	0.789225	0.559381	0.461976	0.656786	0.563645	0.205206
E00-E07	J35.0	46	157	260	0.585292	0.489235	0.681348	0.757603	0.0630428	0.54152	0.444092	0.638947	0.620398	0.989528	0.493145	0.387863	0.598428	0.331137	0.270084	0.48394	0.386342	0.581539	0.00864993	0.706889	0.576772	0.476967	0.676578	0.907635	0.170274	0.512338	0.412713	0.611964	0.902228	0.8649	0.615354	0.518276	0.712433	0.989926	0.0481291	0.494516	0.397545	0.591488	0.363795	0.577331	0.566001	0.468	0.664001	0.484875	0.20044
E00-E07	J30-J39	65	157	395	0.569147	0.477578	0.660717	0.994543	0.318033	0.529599	0.438314	0.620883	0.766413	0.713909	0.512207	0.418567	0.605848	0.472281	0.524008	0.528595	0.436394	0.620796	0.0527211	0.926834	0.548495	0.455637	0.641353	0.514462	0.37838	0.501171	0.408986	0.593355	0.938174	0.704921	0.576421	0.485329	0.667513	0.450315	0.1113	0.536957	0.444876	0.629037	0.884376	0.666131	0.556187	0.465322	0.647052	0.573907	0.436272
E00-E07	K29	15	157	52	0.692958	0.552455	0.83346	0.0949943	0.119742	0.700939	0.555261	0.846617	0.0137068	0.219579	0.593427	0.435787	0.751068	0.606974	0.400417	0.524883	0.388484	0.661281	0.14368	0.898446	0.62723	0.465694	0.788767	0.605198	0.135412	0.664319	0.518311	0.810328	0.0450358	0.263577	0.564319	0.42609	0.702548	0.478152	0.740409	0.653991	0.507048	0.800934	0.170963	0.160745	0.680751	0.545596	0.815906	0.0337237	0.163638
E00-E07	K20-K31	31	157	192	0.671531	0.569169	0.773893	0.072872	0.0147257	0.697133	0.598576	0.795689	0.00113218	0.0197658	0.607015	0.49578	0.718249	0.364461	0.0457397	0.492832	0.382055	0.603608	0.0232592	0.480119	0.618024	0.503776	0.732271	0.58052	0.162179	0.630056	0.514923	0.745189	0.0530568	0.0481366	0.603687	0.496629	0.710744	0.832981	0.190526	0.673579	0.567421	0.779737	0.0291528	0.0127476	0.664107	0.562333	0.76588	0.0165805	0.0157464
E00-E07	L20-L30	23	157	114	0.636924	0.521113	0.752736	0.284578	0.112657	0.536016	0.409721	0.66231	0.744179	0.783865	0.480532	0.346953	0.614111	0.333751	0.525832	0.516548	0.390588	0.642507	0.0814215	0.7838	0.583712	0.475222	0.692202	0.995382	0.54524	0.573653	0.452032	0.695275	0.310269	0.837284	0.585659	0.488425	0.682892	0.582523	0.568801	0.573978	0.442113	0.705842	0.676143	0.387281	0.608696	0.497887	0.719504	0.197185	0.0734531
E00-E07	M05-M14	20	157	116	0.504745	0.378726	0.630763	0.353034	0.796514	0.54854	0.423377	0.673703	0.614055	0.568442	0.559124	0.412289	0.705959	0.917978	0.350162	0.490146	0.35449	0.625802	0.0560791	0.604	0.462044	0.303689	0.620399	0.150095	0.574822	0.545255	0.427625	0.662886	0.539594	0.666334	0.573358	0.43848	0.708236	0.56003	0.37198	0.470073	0.352867	0.587279	0.249187	0.154773	0.594526	0.481208	0.707843	0.277996	0.454146
E00-E07	M17	18	157	83	0.504596	0.364998	0.644194	0.389081	0.43273	0.481215	0.324118	0.638312	0.698987	0.380079	0.579137	0.471086	0.687188	0.642839	0.592765	0.597922	0.469457	0.726386	0.630935	0.219735	0.550759	0.420211	0.681308	0.647231	0.937165	0.488809	0.350709	0.626909	0.827595	0.735069	0.555156	0.406449	0.703863	0.446387	0.82691	0.557554	0.420574	0.694534	0.856916	0.428328	0.478817	0.34322	0.614414	0.517097	0.599837
E00-E07	M15-M19	31	157	164	0.575525	0.464689	0.686361	0.913699	0.362704	0.576805	0.462843	0.690766	0.328721	0.823274	0.528418	0.423631	0.633204	0.699017	0.654908	0.624936	0.515771	0.734101	0.911834	0.217285	0.518945	0.411722	0.626168	0.285413	0.893668	0.568868	0.458395	0.679342	0.306236	0.476535	0.541731	0.424353	0.659108	0.250254	0.64204	0.558372	0.448678	0.668066	0.823472	0.586925	0.526882	0.417785	0.635978	0.998757	0.78765
E00-E07	M20-M25	20	157	135	0.565146	0.434875	0.695417	0.959002	0.466007	0.477737	0.345311	0.610163	0.618207	0.43208	0.610949	0.468424	0.753474	0.436915	0.28349	0.449635	0.325222	0.574048	0.00829084	0.463028	0.588321	0.46189	0.714752	0.943067	0.153868	0.537591	0.424082	0.6511	0.609135	0.825498	0.490511	0.34698	0.634042	0.0969679	0.870823	0.658759	0.537156	0.780362	0.0893364	0.0745176	0.528467	0.401693	0.655241	0.982962	0.961275
E00-E07	M50	22	157	78	0.559596	0.430888	0.688304	0.891701	0.711246	0.495623	0.389235	0.602011	0.762236	0.895615	0.553872	0.408445	0.699299	0.970511	0.819874	0.499327	0.37949	0.619163	0.0431997	0.605075	0.516162	0.37345	0.658873	0.383821	0.669607	0.482828	0.335371	0.630286	0.77745	0.38122	0.528956	0.401434	0.656479	0.200484	0.88226	0.524242	0.375047	0.673438	0.797416	0.826465	0.480471	0.348488	0.612455	0.517535	0.673291
E00-E07	M51	36	157	220	0.474403	0.370014	0.578792	0.108776	0.402222	0.562672	0.462339	0.663006	0.393899	0.420793	0.570478	0.466561	0.674394	0.738898	0.233145	0.589761	0.485243	0.69428	0.470601	0.833131	0.531221	0.424968	0.637475	0.383436	0.884044	0.527089	0.418791	0.635387	0.720553	0.96056	0.534665	0.432509	0.63682	0.168724	0.852477	0.513085	0.401349	0.624822	0.610015	0.5212	0.531451	0.425778	0.637124	0.940624	0.93626
E00-E07	M54	19	157	120	0.528986	0.375905	0.682066	0.62109	0.780413	0.511823	0.367155	0.656491	0.979174	0.519467	0.467963	0.343735	0.592192	0.226035	0.587946	0.531655	0.394484	0.668826	0.176374	0.571365	0.60717	0.466391	0.747949	0.754745	0.271513	0.63463	0.502037	0.767223	0.0677249	0.0490905	0.521358	0.375953	0.666762	0.227445	0.787965	0.525934	0.389173	0.662695	0.798939	0.869957	0.483982	0.314812	0.653151	0.634464	0.98718
E00-E07	M50-M54	56	157	347	0.520244	0.426063	0.614425	0.363774	0.813913	0.518918	0.426512	0.611324	0.924024	0.904662	0.510431	0.415903	0.604959	0.453901	0.892994	0.555339	0.462773	0.647906	0.15923	0.996562	0.570191	0.4761	0.664282	0.807865	0.196088	0.561351	0.46788	0.654821	0.289629	0.456734	0.501945	0.408007	0.595883	0.038194	0.62567	0.526874	0.430331	0.623418	0.744985	0.940156	0.495226	0.398046	0.592406	0.565752	0.615645
E00-E07	M81	15	157	37	0.529108	0.374094	0.684122	0.632294	0.973522	0.476995	0.335549	0.618441	0.63128	0.495303	0.571362	0.433647	0.709076	0.780853	0.497062	0.498122	0.3493	0.646945	0.0962701	0.0435058	0.584977	0.4322	0.737753	0.983445	0.90596	0.594366	0.427845	0.760888	0.317183	0.674891	0.441784	0.30637	0.577198	0.0185201	0.0668874	0.50939	0.36527	0.653509	0.648382	0.887868	0.446009	0.304945	0.587074	0.292289	0.803576
E00-E07	M80-M85	18	157	49	0.521183	0.386765	0.655601	0.514042	0.881689	0.556355	0.43161	0.681099	0.53055	0.820409	0.608713	0.475316	0.74211	0.415062	0.402267	0.505995	0.376355	0.635635	0.0772571	0.12397	0.566747	0.43289	0.700604	0.816627	0.86088	0.58793	0.446115	0.729745	0.283424	0.597955	0.476819	0.352576	0.601061	0.0420129	0.100906	0.572742	0.427804	0.71768	0.70878	0.605402	0.575939	0.450962	0.700916	0.467731	0.136906
E00-E07	N10-N16	18	157	97	0.595524	0.453447	0.737601	0.727206	0.995542	0.568745	0.411166	0.726324	0.515657	0.796927	0.543965	0.411247	0.676683	0.922891	0.770995	0.554756	0.386288	0.723224	0.391423	0.884672	0.552358	0.403581	0.701135	0.690874	0.921421	0.519984	0.378028	0.66194	0.849017	0.602135	0.515987	0.372931	0.659044	0.195709	0.374557	0.536371	0.409578	0.663164	0.903098	0.404288	0.48721	0.359401	0.61502	0.569858	0.649743
E00-E07	N30	20	157	90	0.538686	0.399586	0.677787	0.688873	0.677307	0.514599	0.358394	0.670803	0.992265	0.891642	0.566423	0.448256	0.68459	0.81339	0.912787	0.50438	0.354115	0.654645	0.116312	0.387572	0.518613	0.390303	0.646923	0.348823	0.272025	0.562044	0.412759	0.711329	0.4814	0.56286	0.540511	0.387507	0.693515	0.342571	0.595048	0.615693	0.455809	0.775577	0.388253	0.349294	0.541606	0.391543	0.691669	0.856917	0.781228
E00-E07	N30-N39	20	157	97	0.538686	0.399586	0.677787	0.688873	0.792037	0.514599	0.358394	0.670803	0.992218	0.740934	0.566423	0.448256	0.68459	0.81339	0.914188	0.50438	0.354115	0.654645	0.116312	0.379941	0.518613	0.390303	0.646923	0.34907	0.328617	0.562044	0.412759	0.711329	0.4814	0.666272	0.540511	0.387507	0.693515	0.340817	0.66824	0.615693	0.455809	0.775577	0.409597	0.288288	0.541606	0.391543	0.691669	0.853201	0.842214
E11	E66	16	55	135	0.514423	0.358719	0.670127	0.922761	0.819951	0.63141	0.4576	0.80522	0.0995403	0.693622	0.55609	0.391633	0.720546	0.963249	0.564183	0.705128	0.54586	0.864397	0.279573	0.0379208	0.758013	0.629342	0.886684	0.408038	0.0694029	0.668269	0.515441	0.821098	0.606061	0.464686	0.645833	0.49163	0.800036	0.803753	0.594122	0.740385	0.585675	0.895095	0.115024	0.0965657	0.584936	0.424256	0.745615	0.834883	0.932065
E11	E65-E68	16	55	135	0.514423	0.358719	0.670127	0.92255	0.818246	0.63141	0.4576	0.80522	0.10805	0.693622	0.55609	0.391633	0.720546	0.962797	0.564183	0.705128	0.54586	0.864397	0.276273	0.0372037	0.758013	0.629342	0.886684	0.408038	0.0694029	0.668269	0.515441	0.821098	0.606061	0.464686	0.645833	0.49163	0.800036	0.803753	0.594122	0.740385	0.585675	0.895095	0.115024	0.0965657	0.584936	0.424256	0.745615	0.834883	0.932065
E11	I11	31	55	197	0.541667	0.38274	0.700594	0.686686	0.68314	0.512097	0.349649	0.674545	0.710986	0.549874	0.533602	0.373703	0.693501	0.845062	0.739761	0.663978	0.512978	0.814979	0.531018	0.188104	0.475806	0.317463	0.63415	0.0132902	0.332843	0.655914	0.500556	0.811272	0.500553	0.202403	0.508065	0.349211	0.666918	0.0773306	0.615889	0.513441	0.355461	0.671421	0.329432	0.730626	0.5	0.342952	0.657048	0.456448	0.686517
E11	I25	16	55	75	0.519231	0.326257	0.712205	0.89994	0.967285	0.50641	0.348261	0.664559	0.752076	0.32683	0.516026	0.344708	0.687344	0.715725	0.605111	0.642628	0.462167	0.823089	0.739459	0.904387	0.442308	0.272994	0.611622	0.00741742	0.173728	0.615385	0.431944	0.798825	0.328379	0.522927	0.504808	0.336447	0.673169	0.0877607	0.236595	0.604167	0.435079	0.773255	0.97079	0.449136	0.607372	0.440074	0.774669	0.659521	0.685796
E11	I20-I25	20	55	107	0.571429	0.393073	0.749784	0.501823	0.666165	0.528571	0.376321	0.680821	0.559824	0.36626	0.48	0.31889	0.64111	0.443137	0.482591	0.641429	0.480757	0.802101	0.724396	0.675018	0.552857	0.392465	0.71325	0.0882957	0.930303	0.548571	0.372023	0.725119	0.0812938	0.847276	0.554286	0.395826	0.712746	0.209355	0.387279	0.585714	0.427806	0.743623	0.867918	0.582931	0.494286	0.328192	0.660379	0.429099	0.335624
E11	I49	20	55	192	0.507143	0.331669	0.682617	0.988929	0.839508	0.525714	0.36698	0.684448	0.583347	0.871435	0.582857	0.425047	0.740668	0.735102	0.510018	0.518571	0.35835	0.678792	0.322626	0.868048	0.467143	0.296459	0.637827	0.0127735	0.612765	0.44	0.274495	0.605505	0.00260717	0.341737	0.56	0.392439	0.727561	0.239234	0.745859	0.525714	0.362081	0.689348	0.416148	0.987813	0.587143	0.422946	0.75134	0.819102	0.520175
E11	I30-I52	28	55	325	0.546296	0.387917	0.704676	0.654903	0.688765	0.547619	0.391977	0.703261	0.435061	0.852896	0.653439	0.506061	0.800817	0.245446	0.110906	0.533069	0.375959	0.690179	0.395679	0.786817	0.489418	0.331172	0.647664	0.018326	0.711925	0.496032	0.337706	0.654358	0.0116836	0.553278	0.571429	0.415986	0.726871	0.265043	0.535565	0.555556	0.400913	0.710198	0.607498	0.873166	0.593915	0.440347	0.747484	0.749335	0.572365
E11	J30-J39	16	55	395	0.642628	0.481894	0.803362	0.126322	0.146192	0.610577	0.428238	0.792916	0.177439	0.509869	0.479167	0.311492	0.646841	0.432957	0.450042	0.676282	0.513859	0.838705	0.464332	0.0671156	0.605769	0.444743	0.766796	0.305632	0.228333	0.548077	0.371326	0.724828	0.0921115	0.759833	0.56891	0.395034	0.742786	0.310626	0.431435	0.610577	0.447223	0.773931	0.914818	0.258534	0.597756	0.437749	0.757764	0.7252	0.340003
E11	M51	19	55	220	0.494152	0.3336	0.654704	0.898848	0.738698	0.539474	0.37683	0.702117	0.506103	0.801416	0.527778	0.364579	0.690976	0.799472	0.760703	0.614035	0.455162	0.772908	0.955202	0.885486	0.532164	0.370981	0.693346	0.0665986	0.914337	0.55848	0.403261	0.713698	0.0774664	0.671166	0.573099	0.416983	0.729216	0.288522	0.736952	0.586257	0.431541	0.740974	0.86683	0.677729	0.557018	0.393265	0.72077	0.921063	0.808852
E11	M50-M54	23	55	347	0.525815	0.368223	0.683408	0.824565	0.831921	0.558424	0.400366	0.716482	0.374257	0.579621	0.48913	0.330426	0.647834	0.484739	0.863314	0.683424	0.536537	0.830311	0.387006	0.102267	0.540761	0.38358	0.697942	0.067256	0.659995	0.533967	0.375702	0.692233	0.0339409	0.895432	0.508152	0.353332	0.662973	0.0648064	0.818705	0.591033	0.43597	0.746096	0.910565	0.405664	0.581522	0.422254	0.74079	0.864325	0.469841
E10-E14	D10-D36	15	63	191	0.544444	0.351915	0.736974	0.753494	0.710652	0.584722	0.399032	0.770412	0.642092	0.574512	0.665278	0.497866	0.83269	0.121745	0.226774	0.606944	0.413063	0.800826	0.681864	0.332133	0.633333	0.477757	0.78891	0.657429	0.144997	0.658333	0.507836	0.80883	0.428613	0.108751	0.6125	0.444801	0.780199	0.504272	0.354186	0.666667	0.511935	0.821398	0.362088	0.099765	0.669444	0.484087	0.854802	0.328207	0.126772
E10-E14	E66	17	63	135	0.474425	0.325325	0.623524	0.653636	0.464417	0.606138	0.441657	0.77062	0.465796	0.898031	0.517903	0.363667	0.672138	0.992003	0.878033	0.648338	0.496187	0.800488	0.323825	0.152155	0.768542	0.65129	0.885795	0.160724	0.0336904	0.670077	0.524405	0.815748	0.512533	0.431404	0.639386	0.493007	0.785765	0.679498	0.632984	0.748082	0.609022	0.887142	0.0515933	0.0540786	0.59335	0.445584	0.741117	0.786811	0.989246
E10-E14	E65-E68	17	63	135	0.474425	0.325325	0.623524	0.654184	0.464417	0.606138	0.441657	0.77062	0.465796	0.898031	0.517903	0.363667	0.672138	0.992254	0.878033	0.648338	0.496187	0.800488	0.31335	0.147606	0.768542	0.65129	0.885795	0.160724	0.0336904	0.670077	0.524405	0.815748	0.512533	0.431404	0.639386	0.493007	0.785765	0.679498	0.632984	0.748082	0.609022	0.887142	0.0515933	0.0540786	0.59335	0.445584	0.741117	0.786811	0.989246
E10-E14	I10	15	63	164	0.6125	0.418922	0.806078	0.33569	0.313214	0.640278	0.473049	0.807506	0.270906	0.367102	0.497222	0.327858	0.666587	0.828983	0.622132	0.530556	0.357245	0.703867	0.734048	0.639787	0.552778	0.384905	0.720651	0.204206	0.99571	0.670833	0.495357	0.84631	0.583245	0.382404	0.509722	0.34188	0.677565	0.0656276	0.698298	0.518056	0.346125	0.689986	0.449489	0.501471	0.608333	0.439839	0.776827	0.683288	0.618471
E10-E14	I11	31	63	197	0.506048	0.358973	0.653124	0.94573	0.975922	0.548387	0.401947	0.694828	0.906421	0.833259	0.589718	0.444173	0.735262	0.394644	0.282198	0.716734	0.588281	0.845186	0.0490979	0.0242756	0.518145	0.371792	0.664498	0.0664994	0.614491	0.654234	0.515161	0.793307	0.358827	0.16103	0.522177	0.376956	0.667399	0.0608985	0.717353	0.490927	0.345227	0.636628	0.235857	0.501413	0.483871	0.337478	0.630264	0.300834	0.524404
E10-E14	I10-I15	45	63	353	0.576543	0.423168	0.729918	0.456532	0.341247	0.704938	0.55667	0.853206	0.0420769	0.103887	0.637037	0.482154	0.79192	0.181682	0.148714	0.745679	0.606488	0.884871	0.0279853	0.0088971	0.566667	0.393537	0.739796	0.274712	0.984814	0.48642	0.318791	0.654048	0.0110777	0.248254	0.544444	0.37194	0.716949	0.175349	0.885458	0.518519	0.350772	0.686265	0.442927	0.511445	0.587654	0.425875	0.749433	0.848069	0.721288
E10-E14	I25	16	63	75	0.539894	0.356454	0.723334	0.77066	0.797643	0.529255	0.377298	0.681213	0.911825	0.461999	0.557181	0.391089	0.723273	0.671419	0.932555	0.676862	0.507561	0.846163	0.236579	0.620254	0.470745	0.311524	0.629966	0.0258295	0.263515	0.62633	0.450255	0.802405	0.301753	0.430016	0.492021	0.330186	0.653856	0.0471092	0.171498	0.582447	0.420885	0.744008	0.929719	0.605204	0.605053	0.448624	0.761482	0.689284	0.690386
E10-E14	I20-I25	22	63	107	0.473392	0.312745	0.63404	0.659558	0.502877	0.506652	0.364875	0.648429	0.693928	0.211367	0.537694	0.388546	0.686842	0.81209	0.959665	0.624169	0.470457	0.77788	0.490513	0.817682	0.558758	0.41077	0.706746	0.171265	0.983867	0.556541	0.397093	0.71599	0.053544	0.904438	0.522173	0.375899	0.668447	0.0711474	0.185483	0.585366	0.439888	0.730844	0.952173	0.548294	0.507761	0.352924	0.662597	0.467471	0.379081
E10-E14	I49	21	63	192	0.514739	0.347431	0.682047	0.975268	0.899538	0.522676	0.372109	0.673242	0.852826	0.835337	0.594104	0.444161	0.744047	0.377784	0.40634	0.553288	0.406639	0.699937	0.910854	0.535656	0.5839	0.426677	0.741124	0.321622	0.399668	0.566893	0.410015	0.723771	0.072519	0.591049	0.530612	0.367506	0.693719	0.108029	0.995872	0.561224	0.407796	0.714653	0.736971	0.654128	0.592971	0.440232	0.745709	0.795724	0.447886
E10-E14	I30-I52	31	63	325	0.548387	0.401962	0.694812	0.665385	0.647342	0.547379	0.40214	0.692618	0.916573	0.84547	0.660282	0.524345	0.79622	0.0788928	0.0700395	0.504032	0.358012	0.650052	0.490917	0.931614	0.493952	0.346838	0.641065	0.030889	0.742077	0.528226	0.382215	0.674237	0.0142528	0.832365	0.586694	0.440689	0.732698	0.275813	0.393372	0.546371	0.401918	0.690824	0.594729	0.959852	0.607863	0.466199	0.749527	0.647061	0.427299
E10-E14	J30-J39	19	63	395	0.643541	0.499332	0.78775	0.116919	0.104759	0.608852	0.450007	0.767696	0.43499	0.45601	0.458134	0.309291	0.606977	0.491438	0.262448	0.675837	0.52834	0.823335	0.186515	0.0447588	0.562201	0.403969	0.720433	0.218866	0.479811	0.514354	0.348505	0.680203	0.023136	0.942706	0.516746	0.353521	0.679972	0.0876376	0.81689	0.576555	0.423792	0.729318	0.872893	0.424769	0.614833	0.471615	0.75805	0.590155	0.19973
E10-E14	M51	19	63	220	0.519139	0.367415	0.670862	0.933385	0.966702	0.565789	0.410462	0.721117	0.749518	0.561135	0.574163	0.420022	0.728303	0.521933	0.363005	0.657895	0.50987	0.805919	0.271837	0.478324	0.555024	0.404695	0.705353	0.171581	0.689388	0.537081	0.390548	0.683614	0.0240239	0.867738	0.553828	0.405121	0.702534	0.157485	0.913446	0.561005	0.416027	0.705982	0.718934	0.908594	0.563397	0.410473	0.716321	0.93366	0.736374
E10-E14	M50-M54	24	63	347	0.54594	0.400464	0.691416	0.679505	0.623651	0.571581	0.423996	0.719167	0.687404	0.449898	0.560897	0.414339	0.707456	0.609013	0.458719	0.695513	0.558099	0.832927	0.105625	0.0573409	0.467949	0.320702	0.615195	0.0159954	0.641956	0.558761	0.412673	0.704848	0.034056	0.643775	0.53312	0.389256	0.676984	0.0759078	0.938206	0.584402	0.439549	0.729254	0.942231	0.422956	0.556624	0.406331	0.706917	0.869386	0.651852
E66	D10-D36	30	135	191	0.547619	0.427698	0.66754	0.830533	0.534397	0.62	0.50066	0.73934	0.704342	0.181233	0.60381	0.494747	0.712872	0.114734	0.44204	0.539365	0.429199	0.649531	0.904379	0.634438	0.531429	0.418361	0.644496	0.125142	0.748366	0.515873	0.397648	0.634098	0.16175	0.785527	0.593968	0.472856	0.715081	0.909216	0.332401	0.590476	0.480395	0.700558	0.875213	0.317251	0.498095	0.389118	0.607073	0.114189	0.653797
E66	E00-E07	25	135	157	0.577818	0.449103	0.706533	0.529273	0.897686	0.509455	0.37143	0.647479	0.256865	0.953079	0.671273	0.543321	0.799224	0.0180331	0.0874978	0.405818	0.273835	0.537801	0.0849397	0.00133894	0.483636	0.361476	0.605797	0.0333362	0.143887	0.519273	0.388244	0.650302	0.215982	0.845923	0.492727	0.352444	0.633011	0.152917	0.0988801	0.478909	0.3541	0.603718	0.0803386	0.331269	0.540364	0.40556	0.675167	0.466615	0.856012
E66	E11	16	135	55	0.530462	0.397326	0.663598	0.965817	0.748407	0.461134	0.292097	0.630172	0.125198	0.861486	0.526786	0.363431	0.690141	0.803586	0.791147	0.597164	0.445062	0.749266	0.401963	0.891454	0.777311	0.683695	0.870927	0.00639707	0.166625	0.758929	0.646391	0.871466	0.0170552	0.480763	0.716912	0.589556	0.844267	0.0996154	0.515666	0.690651	0.560613	0.82069	0.206392	0.241227	0.573529	0.435475	0.711583	0.802427	0.92586
E66	E10-E14	17	135	63	0.561815	0.425294	0.698335	0.691202	0.531894	0.463111	0.303266	0.622955	0.123637	0.389647	0.51346	0.357365	0.669554	0.920267	0.968176	0.609671	0.464141	0.755201	0.323006	0.563112	0.787637	0.697937	0.877337	0.00262491	0.0427655	0.778664	0.669437	0.887891	0.00579752	0.383716	0.729811	0.608139	0.851482	0.0570985	0.43812	0.697408	0.573763	0.821052	0.15643	0.144853	0.592223	0.45797	0.726476	0.999431	0.781196
E66	E66.9	112	135	112	0.59278	0.467003	0.718556	0.391059	0.534789	0.574146	0.436488	0.711803	0.782591	0.66458	0.53222	0.406796	0.657645	0.695781	0.767058	0.589286	0.459879	0.718692	0.422972	0.576492	0.513199	0.383793	0.642605	0.10641	0.117922	0.488354	0.361825	0.614884	0.079174	0.0888458	0.540373	0.415092	0.665653	0.373622	0.352073	0.563276	0.446048	0.680505	0.560604	0.763844	0.560947	0.43433	0.687564	0.653053	0.784565
E66	E78	16	135	99	0.520483	0.351634	0.689333	0.88574	0.630659	0.429622	0.297832	0.561412	0.0194347	0.0391567	0.715336	0.567352	0.86332	0.00725009	0.0208157	0.499475	0.341412	0.657538	0.70395	0.637919	0.495273	0.369156	0.621391	0.0504538	0.172439	0.503151	0.350942	0.655361	0.199828	0.155077	0.547794	0.385125	0.710463	0.535636	0.626057	0.489496	0.335076	0.643915	0.184902	0.251454	0.540441	0.370728	0.710154	0.56625	0.62958
E66	E70-E90	21	135	141	0.494987	0.347294	0.642681	0.629691	0.534916	0.643693	0.526859	0.760526	0.453418	0.13368	0.672932	0.535939	0.809926	0.0211785	0.0771821	0.551796	0.411627	0.691966	0.797237	0.569893	0.481621	0.369951	0.59329	0.0171126	0.31216	0.537176	0.405797	0.668556	0.324084	0.655362	0.570593	0.426937	0.714249	0.689326	0.698919	0.492899	0.361924	0.623873	0.137375	0.450274	0.472431	0.325507	0.619355	0.125106	0.414996
E66	G47	18	135	76	0.540361	0.397866	0.682855	0.928254	0.923281	0.562678	0.427768	0.697588	0.662518	0.819295	0.492403	0.356006	0.6288	0.864358	0.75712	0.464862	0.321978	0.607746	0.375715	0.349599	0.530864	0.38506	0.676668	0.218129	0.801305	0.501899	0.352905	0.650894	0.179485	0.868344	0.586895	0.430187	0.743602	0.860768	0.494827	0.574074	0.450003	0.698145	0.704635	0.406813	0.594017	0.462313	0.725721	0.980666	0.49214
E66	G40-G47	31	135	185	0.565136	0.45132	0.678953	0.617494	0.598306	0.560174	0.445599	0.674748	0.588478	0.642411	0.516749	0.403229	0.63027	0.850913	0.819056	0.528226	0.408893	0.647559	0.956962	0.716531	0.483251	0.373599	0.592902	0.017991	0.922095	0.524504	0.412449	0.636559	0.180605	0.950938	0.503722	0.382984	0.62446	0.137419	0.617052	0.513337	0.406195	0.62048	0.154359	0.957658	0.561725	0.455724	0.667725	0.609167	0.479459
E66	H90-H95	16	135	128	0.505777	0.366264	0.645291	0.715168	0.993753	0.5625	0.43305	0.69195	0.643114	0.924797	0.512605	0.37321	0.652001	0.921561	0.919664	0.515756	0.357238	0.674274	0.850939	0.917774	0.533088	0.398371	0.667806	0.196837	0.903146	0.564076	0.41438	0.713771	0.585739	0.654709	0.529412	0.414556	0.644268	0.241457	0.973392	0.554622	0.400318	0.708926	0.584521	0.598946	0.616071	0.46636	0.765783	0.764921	0.159874
E66	I10	40	135	164	0.593684	0.486613	0.700756	0.325717	0.177573	0.556316	0.450191	0.662441	0.52191	0.931437	0.677895	0.583831	0.771959	0.0018093	0.0118533	0.568421	0.466974	0.669868	0.528305	0.158277	0.65	0.547215	0.752785	0.708045	0.0929693	0.674737	0.570751	0.778722	0.257275	0.144677	0.659474	0.559159	0.759788	0.31121	0.0445622	0.642105	0.537668	0.746543	0.480772	0.29068	0.476579	0.368287	0.58487	0.0553237	0.152864
E66	I11	39	135	197	0.581998	0.478102	0.685894	0.409765	0.201308	0.514423	0.408987	0.61986	0.170504	0.379071	0.566506	0.452949	0.680064	0.329747	0.329428	0.655449	0.555955	0.754942	0.0334087	0.0794057	0.570246	0.461556	0.678935	0.344558	0.831216	0.558761	0.454034	0.663487	0.406414	0.893564	0.533387	0.426849	0.639924	0.250872	0.778071	0.526709	0.420676	0.632742	0.219029	0.79832	0.459135	0.352197	0.566072	0.0278744	0.207146
E66	I11.0	17	135	40	0.59671	0.465585	0.727835	0.377833	0.291306	0.557827	0.428706	0.686947	0.592916	0.697277	0.564307	0.408881	0.719733	0.479699	0.903192	0.649053	0.518216	0.77989	0.10626	0.556167	0.562313	0.411452	0.713174	0.418408	0.902824	0.516451	0.368214	0.664688	0.241645	0.498093	0.538883	0.400464	0.677303	0.40373	0.62811	0.537388	0.403508	0.671268	0.392824	0.443309	0.48006	0.347663	0.612457	0.121408	0.375864
E66	I10-I15	76	135	353	0.494202	0.395084	0.593319	0.489434	0.92348	0.46521	0.364262	0.566158	0.022853	0.0312716	0.581847	0.484735	0.678958	0.172728	0.248427	0.566012	0.466396	0.665629	0.554976	0.738616	0.64496	0.551273	0.738647	0.75637	0.137251	0.620428	0.526201	0.714656	0.819131	0.534498	0.571142	0.473301	0.668983	0.585987	0.793421	0.59545	0.498688	0.692213	0.933732	0.718303	0.51182	0.411646	0.611993	0.161478	0.40109
E66	I25	18	135	75	0.543685	0.420156	0.667214	0.88008	0.675998	0.571225	0.434628	0.707822	0.751223	0.788477	0.567901	0.427819	0.707984	0.399004	0.97071	0.6415	0.501998	0.781003	0.152501	0.892053	0.571225	0.446619	0.695831	0.407584	0.985364	0.515195	0.371354	0.659035	0.233421	0.64614	0.575499	0.46814	0.682857	0.665104	0.541278	0.514245	0.382445	0.646045	0.236131	0.766175	0.478158	0.346852	0.609463	0.112651	0.212024
E66	I20-I25	24	135	107	0.514264	0.394105	0.634424	0.773346	0.810626	0.452327	0.335487	0.569167	0.0235885	0.0185265	0.518769	0.383469	0.654069	0.854728	0.75985	0.618994	0.503528	0.73446	0.181699	0.829372	0.614865	0.498623	0.731107	0.837688	0.409234	0.508634	0.372957	0.64431	0.179205	0.440893	0.60961	0.499522	0.719697	0.896725	0.759721	0.542417	0.42368	0.661155	0.383683	0.955251	0.567192	0.441842	0.692542	0.715604	0.853615
E66	I49	29	135	192	0.574496	0.468283	0.680709	0.499443	0.39953	0.561809	0.44901	0.674608	0.60146	0.716863	0.505856	0.395117	0.616594	0.990744	0.725582	0.54229	0.425887	0.658694	0.873293	0.554521	0.679245	0.574965	0.783526	0.387537	0.00476955	0.564086	0.439574	0.688597	0.521381	0.534321	0.408263	0.294168	0.522357	0.00175457	0.0531753	0.582628	0.467987	0.69727	0.785562	0.358337	0.640208	0.524832	0.755585	0.455034	0.0860009
E66	I49.9	21	135	83	0.61863	0.509722	0.727538	0.15873	0.206798	0.577277	0.449301	0.705252	0.802901	0.604543	0.508772	0.389897	0.627647	0.955077	0.573098	0.616959	0.482765	0.751153	0.250248	0.187014	0.730994	0.629603	0.832385	0.076153	0.0224768	0.634085	0.497504	0.770666	0.725272	0.313854	0.410192	0.284731	0.535654	0.00518848	0.152619	0.577694	0.458846	0.696542	0.734993	0.987312	0.690476	0.578881	0.802071	0.11639	0.200613
E66	I50	21	135	90	0.501671	0.382564	0.620778	0.630588	0.873809	0.636591	0.503028	0.770155	0.567733	0.240707	0.558062	0.410067	0.706057	0.504715	0.885238	0.619465	0.497164	0.741767	0.200432	0.786102	0.622389	0.496897	0.747882	0.933905	0.450356	0.593985	0.469733	0.718237	0.837485	0.580299	0.567669	0.432905	0.702433	0.64336	0.596813	0.600668	0.471348	0.729989	0.993738	0.667549	0.592732	0.468195	0.717269	0.99468	0.998164
E66	I51.4	15	135	35	0.447778	0.279554	0.616001	0.340292	0.297627	0.558889	0.397894	0.719883	0.676991	0.927018	0.651667	0.52136	0.781973	0.041838	0.0524769	0.653333	0.523813	0.782854	0.078225	0.221934	0.505	0.348526	0.661474	0.136256	0.884627	0.563889	0.399928	0.72785	0.614361	0.606512	0.533889	0.351676	0.716102	0.482889	0.78583	0.562222	0.40775	0.716694	0.649075	0.596243	0.515	0.338987	0.691013	0.393424	0.865687
E66	I30-I52	59	135	325	0.470339	0.371841	0.568837	0.264253	0.429743	0.557761	0.460167	0.655355	0.509794	0.635064	0.505575	0.406979	0.604172	0.993725	0.681518	0.534121	0.435919	0.632323	0.968159	0.66334	0.576717	0.479243	0.674191	0.359179	0.281516	0.559768	0.46157	0.657966	0.390839	0.771028	0.474353	0.375107	0.5736	0.0231402	0.397521	0.553301	0.455419	0.651182	0.40811	0.841085	0.562221	0.463318	0.661124	0.59468	0.794027
E66	I83	24	135	150	0.622748	0.512529	0.732966	0.149529	0.433064	0.511637	0.387346	0.635928	0.209646	0.733846	0.539414	0.422205	0.656624	0.600258	0.948856	0.570571	0.448387	0.692754	0.565291	0.638303	0.648273	0.5247	0.771846	0.755967	0.247767	0.501126	0.372833	0.629419	0.117019	0.995456	0.591592	0.461202	0.721981	0.886694	0.599047	0.507132	0.379169	0.635095	0.188355	0.857671	0.602102	0.473614	0.73059	0.888127	0.126829
E66	I83.9	19	135	56	0.673775	0.569733	0.777817	0.0180683	0.417295	0.529946	0.400109	0.659782	0.360441	0.780101	0.499546	0.366367	0.632726	0.938807	0.76274	0.462795	0.318724	0.606866	0.380308	0.700855	0.672414	0.550509	0.794318	0.484721	0.199223	0.53176	0.394965	0.668556	0.284027	0.974049	0.612069	0.47776	0.746378	0.884705	0.390138	0.489564	0.35538	0.623748	0.133662	0.898112	0.617967	0.48325	0.752685	0.721176	0.331983
E66	I80-I89	27	135	186	0.624829	0.520593	0.729064	0.122685	0.188984	0.492455	0.376283	0.608628	0.102928	0.440783	0.564472	0.453374	0.67557	0.343345	0.789586	0.550754	0.433422	0.668086	0.769747	0.997274	0.644719	0.529703	0.759735	0.790264	0.210296	0.533265	0.412727	0.653802	0.255597	0.760184	0.581962	0.458009	0.705914	0.771803	0.56759	0.507202	0.386596	0.627808	0.166859	0.860165	0.630316	0.51082	0.749811	0.558464	0.0737779
E66	J35	33	135	272	0.497623	0.380856	0.61439	0.566978	0.744664	0.480095	0.368965	0.591225	0.0595431	0.404927	0.552585	0.435309	0.66986	0.455767	0.922186	0.516043	0.403909	0.628177	0.802594	0.801729	0.504753	0.393103	0.616404	0.0496642	0.999539	0.50921	0.393385	0.625035	0.125852	0.890724	0.555853	0.436806	0.674899	0.487043	0.491629	0.494355	0.378147	0.610563	0.104807	0.736023	0.584076	0.469277	0.698875	0.89781	0.136253
E66	J35.0	31	135	260	0.512097	0.390133	0.634061	0.751599	0.698005	0.487593	0.372155	0.603031	0.0900738	0.395133	0.569169	0.450548	0.68779	0.329853	0.849514	0.51861	0.403109	0.634112	0.835114	0.804627	0.502792	0.387004	0.618579	0.0530808	0.980129	0.53598	0.418682	0.653279	0.268888	0.82033	0.561414	0.43695	0.685879	0.556726	0.42934	0.49938	0.379408	0.619352	0.132392	0.69901	0.605149	0.488047	0.722251	0.842838	0.0845191
E66	J30-J39	53	135	395	0.564197	0.46392	0.664474	0.581774	0.405719	0.514956	0.414078	0.615835	0.172198	0.546675	0.495398	0.393671	0.597125	0.861388	0.380279	0.506443	0.40686	0.606026	0.66079	0.746771	0.515186	0.414633	0.61574	0.0502118	0.854546	0.491486	0.389287	0.593685	0.0455887	0.601774	0.592039	0.492512	0.691565	0.865884	0.0740582	0.540497	0.439365	0.641629	0.30478	0.637879	0.57133	0.472321	0.670339	0.710967	0.316278
E66	J40-J47	21	135	81	0.578112	0.434012	0.722212	0.566445	0.644418	0.561821	0.435528	0.688115	0.635155	0.839094	0.519632	0.397831	0.641434	0.82779	0.534635	0.60401	0.456232	0.751788	0.369836	0.881196	0.506266	0.364155	0.648376	0.103088	0.817126	0.535088	0.405722	0.664454	0.298416	0.6584	0.507937	0.363364	0.652509	0.218665	0.625247	0.506683	0.35915	0.654217	0.24311	0.627452	0.547201	0.417556	0.676846	0.525073	0.976404
E66	K20-K31	34	135	192	0.515725	0.397244	0.634206	0.788675	0.806637	0.506698	0.390072	0.623323	0.17337	0.322362	0.600466	0.4835	0.717432	0.133351	0.0755613	0.695981	0.584065	0.807898	0.010317	0.0104185	0.540769	0.427954	0.653584	0.167188	0.863523	0.565521	0.460276	0.670767	0.469857	0.297263	0.547175	0.432457	0.661893	0.39366	0.737446	0.579208	0.471558	0.686858	0.73078	0.354387	0.538148	0.424323	0.651973	0.393599	0.845384
E66	L60-L75	25	135	129	0.581455	0.466462	0.696447	0.455813	0.696737	0.525091	0.399758	0.650424	0.313563	0.95554	0.512727	0.388253	0.637201	0.91171	0.894272	0.566182	0.436248	0.696115	0.632904	0.8207	0.625818	0.496282	0.755355	0.974173	0.430935	0.609818	0.487361	0.732275	0.978493	0.227291	0.561091	0.442614	0.679568	0.536525	0.764138	0.441455	0.304621	0.578288	0.0287043	0.194033	0.560727	0.449793	0.671662	0.611172	0.72874
E66	M05-M14	28	135	116	0.550067	0.426409	0.673724	0.808418	0.693627	0.492991	0.372492	0.61349	0.12117	0.803319	0.568091	0.434375	0.701806	0.371648	0.250884	0.575434	0.44754	0.703328	0.538941	0.521459	0.513685	0.387595	0.639775	0.100141	0.961537	0.546061	0.422171	0.669952	0.363982	0.668028	0.553071	0.422792	0.683349	0.495306	0.51656	0.576769	0.451652	0.701886	0.734147	0.823602	0.529039	0.415259	0.642818	0.318928	0.780396
E66	M17	24	135	83	0.5503	0.433691	0.666909	0.79778	0.844834	0.569069	0.44888	0.689258	0.699198	0.836429	0.506381	0.382063	0.6307	0.985138	0.579038	0.563438	0.427388	0.699489	0.663646	0.464607	0.538664	0.419598	0.657729	0.173365	0.92655	0.581456	0.468597	0.694316	0.673329	0.315444	0.563438	0.440052	0.686824	0.570352	0.709407	0.48461	0.367326	0.601893	0.0754562	0.852185	0.511261	0.371658	0.650865	0.268493	0.937964
E66	M15-M19	33	135	164	0.5612	0.448843	0.673557	0.661747	0.520166	0.569519	0.459061	0.679976	0.683661	0.912637	0.504753	0.39418	0.615327	0.995197	0.978931	0.558229	0.44004	0.676419	0.680695	0.888588	0.533571	0.424732	0.64241	0.111037	0.912979	0.559121	0.45069	0.667551	0.422413	0.57398	0.545752	0.436195	0.655308	0.359254	0.58066	0.500594	0.393645	0.607543	0.102138	0.677217	0.499406	0.382827	0.615984	0.152185	0.860924
E66	M20-M25	21	135	135	0.561404	0.433023	0.689784	0.690934	0.493245	0.471596	0.330938	0.612254	0.0938556	0.402353	0.492899	0.363403	0.622395	0.860898	0.629094	0.626149	0.495057	0.75724	0.193911	0.0782275	0.564327	0.430153	0.698502	0.383992	0.323036	0.473684	0.346123	0.601245	0.0540316	0.479585	0.532999	0.392819	0.673179	0.364455	0.693004	0.527569	0.398533	0.656604	0.306584	0.88439	0.46533	0.341091	0.589569	0.0643678	0.384609
E66	M51	40	135	220	0.522632	0.417924	0.627339	0.85342	0.998167	0.602368	0.491141	0.713596	0.904232	0.165901	0.535789	0.428036	0.643543	0.615372	0.568904	0.669474	0.570235	0.768712	0.0177745	0.221334	0.568421	0.45311	0.683732	0.340536	0.46376	0.582105	0.475876	0.688334	0.664783	0.324558	0.563947	0.454411	0.673484	0.5251	0.748113	0.619737	0.519021	0.720453	0.726515	0.225164	0.58	0.475705	0.684295	0.837351	0.443822
E66	M51.1	26	135	72	0.518349	0.396421	0.640276	0.820409	0.984866	0.619972	0.4917	0.748244	0.715845	0.155541	0.56422	0.445452	0.682988	0.372092	0.718838	0.647848	0.533638	0.762057	0.0733707	0.683745	0.525406	0.391204	0.659607	0.155638	0.722222	0.58398	0.456841	0.711119	0.723063	0.133933	0.544107	0.41847	0.669745	0.401429	0.811194	0.609386	0.485658	0.733114	0.890017	0.210809	0.609386	0.490122	0.72865	0.793247	0.22503
E66	M54	24	135	120	0.595721	0.472751	0.718691	0.358753	0.186685	0.528904	0.408092	0.649716	0.31894	0.614606	0.593468	0.46087	0.726067	0.225142	0.218107	0.548048	0.426077	0.670019	0.811963	0.388392	0.576577	0.440318	0.712835	0.481076	0.467395	0.63964	0.525363	0.753916	0.613551	0.0235533	0.603604	0.482208	0.724999	0.976176	0.119685	0.501126	0.369414	0.632838	0.172058	0.613839	0.490991	0.356006	0.625976	0.169021	0.940652
E66	M50-M54	56	135	347	0.508137	0.409919	0.606356	0.648272	0.998781	0.547242	0.446506	0.647978	0.412129	0.532144	0.592902	0.495024	0.690781	0.121285	0.0985967	0.599005	0.500745	0.697266	0.241512	0.414553	0.570976	0.471193	0.67076	0.303445	0.218917	0.585895	0.48889	0.682901	0.680739	0.237875	0.577758	0.479855	0.675661	0.663549	0.329962	0.463608	0.365519	0.561696	0.0166545	0.26023	0.519213	0.420361	0.618065	0.204815	0.976092
E66	N10-N16	21	135	97	0.633668	0.50925	0.758085	0.144495	0.593782	0.569758	0.408767	0.730748	0.771291	0.784234	0.571011	0.436506	0.705516	0.367861	0.517662	0.649123	0.520785	0.777461	0.0866632	0.14087	0.528822	0.397673	0.659971	0.156987	0.834758	0.505013	0.36818	0.641845	0.167118	0.47459	0.57477	0.425366	0.724175	0.733268	0.887097	0.544277	0.41443	0.674125	0.43466	0.363257	0.551796	0.421151	0.682441	0.570713	0.66029
E66	N30	17	135	90	0.609172	0.481269	0.737076	0.280994	0.597243	0.617647	0.477125	0.758169	0.765257	0.23921	0.577268	0.46088	0.693657	0.253447	0.959649	0.598205	0.452694	0.743717	0.371795	0.79175	0.641077	0.514269	0.767885	0.850398	0.537308	0.546361	0.409941	0.682781	0.406228	0.672279	0.500997	0.36129	0.640704	0.177154	0.282274	0.59671	0.455519	0.7379	0.964699	0.423493	0.56331	0.418634	0.707986	0.70512	0.586877
E66	N30-N39	19	135	97	0.573956	0.44424	0.703673	0.568275	0.837604	0.623412	0.487775	0.759049	0.699589	0.073218	0.533122	0.413882	0.652361	0.671294	0.550975	0.642015	0.502112	0.781917	0.140631	0.410089	0.614338	0.493217	0.735458	0.834772	0.700946	0.545372	0.420108	0.670636	0.363252	0.789532	0.510436	0.381066	0.639805	0.182781	0.359314	0.586207	0.451904	0.72051	0.850032	0.40008	0.578947	0.446068	0.711827	0.850999	0.475127
E66	N40	16	135	105	0.571429	0.426053	0.716805	0.620335	0.772333	0.568277	0.424542	0.712013	0.73319	0.785259	0.482143	0.326172	0.638114	0.776567	0.298244	0.607143	0.46188	0.752406	0.342192	0.908251	0.671218	0.517878	0.824559	0.601257	0.231242	0.44958	0.287356	0.611803	0.0631378	0.32932	0.601891	0.437609	0.766172	0.99749	0.857561	0.60084	0.426507	0.775174	0.993728	0.601803	0.581933	0.422105	0.74176	0.903697	0.539129
E66	N40-N51	18	135	128	0.608737	0.471191	0.746283	0.313379	0.370339	0.568376	0.436643	0.700109	0.713839	0.982361	0.481956	0.337793	0.626119	0.764263	0.432728	0.591168	0.457381	0.724955	0.421257	0.844414	0.663343	0.519027	0.807659	0.651932	0.236413	0.552707	0.406721	0.698692	0.482951	0.696924	0.596391	0.447951	0.744831	0.947872	0.817321	0.632004	0.471182	0.792826	0.711824	0.277429	0.60019	0.451888	0.748492	0.921066	0.387581
E66.9	D10-D36	27	112	191	0.524183	0.396507	0.651859	0.722784	0.802391	0.617429	0.487713	0.747145	0.884179	0.228067	0.572985	0.457362	0.688608	0.344441	0.805269	0.556427	0.439844	0.67301	0.908242	0.465192	0.54902	0.428233	0.669807	0.252795	0.569367	0.495425	0.370531	0.620319	0.107363	0.566253	0.581264	0.454368	0.708159	0.728158	0.455747	0.442702	0.322511	0.562892	0.0398659	0.173918	0.521569	0.402139	0.640999	0.384477	0.95693
E66.9	E00-E07	19	112	157	0.62309	0.483801	0.762379	0.334969	0.471312	0.512733	0.35573	0.669736	0.268412	0.989975	0.629315	0.477638	0.780992	0.142357	0.337632	0.436333	0.285752	0.586914	0.174732	0.0130028	0.545557	0.415682	0.675433	0.263518	0.594296	0.544426	0.397803	0.691048	0.431927	0.625014	0.455574	0.305292	0.605856	0.0681157	0.0479336	0.448217	0.301739	0.594695	0.0941203	0.211012	0.561404	0.407977	0.71483	0.822214	0.677549
E66.9	E70-E90	16	112	141	0.5	0.342954	0.657046	0.561499	0.584249	0.673828	0.538773	0.808883	0.369577	0.0841197	0.619792	0.453292	0.786291	0.223143	0.372217	0.499349	0.334249	0.664449	0.581352	0.914642	0.516927	0.398341	0.635514	0.0979168	0.671564	0.532552	0.389809	0.675295	0.347099	0.635199	0.602865	0.451979	0.75375	0.976885	0.443527	0.48112	0.334474	0.627766	0.204766	0.40592	0.541667	0.366788	0.716546	0.682943	0.964346
E66.9	G40-G47	23	112	185	0.589643	0.462805	0.716482	0.567551	0.403834	0.543234	0.409925	0.676543	0.387228	0.865277	0.541768	0.408247	0.67529	0.681967	0.585692	0.573034	0.443871	0.702196	0.737525	0.328095	0.50171	0.370999	0.63242	0.0839195	0.852818	0.487054	0.353075	0.621033	0.0926558	0.642344	0.504152	0.360063	0.648242	0.185459	0.673338	0.516854	0.394525	0.639183	0.320903	0.920873	0.553981	0.428586	0.679377	0.710427	0.618239
E66.9	H90-H95	16	112	128	0.513672	0.372508	0.654836	0.644344	0.911332	0.583333	0.448632	0.718034	0.744349	0.709704	0.504557	0.363009	0.646106	0.929913	0.83762	0.5	0.339807	0.660193	0.563976	0.935769	0.529297	0.392448	0.666146	0.201194	0.942754	0.565104	0.412901	0.717307	0.620216	0.650566	0.541667	0.423953	0.65938	0.327383	0.827449	0.569661	0.417533	0.72179	0.868163	0.474857	0.605469	0.453541	0.757397	0.746415	0.208285
E66.9	I10	37	112	164	0.616937	0.504282	0.729592	0.281288	0.097297	0.570811	0.457546	0.684075	0.573793	0.881724	0.677117	0.575214	0.779021	0.00583947	0.0191822	0.576577	0.466775	0.686378	0.659213	0.146393	0.668829	0.561591	0.776066	0.486888	0.0536553	0.705225	0.60055	0.8099	0.101014	0.0498326	0.682162	0.577573	0.786752	0.201248	0.0205371	0.667748	0.561132	0.774363	0.174074	0.143594	0.573694	0.460978	0.68641	0.922655	0.875495
E66.9	I11	30	112	197	0.641463	0.527952	0.754974	0.152944	0.0334105	0.586992	0.468792	0.705191	0.760038	0.725367	0.536585	0.409547	0.663624	0.717378	0.650658	0.708537	0.606248	0.810825	0.00853044	0.00883091	0.55935	0.437162	0.681537	0.331715	0.977896	0.586992	0.469197	0.704787	0.768008	0.57163	0.535366	0.416677	0.654055	0.28424	0.818625	0.553252	0.43596	0.670544	0.655149	0.858081	0.56748	0.449346	0.685614	0.850819	0.591295
E66.9	I11.0	16	112	40	0.58138	0.439333	0.723428	0.680067	0.411384	0.604167	0.465462	0.742871	0.970451	0.836791	0.580729	0.41969	0.741768	0.427216	0.772929	0.605469	0.466374	0.744563	0.462414	0.965111	0.57487	0.415345	0.734395	0.554065	0.986659	0.505859	0.355164	0.656555	0.222237	0.433459	0.47526	0.328448	0.622073	0.101127	0.208473	0.551432	0.411858	0.691007	0.678059	0.56098	0.483724	0.343822	0.623626	0.210829	0.418185
E66.9	I10-I15	64	112	353	0.515951	0.407306	0.624595	0.590633	0.777859	0.504557	0.392831	0.616284	0.101823	0.205536	0.614909	0.509374	0.720444	0.0917265	0.100203	0.594076	0.48535	0.702801	0.472729	0.432254	0.651693	0.549414	0.753972	0.66476	0.134901	0.641276	0.539394	0.743158	0.550534	0.339327	0.594076	0.486913	0.701238	0.85537	0.524287	0.605143	0.498717	0.71157	0.725569	0.617282	0.513997	0.403244	0.624751	0.296114	0.45335
E66.9	I20-I25	17	112	107	0.517028	0.385385	0.648671	0.657123	0.856217	0.491641	0.341714	0.641568	0.152335	0.15717	0.463158	0.298092	0.628224	0.569403	0.380824	0.66192	0.536808	0.787031	0.110212	0.416132	0.655728	0.524522	0.786933	0.682406	0.192446	0.540557	0.382226	0.698889	0.444436	0.759985	0.642105	0.525259	0.758951	0.574835	0.842207	0.581424	0.451723	0.711125	0.977636	0.553741	0.612384	0.466003	0.758765	0.683826	0.687677
E66.9	I49	25	112	192	0.62069	0.511847	0.729532	0.237015	0.106359	0.575632	0.452492	0.698772	0.649101	0.587631	0.523218	0.40321	0.643226	0.860328	0.949995	0.563678	0.434394	0.692963	0.836862	0.399028	0.71908	0.618342	0.819819	0.113773	0.000361944	0.592644	0.46289	0.722397	0.852046	0.316167	0.615632	0.49736	0.733905	0.875513	0.18187	0.608276	0.496189	0.720363	0.699718	0.178346	0.68046	0.568728	0.792192	0.114156	0.0163449
E66.9	I49.9	21	112	83	0.647828	0.537593	0.758064	0.101608	0.0883279	0.564626	0.430397	0.698854	0.567731	0.505699	0.518053	0.396532	0.639575	0.921698	0.674033	0.601256	0.461847	0.740665	0.497088	0.281064	0.733124	0.627068	0.83918	0.0806688	0.0252391	0.635793	0.497024	0.774562	0.696202	0.309936	0.418629	0.289908	0.54735	0.00783292	0.200922	0.596546	0.4782	0.714893	0.845567	0.796759	0.709576	0.597662	0.82149	0.042404	0.11704
E66.9	I50	15	112	90	0.545704	0.408253	0.683156	0.961696	0.473686	0.648797	0.488075	0.80952	0.629695	0.254511	0.554639	0.372421	0.736858	0.64878	0.876785	0.616495	0.477717	0.755273	0.379351	0.836691	0.676976	0.535926	0.818026	0.510143	0.168802	0.619931	0.466784	0.773078	0.867263	0.441194	0.608935	0.442873	0.774997	0.966924	0.370223	0.582131	0.423443	0.740818	0.98774	0.880163	0.594502	0.44112	0.747883	0.860519	0.981747
E66.9	I51.4	15	112	35	0.56701	0.401098	0.732923	0.839003	0.851665	0.547766	0.382946	0.712587	0.505106	0.98311	0.646048	0.512831	0.779265	0.0700642	0.0656649	0.677663	0.549999	0.805327	0.0791309	0.12806	0.507904	0.34857	0.667238	0.155628	0.865302	0.563574	0.399417	0.72773	0.630923	0.609233	0.530584	0.34777	0.713399	0.443875	0.810146	0.575945	0.42422	0.72767	0.927815	0.485718	0.506529	0.329972	0.683086	0.431809	0.795178
E66.9	I30-I52	49	112	325	0.460641	0.352423	0.56886	0.152694	0.3727	0.548105	0.439948	0.656262	0.342244	0.788476	0.505345	0.396796	0.613894	0.92274	0.704062	0.475867	0.367491	0.584242	0.246186	0.550348	0.603822	0.498183	0.709462	0.716355	0.141165	0.579851	0.472266	0.687436	0.670537	0.540548	0.454487	0.345565	0.563409	0.0132585	0.265347	0.552964	0.445978	0.65995	0.623113	0.857432	0.574344	0.466365	0.682323	0.928307	0.65389
E66.9	I83	22	112	150	0.584848	0.463297	0.7064	0.601612	0.87988	0.500505	0.368266	0.632744	0.120957	0.639046	0.529798	0.403921	0.655675	0.794174	0.936107	0.569697	0.440367	0.699027	0.768688	0.663362	0.640909	0.510076	0.771743	0.831626	0.318994	0.519192	0.384987	0.653397	0.241472	0.809818	0.584848	0.446136	0.723561	0.781328	0.683695	0.534343	0.402601	0.666086	0.503917	0.838943	0.560101	0.424709	0.695493	0.792153	0.385
E66.9	I83.9	19	112	56	0.655914	0.544486	0.767342	0.09362	0.616925	0.549519	0.416153	0.682885	0.424611	0.989208	0.506508	0.371571	0.641445	0.949212	0.836214	0.555178	0.410977	0.699379	0.934393	0.478645	0.682513	0.561839	0.803186	0.397065	0.153008	0.536503	0.399037	0.673968	0.350034	0.92693	0.619694	0.484333	0.755056	0.841651	0.341923	0.501415	0.366299	0.636531	0.275049	0.9826	0.608376	0.471375	0.745376	0.700122	0.404208
E66.9	I80-I89	25	112	186	0.588506	0.474036	0.702976	0.545133	0.525879	0.481379	0.358186	0.604572	0.0663316	0.36287	0.556782	0.437739	0.675824	0.50053	0.894852	0.552184	0.427907	0.676461	0.959605	0.985741	0.64	0.51887	0.76113	0.833549	0.260295	0.517701	0.391318	0.644084	0.207512	0.945704	0.576092	0.444997	0.707187	0.682019	0.645059	0.531954	0.407649	0.656259	0.462002	0.845815	0.593563	0.467115	0.720012	0.846499	0.241903
E66.9	J35	28	112	272	0.519133	0.393231	0.645034	0.666774	0.98824	0.452806	0.331796	0.573816	0.0206433	0.234829	0.57398	0.448281	0.699679	0.365214	0.683208	0.493197	0.36803	0.618365	0.431882	0.905402	0.498299	0.375102	0.621496	0.0656851	0.921875	0.540816	0.412206	0.669427	0.36115	0.737088	0.582483	0.454542	0.710424	0.748294	0.302692	0.470238	0.344913	0.595563	0.109366	0.489224	0.606718	0.484219	0.729217	0.695117	0.0734905
E66.9	J35.0	27	112	260	0.512418	0.383491	0.641346	0.605948	0.7046	0.45098	0.327368	0.574593	0.023911	0.178173	0.597386	0.473993	0.720778	0.201147	0.543994	0.517647	0.390399	0.644895	0.665799	0.83468	0.503268	0.377179	0.629357	0.0825988	0.975986	0.560784	0.432625	0.688944	0.524779	0.565786	0.581699	0.45011	0.713289	0.745897	0.299458	0.481917	0.354483	0.609352	0.156393	0.527468	0.615686	0.491167	0.740205	0.606039	0.0778709
E66.9	J30-J39	44	112	395	0.575201	0.465474	0.684927	0.674339	0.340909	0.509358	0.398531	0.620185	0.129054	0.517232	0.503342	0.390739	0.615945	0.899892	0.502936	0.534425	0.42497	0.64388	0.821365	0.858947	0.525735	0.414479	0.636991	0.115601	0.717844	0.527406	0.413051	0.641762	0.225069	0.909085	0.622995	0.514963	0.731027	0.773241	0.0342989	0.525067	0.414325	0.635809	0.360095	0.860644	0.600936	0.493544	0.708328	0.732005	0.150286
E66.9	J40-J47	18	112	81	0.569149	0.407246	0.731051	0.820355	0.749959	0.526596	0.384991	0.668201	0.300979	0.795555	0.498818	0.364052	0.633584	0.864746	0.398731	0.609338	0.447994	0.770682	0.490099	0.842976	0.514184	0.350924	0.677444	0.205834	0.907019	0.518913	0.375869	0.661956	0.252571	0.84536	0.513002	0.346903	0.679102	0.296494	0.692212	0.514775	0.351725	0.677826	0.429385	0.604276	0.567376	0.422642	0.71211	0.87403	0.823234
E66.9	K20-K31	28	112	192	0.528912	0.401309	0.656514	0.773194	0.9692	0.548895	0.41934	0.678449	0.41941	0.788164	0.643707	0.517474	0.769941	0.0532597	0.0227381	0.723639	0.601339	0.845939	0.0123928	0.00561107	0.502976	0.376999	0.628953	0.0816507	0.691844	0.608844	0.49563	0.722057	0.965429	0.0957249	0.461735	0.33365	0.589819	0.0431882	0.355267	0.615221	0.499661	0.730781	0.627727	0.158562	0.526786	0.399816	0.653756	0.4518	0.990346
E66.9	L60-L75	24	112	129	0.595644	0.47614	0.715148	0.487504	0.55588	0.530303	0.399227	0.661379	0.291588	0.985528	0.535985	0.40737	0.664599	0.728324	0.649151	0.561553	0.424158	0.698948	0.866726	0.877061	0.620739	0.484359	0.757118	0.944709	0.493059	0.591856	0.465778	0.717934	0.839653	0.35759	0.543561	0.418692	0.668429	0.375097	0.973084	0.443182	0.304539	0.581824	0.0612031	0.203043	0.58428	0.467873	0.700688	0.946691	0.486851
E66.9	M05-M14	24	112	116	0.437027	0.307385	0.566668	0.119271	0.233658	0.492898	0.359213	0.626583	0.127193	0.812784	0.573864	0.433203	0.714524	0.401008	0.260366	0.585227	0.447956	0.722499	0.6325	0.464243	0.562973	0.426321	0.699626	0.403621	0.486334	0.567235	0.435059	0.699411	0.59521	0.48745	0.618845	0.486385	0.751305	0.852187	0.113236	0.53125	0.394154	0.668346	0.483414	0.679352	0.572443	0.448756	0.696131	0.913969	0.70892
E66.9	M17	18	112	83	0.501773	0.366653	0.636893	0.52295	0.410042	0.570331	0.436815	0.703847	0.619391	0.836686	0.533097	0.393902	0.672291	0.769057	0.87314	0.537825	0.38294	0.69271	0.895376	0.717221	0.515957	0.378046	0.653869	0.142384	0.706593	0.553783	0.421237	0.686328	0.475565	0.605158	0.522459	0.378246	0.666671	0.291629	0.854404	0.488771	0.361507	0.616034	0.179631	0.904253	0.51182	0.338495	0.685146	0.454216	0.953311
E66.9	M15-M19	25	112	164	0.491954	0.361257	0.622651	0.427921	0.665846	0.573793	0.449572	0.698014	0.632513	0.871044	0.495172	0.369912	0.620433	0.817127	0.905636	0.581609	0.452627	0.710591	0.642892	0.645442	0.508966	0.381602	0.636329	0.0970315	0.795696	0.561839	0.438159	0.685519	0.522095	0.587618	0.529195	0.402452	0.655939	0.277198	0.804372	0.509885	0.390095	0.629675	0.27737	0.810495	0.512644	0.372137	0.65315	0.38217	0.978381
E66.9	M20-M25	21	112	135	0.544218	0.412754	0.675681	0.943904	0.665017	0.487179	0.340742	0.633617	0.122573	0.542094	0.500262	0.368448	0.632075	0.878946	0.708178	0.612768	0.477841	0.747696	0.394857	0.124233	0.561486	0.425325	0.697647	0.391171	0.348711	0.475144	0.34486	0.605428	0.0641844	0.500521	0.544741	0.403033	0.686449	0.434972	0.586976	0.513344	0.384074	0.642614	0.329345	0.730146	0.47933	0.35271	0.605951	0.154251	0.509019
E66.9	M51	32	112	220	0.5	0.382436	0.617564	0.448277	0.731019	0.617969	0.493622	0.742315	0.87613	0.137623	0.554297	0.435129	0.673465	0.524602	0.419582	0.641406	0.530686	0.752126	0.148755	0.514788	0.564453	0.435784	0.693122	0.376949	0.545337	0.611719	0.492024	0.731413	0.931399	0.180537	0.5625	0.439477	0.685523	0.540923	0.796282	0.59375	0.477191	0.710309	0.877015	0.510686	0.587891	0.469697	0.706084	0.903581	0.418676
E66.9	M51.1	25	112	72	0.526437	0.39987	0.653003	0.738015	0.896828	0.636322	0.501731	0.770913	0.693707	0.0933902	0.441379	0.316236	0.566522	0.31461	0.176082	0.627586	0.505085	0.750087	0.256674	0.918976	0.521379	0.380777	0.661982	0.165867	0.690227	0.595402	0.46197	0.728835	0.886689	0.117545	0.554483	0.423218	0.685747	0.467867	0.924436	0.590345	0.461494	0.719196	0.923987	0.338207	0.602759	0.477274	0.728243	0.731533	0.282951
E66.9	M54	21	112	120	0.622711	0.490195	0.755226	0.316673	0.106244	0.576138	0.445823	0.706454	0.65464	0.844148	0.58765	0.444482	0.730819	0.333065	0.287711	0.556253	0.421076	0.691431	0.920547	0.367992	0.610152	0.463993	0.75631	0.838376	0.271117	0.652538	0.526784	0.778292	0.492594	0.0169304	0.606489	0.471197	0.74178	0.986198	0.135523	0.464678	0.325841	0.603515	0.123303	0.33821	0.48247	0.338439	0.6265	0.216528	0.969385
E66.9	M50-M54	44	112	347	0.530749	0.422343	0.639154	0.764128	0.70013	0.585561	0.47384	0.697283	0.732359	0.234776	0.613302	0.505192	0.721412	0.10322	0.0599992	0.586898	0.477627	0.69617	0.547083	0.590653	0.584893	0.474383	0.695403	0.509809	0.173225	0.608957	0.501027	0.716888	0.962741	0.14287	0.560829	0.450951	0.670707	0.476292	0.566884	0.465909	0.356793	0.575025	0.0632812	0.326646	0.53242	0.422619	0.642221	0.449775	0.844931
E66.9	N10-N16	16	112	97	0.656901	0.515328	0.798474	0.166374	0.439035	0.608073	0.424559	0.791587	0.990879	0.523412	0.568359	0.418386	0.718333	0.480833	0.577143	0.616536	0.460494	0.772579	0.418261	0.382693	0.559896	0.404334	0.715458	0.415501	0.855801	0.555339	0.391879	0.718798	0.564836	0.96965	0.546224	0.368118	0.72433	0.528089	0.675577	0.545573	0.394468	0.696677	0.646652	0.414284	0.546875	0.39263	0.70112	0.692723	0.751392
E66.9	N30	15	112	90	0.595876	0.456394	0.735358	0.543005	0.748486	0.602062	0.447409	0.756714	0.953452	0.356274	0.580069	0.451824	0.708313	0.333258	0.931971	0.597938	0.4363	0.759576	0.558708	0.811535	0.645361	0.503044	0.787678	0.79547	0.539005	0.552577	0.399306	0.705849	0.520261	0.651194	0.505842	0.35094	0.660744	0.236686	0.35128	0.584192	0.431468	0.736917	0.992952	0.547772	0.553265	0.394509	0.71202	0.754244	0.697542
E66.9	N30-N39	17	112	97	0.555418	0.415562	0.695273	0.936702	0.962798	0.60805	0.459653	0.756446	0.989184	0.139993	0.468111	0.338051	0.598172	0.550317	0.137328	0.648297	0.49435	0.802245	0.22964	0.404783	0.616718	0.482806	0.750631	0.896271	0.700146	0.549845	0.411126	0.688564	0.460763	0.751936	0.492879	0.350971	0.634788	0.148766	0.284056	0.575232	0.431859	0.718606	0.917014	0.510025	0.570898	0.426597	0.715199	0.906099	0.570635
E65-E68	D10-D36	30	135	191	0.547619	0.427698	0.66754	0.830533	0.534397	0.62	0.50066	0.73934	0.704342	0.181233	0.60381	0.494747	0.712872	0.107912	0.44204	0.539365	0.429199	0.649531	0.904379	0.641015	0.531429	0.418361	0.644496	0.12654	0.748366	0.515873	0.397648	0.634098	0.154641	0.781906	0.593968	0.472856	0.715081	0.90682	0.332401	0.590476	0.480395	0.700558	0.87762	0.317251	0.498095	0.389118	0.607073	0.121369	0.654504
E65-E68	E00-E07	25	135	157	0.577818	0.449103	0.706533	0.529273	0.897686	0.509455	0.37143	0.647479	0.256865	0.95352	0.671273	0.543321	0.799224	0.0159583	0.0874978	0.405818	0.273835	0.537801	0.0849397	0.00140851	0.483636	0.361476	0.605797	0.0333362	0.129773	0.519273	0.388244	0.650302	0.215982	0.845923	0.492727	0.352444	0.633011	0.152917	0.0918081	0.478909	0.3541	0.603718	0.0803386	0.336954	0.540364	0.40556	0.675167	0.480088	0.856012
E65-E68	E11	16	135	55	0.530462	0.397326	0.663598	0.966219	0.755187	0.461134	0.292097	0.630172	0.127346	0.861486	0.526786	0.363431	0.690141	0.799368	0.791147	0.597164	0.445062	0.749266	0.415941	0.891479	0.777311	0.683695	0.870927	0.00639707	0.166625	0.758929	0.646391	0.871466	0.0170552	0.480763	0.716912	0.589556	0.844267	0.0996154	0.515666	0.690651	0.560613	0.82069	0.206392	0.241227	0.573529	0.435475	0.711583	0.802427	0.92586
E65-E68	E10-E14	17	135	63	0.561815	0.425294	0.698335	0.701168	0.531894	0.463111	0.303266	0.622955	0.116867	0.400409	0.51346	0.357365	0.669554	0.91918	0.968176	0.609671	0.464141	0.755201	0.306603	0.577493	0.787637	0.697937	0.877337	0.00262491	0.0427655	0.778664	0.669437	0.887891	0.00579752	0.383716	0.729811	0.608139	0.851482	0.0570985	0.43812	0.697408	0.573763	0.821052	0.15643	0.144853	0.592223	0.45797	0.726476	0.999431	0.781196
E65-E68	E66.9	112	135	112	0.59278	0.467003	0.718556	0.391059	0.534789	0.574146	0.436488	0.711803	0.782591	0.66458	0.53222	0.406796	0.657645	0.695781	0.767058	0.589286	0.459879	0.718692	0.422972	0.576492	0.513199	0.383793	0.642605	0.10641	0.117922	0.488354	0.361825	0.614884	0.0756174	0.0807467	0.540373	0.415092	0.665653	0.373622	0.352073	0.563276	0.446048	0.680505	0.563223	0.753584	0.560947	0.43433	0.687564	0.651443	0.787195
E65-E68	E78	16	135	99	0.520483	0.351634	0.689333	0.88574	0.629621	0.429622	0.297832	0.561412	0.019078	0.0444166	0.715336	0.567352	0.86332	0.00670043	0.0208157	0.499475	0.341412	0.657538	0.699873	0.628503	0.495273	0.369156	0.621391	0.0494796	0.18734	0.503151	0.350942	0.655361	0.191462	0.16457	0.547794	0.385125	0.710463	0.535636	0.626057	0.489496	0.335076	0.643915	0.184902	0.251454	0.540441	0.370728	0.710154	0.56625	0.62958
E65-E68	E70-E90	21	135	141	0.494987	0.347294	0.642681	0.629691	0.525859	0.643693	0.526859	0.760526	0.453418	0.13368	0.672932	0.535939	0.809926	0.0237864	0.0771821	0.551796	0.411627	0.691966	0.787839	0.564845	0.481621	0.369951	0.59329	0.0174273	0.311067	0.537176	0.405797	0.668556	0.324084	0.655362	0.570593	0.426937	0.714249	0.689326	0.698919	0.492899	0.361924	0.623873	0.137375	0.450274	0.472431	0.325507	0.619355	0.121594	0.41106
E65-E68	G47	18	135	76	0.540361	0.397866	0.682855	0.928254	0.923281	0.562678	0.427768	0.697588	0.662518	0.819295	0.492403	0.356006	0.6288	0.864358	0.75712	0.464862	0.321978	0.607746	0.383963	0.349331	0.530864	0.38506	0.676668	0.218129	0.801305	0.501899	0.352905	0.650894	0.171536	0.868344	0.586895	0.430187	0.743602	0.860768	0.494827	0.574074	0.450003	0.698145	0.704635	0.406813	0.594017	0.462313	0.725721	0.980666	0.49214
E65-E68	G40-G47	31	135	185	0.565136	0.45132	0.678953	0.617494	0.598306	0.560174	0.445599	0.674748	0.588478	0.642411	0.516749	0.403229	0.63027	0.854164	0.819056	0.528226	0.408893	0.647559	0.956962	0.717822	0.483251	0.373599	0.592902	0.0170081	0.924866	0.524504	0.412449	0.636559	0.168677	0.950938	0.503722	0.382984	0.62446	0.132819	0.617052	0.513337	0.406195	0.62048	0.154359	0.958375	0.561725	0.455724	0.667725	0.609167	0.479459
E65-E68	H90-H95	16	135	128	0.505777	0.366264	0.645291	0.715168	0.993753	0.5625	0.43305	0.69195	0.653583	0.925917	0.512605	0.37321	0.652001	0.921561	0.916965	0.515756	0.357238	0.674274	0.850939	0.916505	0.533088	0.398371	0.667806	0.196837	0.903048	0.564076	0.41438	0.713771	0.585739	0.654709	0.529412	0.414556	0.644268	0.251538	0.973392	0.554622	0.400318	0.708926	0.584521	0.598946	0.616071	0.46636	0.765783	0.762948	0.159874
E65-E68	I10	40	135	164	0.593684	0.486613	0.700756	0.304424	0.177573	0.556316	0.450191	0.662441	0.52191	0.931437	0.677895	0.583831	0.771959	0.0018093	0.0118533	0.568421	0.466974	0.669868	0.532037	0.158277	0.65	0.547215	0.752785	0.708045	0.0929693	0.674737	0.570751	0.778722	0.257275	0.144677	0.659474	0.559159	0.759788	0.31121	0.0445622	0.642105	0.537668	0.746543	0.480772	0.29068	0.476579	0.368287	0.58487	0.0535405	0.154191
E65-E68	I11	39	135	197	0.581998	0.478102	0.685894	0.409765	0.201308	0.514423	0.408987	0.61986	0.173917	0.382559	0.566506	0.452949	0.680064	0.329969	0.329428	0.655449	0.555955	0.754942	0.0334087	0.0794057	0.570246	0.461556	0.678935	0.344558	0.831216	0.558761	0.454034	0.663487	0.406526	0.892028	0.533387	0.426849	0.639924	0.254049	0.778248	0.526709	0.420676	0.632742	0.2186	0.793024	0.459135	0.352197	0.566072	0.0278744	0.207146
E65-E68	I11.0	17	135	40	0.59671	0.465585	0.727835	0.377833	0.291306	0.557827	0.428706	0.686947	0.58939	0.694548	0.564307	0.408881	0.719733	0.479699	0.903192	0.649053	0.518216	0.77989	0.10626	0.556167	0.562313	0.411452	0.713174	0.418408	0.902824	0.516451	0.368214	0.664688	0.235718	0.484062	0.538883	0.400464	0.677303	0.40373	0.62811	0.537388	0.403508	0.671268	0.392824	0.443309	0.48006	0.347663	0.612457	0.121408	0.375864
E65-E68	I10-I15	76	135	353	0.494202	0.395084	0.593319	0.489434	0.92348	0.46521	0.364262	0.566158	0.0215753	0.0390374	0.581847	0.484735	0.678958	0.172728	0.248427	0.566012	0.466396	0.665629	0.554976	0.738616	0.64496	0.551273	0.738647	0.75637	0.137251	0.620428	0.526201	0.714656	0.819131	0.534498	0.571142	0.473301	0.668983	0.585987	0.793421	0.59545	0.498688	0.692213	0.933732	0.718303	0.51182	0.411646	0.611993	0.155446	0.388183
E65-E68	I25	18	135	75	0.543685	0.420156	0.667214	0.88008	0.683138	0.571225	0.434628	0.707822	0.751223	0.788477	0.567901	0.427819	0.707984	0.407577	0.97071	0.6415	0.501998	0.781003	0.152501	0.892053	0.571225	0.446619	0.695831	0.407584	0.985364	0.515195	0.371354	0.659035	0.233421	0.64614	0.575499	0.46814	0.682857	0.665104	0.541278	0.514245	0.382445	0.646045	0.236131	0.766175	0.478158	0.346852	0.609463	0.112651	0.212024
E65-E68	I20-I25	24	135	107	0.514264	0.394105	0.634424	0.773346	0.814102	0.452327	0.335487	0.569167	0.0338835	0.0168642	0.518769	0.383469	0.654069	0.853175	0.75985	0.618994	0.503528	0.73446	0.181699	0.829372	0.614865	0.498623	0.731107	0.837688	0.409234	0.508634	0.372957	0.64431	0.179205	0.440893	0.60961	0.499522	0.719697	0.896725	0.759721	0.542417	0.42368	0.661155	0.383683	0.955251	0.567192	0.441842	0.692542	0.715604	0.853615
E65-E68	I49	29	135	192	0.574496	0.468283	0.680709	0.489225	0.402464	0.561809	0.44901	0.674608	0.60146	0.716863	0.505856	0.395117	0.616594	0.99059	0.725582	0.54229	0.425887	0.658694	0.873293	0.554521	0.679245	0.574965	0.783526	0.387537	0.00476955	0.564086	0.439574	0.688597	0.521381	0.534321	0.408263	0.294168	0.522357	0.00201693	0.0531753	0.582628	0.467987	0.69727	0.785562	0.358337	0.640208	0.524832	0.755585	0.455034	0.0860009
E65-E68	I49.9	21	135	83	0.61863	0.509722	0.727538	0.168217	0.206798	0.577277	0.449301	0.705252	0.802901	0.604543	0.508772	0.389897	0.627647	0.95558	0.568495	0.616959	0.482765	0.751153	0.250248	0.187014	0.730994	0.629603	0.832385	0.076153	0.0224768	0.634085	0.497504	0.770666	0.725272	0.313854	0.410192	0.284731	0.535654	0.00541667	0.137648	0.577694	0.458846	0.696542	0.734993	0.987312	0.690476	0.578881	0.802071	0.11639	0.200613
E65-E68	I50	21	135	90	0.501671	0.382564	0.620778	0.630588	0.873809	0.636591	0.503028	0.770155	0.567733	0.240707	0.558062	0.410067	0.706057	0.488984	0.885238	0.619465	0.497164	0.741767	0.200432	0.786102	0.622389	0.496897	0.747882	0.933905	0.450356	0.593985	0.469733	0.718237	0.837485	0.580299	0.567669	0.432905	0.702433	0.64336	0.596813	0.600668	0.471348	0.729989	0.993738	0.667549	0.592732	0.468195	0.717269	0.99468	0.998164
E65-E68	I51.4	15	135	35	0.447778	0.279554	0.616001	0.340292	0.297627	0.558889	0.397894	0.719883	0.676991	0.927018	0.651667	0.52136	0.781973	0.041838	0.0524769	0.653333	0.523813	0.782854	0.0780777	0.221934	0.505	0.348526	0.661474	0.130459	0.890292	0.563889	0.399928	0.72785	0.614361	0.606512	0.533889	0.351676	0.716102	0.482889	0.78583	0.562222	0.40775	0.716694	0.649075	0.60193	0.515	0.338987	0.691013	0.395983	0.865871
E65-E68	I30-I52	59	135	325	0.470339	0.371841	0.568837	0.264253	0.429743	0.557761	0.460167	0.655355	0.509794	0.635064	0.505575	0.406979	0.604172	0.993725	0.685112	0.534121	0.435919	0.632323	0.968159	0.66334	0.576717	0.479243	0.674191	0.359179	0.281516	0.559768	0.46157	0.657966	0.390839	0.771028	0.474353	0.375107	0.5736	0.0236609	0.397521	0.553301	0.455419	0.651182	0.40811	0.841085	0.562221	0.463318	0.661124	0.59468	0.794027
E65-E68	I83	24	135	150	0.622748	0.512529	0.732966	0.149529	0.433064	0.511637	0.387346	0.635928	0.22284	0.741893	0.539414	0.422205	0.656624	0.600258	0.948856	0.570571	0.448387	0.692754	0.56818	0.638303	0.648273	0.5247	0.771846	0.769146	0.247767	0.501126	0.372833	0.629419	0.123577	0.995549	0.591592	0.461202	0.721981	0.884598	0.599047	0.507132	0.379169	0.635095	0.188355	0.857671	0.602102	0.473614	0.73059	0.887203	0.123209
E65-E68	I83.9	19	135	56	0.673775	0.569733	0.777817	0.0180683	0.417295	0.529946	0.400109	0.659782	0.358688	0.782622	0.499546	0.366367	0.632726	0.936651	0.761211	0.462795	0.318724	0.606866	0.380308	0.700855	0.672414	0.550509	0.794318	0.506123	0.199223	0.53176	0.394965	0.668556	0.282798	0.974049	0.612069	0.47776	0.746378	0.884783	0.390138	0.489564	0.35538	0.623748	0.133662	0.898112	0.617967	0.48325	0.752685	0.712764	0.331983
E65-E68	I80-I89	27	135	186	0.624829	0.520593	0.729064	0.122685	0.188984	0.492455	0.376283	0.608628	0.112621	0.431623	0.564472	0.453374	0.67557	0.343345	0.789586	0.550754	0.433422	0.668086	0.766639	0.997274	0.644719	0.529703	0.759735	0.797751	0.210296	0.533265	0.412727	0.653802	0.255247	0.75867	0.581962	0.458009	0.705914	0.764994	0.56759	0.507202	0.386596	0.627808	0.166859	0.860165	0.630316	0.51082	0.749811	0.542315	0.0737779
E65-E68	J35	33	135	272	0.497623	0.380856	0.61439	0.579395	0.744664	0.480095	0.368965	0.591225	0.0584163	0.404927	0.552585	0.435309	0.66986	0.462299	0.922186	0.516043	0.403909	0.628177	0.803685	0.801164	0.504753	0.393103	0.616404	0.0496642	0.999539	0.50921	0.393385	0.625035	0.125852	0.891685	0.555853	0.436806	0.674899	0.487043	0.491629	0.494355	0.378147	0.610563	0.104807	0.745288	0.584076	0.469277	0.698875	0.89781	0.132246
E65-E68	J35.0	31	135	260	0.512097	0.390133	0.634061	0.751599	0.698005	0.487593	0.372155	0.603031	0.0895711	0.395133	0.569169	0.450548	0.68779	0.338172	0.849514	0.51861	0.403109	0.634112	0.834134	0.807346	0.502792	0.387004	0.618579	0.0530808	0.980129	0.53598	0.418682	0.653279	0.268888	0.820169	0.561414	0.43695	0.685879	0.556726	0.42934	0.49938	0.379408	0.619352	0.132392	0.695451	0.605149	0.488047	0.722251	0.842838	0.088769
E65-E68	J30-J39	53	135	395	0.564197	0.46392	0.664474	0.593012	0.405719	0.514956	0.414078	0.615835	0.150069	0.546675	0.495398	0.393671	0.597125	0.870292	0.380279	0.506443	0.40686	0.606026	0.66079	0.746771	0.515186	0.414633	0.61574	0.0502118	0.846087	0.491486	0.389287	0.593685	0.0455887	0.599537	0.592039	0.492512	0.691565	0.865884	0.0803594	0.540497	0.439365	0.641629	0.30478	0.628643	0.57133	0.472321	0.670339	0.710967	0.316278
E65-E68	J40-J47	21	135	81	0.578112	0.434012	0.722212	0.566445	0.644418	0.561821	0.435528	0.688115	0.635155	0.839094	0.519632	0.397831	0.641434	0.82857	0.534635	0.60401	0.456232	0.751788	0.369836	0.881196	0.506266	0.364155	0.648376	0.113997	0.814528	0.535088	0.405722	0.664454	0.2959	0.665452	0.507937	0.363364	0.652509	0.237167	0.631333	0.506683	0.35915	0.654217	0.24311	0.642811	0.547201	0.417556	0.676846	0.525073	0.976404
E65-E68	K20-K31	34	135	192	0.515725	0.397244	0.634206	0.779742	0.806637	0.506698	0.390072	0.623323	0.163935	0.345589	0.600466	0.4835	0.717432	0.136241	0.0755613	0.695981	0.584065	0.807898	0.010317	0.0104185	0.540769	0.427954	0.653584	0.167188	0.863523	0.565521	0.460276	0.670767	0.465635	0.297263	0.547175	0.432457	0.661893	0.39366	0.737446	0.579208	0.471558	0.686858	0.73518	0.370976	0.538148	0.424323	0.651973	0.393599	0.845384
E65-E68	L60-L75	25	135	129	0.581455	0.466462	0.696447	0.44633	0.696737	0.525091	0.399758	0.650424	0.313563	0.95554	0.512727	0.388253	0.637201	0.909994	0.894272	0.566182	0.436248	0.696115	0.632904	0.8207	0.625818	0.496282	0.755355	0.974173	0.430935	0.609818	0.487361	0.732275	0.978493	0.227291	0.561091	0.442614	0.679568	0.536525	0.764138	0.441455	0.304621	0.578288	0.0321825	0.181778	0.560727	0.449793	0.671662	0.611172	0.72874
E65-E68	M05-M14	28	135	116	0.550067	0.426409	0.673724	0.8032	0.684866	0.492991	0.372492	0.61349	0.12978	0.79559	0.568091	0.434375	0.701806	0.384994	0.262962	0.575434	0.44754	0.703328	0.538941	0.521459	0.513685	0.387595	0.639775	0.100141	0.961537	0.546061	0.422171	0.669952	0.363982	0.668028	0.553071	0.422792	0.683349	0.495306	0.521921	0.576769	0.451652	0.701886	0.720989	0.82473	0.529039	0.415259	0.642818	0.318928	0.780396
E65-E68	M17	24	135	83	0.5503	0.433691	0.666909	0.789148	0.839011	0.569069	0.44888	0.689258	0.699198	0.836429	0.506381	0.382063	0.6307	0.985399	0.579038	0.563438	0.427388	0.699489	0.668874	0.464607	0.538664	0.419598	0.657729	0.1677	0.92655	0.581456	0.468597	0.694316	0.673329	0.315444	0.563438	0.440052	0.686824	0.57048	0.709407	0.48461	0.367326	0.601893	0.0753035	0.848899	0.511261	0.371658	0.650865	0.273064	0.937964
E65-E68	M15-M19	33	135	164	0.5612	0.448843	0.673557	0.650061	0.523693	0.569519	0.459061	0.679976	0.683661	0.912637	0.504753	0.39418	0.615327	0.995197	0.978948	0.558229	0.44004	0.676419	0.688155	0.888588	0.533571	0.424732	0.64241	0.129988	0.912979	0.559121	0.45069	0.667551	0.422413	0.57398	0.545752	0.436195	0.655308	0.350529	0.58066	0.500594	0.393645	0.607543	0.102138	0.677217	0.499406	0.382827	0.615984	0.152185	0.860924
E65-E68	M20-M25	21	135	135	0.561404	0.433023	0.689784	0.690934	0.493245	0.471596	0.330938	0.612254	0.0911956	0.40718	0.492899	0.363403	0.622395	0.865362	0.629094	0.626149	0.495057	0.75724	0.193911	0.0782275	0.564327	0.430153	0.698502	0.383992	0.323036	0.473684	0.346123	0.601245	0.0565891	0.479585	0.532999	0.392819	0.673179	0.360006	0.693004	0.527569	0.398533	0.656604	0.30351	0.88439	0.46533	0.341091	0.589569	0.0643678	0.375033
E65-E68	M51	40	135	220	0.522632	0.417924	0.627339	0.852264	0.998173	0.602368	0.491141	0.713596	0.903243	0.165901	0.535789	0.428036	0.643543	0.615372	0.568904	0.669474	0.570235	0.768712	0.0177745	0.221334	0.568421	0.45311	0.683732	0.338041	0.467386	0.582105	0.475876	0.688334	0.657693	0.324558	0.563947	0.454411	0.673484	0.538075	0.757318	0.619737	0.519021	0.720453	0.734071	0.225164	0.58	0.475705	0.684295	0.834083	0.443822
E65-E68	M51.1	26	135	72	0.518349	0.396421	0.640276	0.81648	0.984866	0.619972	0.4917	0.748244	0.719144	0.12891	0.56422	0.445452	0.682988	0.372092	0.718838	0.647848	0.533638	0.762057	0.0733707	0.683745	0.525406	0.391204	0.659607	0.160129	0.727293	0.58398	0.456841	0.711119	0.729054	0.131344	0.544107	0.41847	0.669745	0.397516	0.80739	0.609386	0.485658	0.733114	0.890062	0.210809	0.609386	0.490122	0.72865	0.796586	0.22503
E65-E68	M54	24	135	120	0.595721	0.472751	0.718691	0.358753	0.182138	0.528904	0.408092	0.649716	0.320882	0.605323	0.593468	0.46087	0.726067	0.225142	0.227552	0.548048	0.426077	0.670019	0.811963	0.388392	0.576577	0.440318	0.712835	0.478163	0.467395	0.63964	0.525363	0.753916	0.611683	0.0205369	0.603604	0.482208	0.724999	0.975904	0.119258	0.501126	0.369414	0.632838	0.172058	0.613839	0.490991	0.356006	0.625976	0.169021	0.942101
E65-E68	M50-M54	56	135	347	0.508137	0.409919	0.606356	0.655607	0.998738	0.547242	0.446506	0.647978	0.403761	0.53257	0.592902	0.495024	0.690781	0.121285	0.0902649	0.599005	0.500745	0.697266	0.241512	0.414553	0.570976	0.471193	0.67076	0.31413	0.230144	0.585895	0.48889	0.682901	0.695973	0.237875	0.577758	0.479855	0.675661	0.677507	0.351507	0.463608	0.365519	0.561696	0.0166545	0.258538	0.519213	0.420361	0.618065	0.186329	0.976092
E65-E68	N10-N16	21	135	97	0.633668	0.50925	0.758085	0.144495	0.593782	0.569758	0.408767	0.730748	0.771291	0.790172	0.571011	0.436506	0.705516	0.360882	0.517662	0.649123	0.520785	0.777461	0.100578	0.14087	0.528822	0.397673	0.659971	0.166707	0.834758	0.505013	0.36818	0.641845	0.167118	0.477291	0.57477	0.425366	0.724175	0.730256	0.887097	0.544277	0.41443	0.674125	0.43466	0.363257	0.551796	0.421151	0.682441	0.570713	0.66551
E65-E68	N30	17	135	90	0.609172	0.481269	0.737076	0.280994	0.597243	0.617647	0.477125	0.758169	0.765257	0.231284	0.577268	0.46088	0.693657	0.254905	0.959649	0.598205	0.452694	0.743717	0.399222	0.79175	0.641077	0.514269	0.767885	0.853512	0.537308	0.546361	0.409941	0.682781	0.406228	0.677813	0.500997	0.36129	0.640704	0.171269	0.282274	0.59671	0.455519	0.7379	0.964699	0.423493	0.56331	0.418634	0.707986	0.705847	0.586877
E65-E68	N30-N39	19	135	97	0.573956	0.44424	0.703673	0.568275	0.837604	0.623412	0.487775	0.759049	0.699589	0.073218	0.533122	0.413882	0.652361	0.678081	0.550975	0.642015	0.502112	0.781917	0.132362	0.410089	0.614338	0.493217	0.735458	0.835917	0.700946	0.545372	0.420108	0.670636	0.363252	0.784582	0.510436	0.381066	0.639805	0.190401	0.359314	0.586207	0.451904	0.72051	0.850032	0.40008	0.578947	0.446068	0.711827	0.848415	0.475127
E65-E68	N40	16	135	105	0.571429	0.426053	0.716805	0.621241	0.772333	0.568277	0.424542	0.712013	0.73319	0.785259	0.482143	0.326172	0.638114	0.783444	0.303132	0.607143	0.46188	0.752406	0.342192	0.908251	0.671218	0.517878	0.824559	0.601257	0.231242	0.44958	0.287356	0.611803	0.0563052	0.329981	0.601891	0.437609	0.766172	0.99749	0.857561	0.60084	0.426507	0.775174	0.993728	0.601803	0.581933	0.422105	0.74176	0.903697	0.539129
E65-E68	N40-N51	18	135	128	0.608737	0.471191	0.746283	0.305893	0.370339	0.568376	0.436643	0.700109	0.713839	0.982361	0.481956	0.337793	0.626119	0.763467	0.427368	0.591168	0.457381	0.724955	0.421257	0.844414	0.663343	0.519027	0.807659	0.651932	0.236413	0.552707	0.406721	0.698692	0.482951	0.696924	0.596391	0.447951	0.744831	0.947872	0.817321	0.632004	0.471182	0.792826	0.711824	0.277429	0.60019	0.451888	0.748492	0.921066	0.387581
E78	D10-D36	23	99	191	0.564645	0.404402	0.724889	0.993068	0.498012	0.504577	0.35793	0.651223	0.366575	0.722745	0.639588	0.503207	0.775969	0.134676	0.264556	0.636728	0.504543	0.768912	0.170638	0.0816009	0.573227	0.430656	0.715797	0.843283	0.420254	0.508581	0.368171	0.648991	0.163437	0.742805	0.622998	0.481692	0.764304	0.676207	0.22095	0.573227	0.421374	0.725079	0.880978	0.591406	0.479405	0.344754	0.614056	0.153371	0.523353
E78	E00-E07	21	99	157	0.550061	0.417339	0.682783	0.851337	0.790605	0.58486	0.437096	0.732623	0.920863	0.36238	0.481074	0.327185	0.634964	0.59088	0.390467	0.70696	0.593113	0.820806	0.00964958	0.236835	0.626984	0.477774	0.776194	0.634937	0.577066	0.552503	0.40838	0.696627	0.418623	0.54596	0.494505	0.349308	0.639703	0.217765	0.122276	0.52381	0.366185	0.681434	0.468422	0.795518	0.590354	0.428841	0.751867	0.948108	0.455833
E78	E66	16	99	135	0.598645	0.42649	0.770799	0.703449	0.477143	0.603916	0.456249	0.751582	0.73666	0.909536	0.689759	0.539	0.840518	0.0490266	0.0219247	0.508283	0.335514	0.681052	0.740709	0.792034	0.560241	0.419287	0.701195	0.714944	0.375638	0.519578	0.360314	0.678842	0.25572	0.297744	0.556476	0.386103	0.726848	0.709563	0.618773	0.524096	0.351829	0.696364	0.505186	0.409166	0.551205	0.385593	0.716816	0.709321	0.642228
E78	E65-E68	16	99	135	0.598645	0.42649	0.770799	0.70292	0.477143	0.603916	0.456249	0.751582	0.73666	0.909536	0.689759	0.539	0.840518	0.0490266	0.020006	0.508283	0.335514	0.681052	0.736199	0.792775	0.560241	0.419287	0.701195	0.714944	0.375638	0.519578	0.360314	0.678842	0.246068	0.289166	0.556476	0.386103	0.726848	0.709563	0.618773	0.524096	0.351829	0.696364	0.505186	0.409166	0.551205	0.385593	0.716816	0.709321	0.642228
E78	E78.0	39	99	39	0.50641	0.388859	0.623961	0.390253	0.436081	0.490171	0.369091	0.611251	0.202397	0.374667	0.544872	0.423347	0.666397	0.768444	0.65411	0.510256	0.392115	0.628397	0.666327	0.767648	0.526496	0.405931	0.64706	0.357712	0.541717	0.491453	0.374761	0.608145	0.0594788	0.12373	0.505556	0.384206	0.626905	0.207926	0.334754	0.543162	0.423324	0.663001	0.529953	0.889411	0.559402	0.44384	0.674963	0.702353	0.439824
E78	G40-G47	24	99	185	0.601111	0.478095	0.724127	0.586487	0.303907	0.589444	0.453865	0.725024	0.86427	0.406342	0.565	0.427263	0.702737	0.602276	0.399327	0.496111	0.345299	0.646923	0.603216	0.915261	0.603889	0.473679	0.734099	0.830894	0.10134	0.628889	0.512219	0.745558	0.846095	0.0932634	0.656111	0.535007	0.777216	0.328272	0.0737773	0.600556	0.467688	0.733423	0.834415	0.210853	0.521667	0.395261	0.648073	0.373954	0.979653
E78	H25-H28	15	99	89	0.653175	0.502844	0.803505	0.265028	0.290864	0.559524	0.427877	0.691171	0.804773	0.711756	0.47619	0.294533	0.657848	0.601245	0.641726	0.644444	0.516424	0.772465	0.147185	0.138603	0.652381	0.504524	0.800238	0.416492	0.176124	0.49127	0.340959	0.641581	0.127918	0.430856	0.692063	0.537154	0.846973	0.21719	0.114548	0.590476	0.450508	0.730444	0.950411	0.484491	0.501587	0.362602	0.640572	0.270096	0.448112
E78	H90-H95	16	99	128	0.542169	0.404169	0.680169	0.772005	0.624659	0.561747	0.407199	0.716295	0.856693	0.943137	0.517319	0.364049	0.670589	0.929564	0.970626	0.529367	0.379881	0.678854	0.904953	0.778129	0.701807	0.563035	0.84058	0.133187	0.0198162	0.42997	0.267525	0.592414	0.035095	0.264631	0.637801	0.491551	0.784051	0.549305	0.166816	0.676205	0.553489	0.79892	0.18787	0.0165124	0.503012	0.364802	0.641222	0.287471	0.985979
E78	I10	16	99	164	0.595633	0.426921	0.764345	0.72777	0.355155	0.670181	0.524171	0.81619	0.242507	0.168501	0.599398	0.446746	0.752049	0.353142	0.47981	0.570783	0.428016	0.71355	0.67752	0.27997	0.641566	0.490646	0.792487	0.517255	0.271481	0.666416	0.542278	0.790553	0.470117	0.257683	0.625	0.467194	0.782806	0.687729	0.341355	0.759789	0.636475	0.883103	0.0127264	0.00882528	0.645331	0.501216	0.789446	0.445086	0.296028
E78	I11	48	99	197	0.591912	0.478837	0.704987	0.661911	0.178551	0.656046	0.547725	0.764367	0.196274	0.122077	0.490605	0.37462	0.606589	0.606756	0.81859	0.542484	0.425876	0.659091	0.961063	0.822714	0.496324	0.380859	0.611788	0.148874	0.325704	0.591503	0.478934	0.704072	0.689793	0.509985	0.564542	0.449695	0.67939	0.689645	0.814078	0.624183	0.512827	0.735539	0.549076	0.179216	0.585784	0.4715	0.700068	0.985949	0.404426
E78	I10-I15	62	99	353	0.536181	0.415711	0.656651	0.684797	0.568402	0.588928	0.47217	0.705685	0.853358	0.873906	0.558849	0.442455	0.675243	0.606497	0.538127	0.492589	0.37667	0.608509	0.485787	0.370832	0.593287	0.473738	0.712836	0.942387	0.696938	0.506975	0.380858	0.633091	0.121207	0.226878	0.492153	0.376139	0.608168	0.135708	0.297817	0.536181	0.417146	0.655217	0.459969	0.528675	0.510898	0.391176	0.63062	0.265936	0.440402
E78	I25	20	99	75	0.51519	0.381228	0.649152	0.514597	0.997974	0.51519	0.368949	0.661431	0.435564	0.344737	0.572152	0.439284	0.705019	0.527108	0.92525	0.670253	0.534411	0.806096	0.0862175	0.608775	0.491139	0.342677	0.639602	0.229777	0.344645	0.601266	0.473169	0.729362	0.835095	0.507419	0.555696	0.424217	0.687175	0.632416	0.431784	0.528481	0.397333	0.659629	0.437829	0.912077	0.520886	0.387043	0.654729	0.388225	0.503627
E78	I20-I25	33	99	107	0.539027	0.41482	0.663234	0.721975	0.897934	0.499541	0.381476	0.617606	0.22931	0.105377	0.561983	0.440723	0.683244	0.5927	0.770519	0.614325	0.497288	0.731362	0.265273	0.886503	0.529385	0.407193	0.651576	0.391308	0.652394	0.510101	0.385088	0.635114	0.11599	0.426721	0.56382	0.445239	0.682401	0.689034	0.332409	0.548209	0.430804	0.665615	0.580709	0.884976	0.460973	0.343988	0.577959	0.0575551	0.0740404
E78	I49	26	99	192	0.522129	0.391157	0.6531	0.567722	0.963418	0.569547	0.448822	0.690271	0.913851	0.646093	0.547418	0.415193	0.679644	0.761707	0.778804	0.593783	0.469656	0.71791	0.439582	0.187999	0.593256	0.463938	0.722574	0.946409	0.254618	0.608535	0.471922	0.745148	0.917705	0.241705	0.6196	0.492919	0.74628	0.68189	0.203116	0.613277	0.491607	0.734947	0.687476	0.184179	0.544784	0.408098	0.68147	0.599476	0.850619
E78	I50	19	99	90	0.450658	0.317175	0.584141	0.119408	0.589915	0.528947	0.382531	0.675363	0.545744	0.805712	0.596711	0.453979	0.739442	0.365944	0.735857	0.630921	0.479827	0.782015	0.271267	0.715138	0.585526	0.456443	0.714609	0.967526	0.815675	0.594737	0.453408	0.736065	0.780663	0.611563	0.484211	0.363235	0.605186	0.122743	0.532572	0.578947	0.442794	0.715101	0.927395	0.896511	0.604605	0.468331	0.740879	0.791988	0.874926
E78	I30-I52	50	99	325	0.478776	0.363281	0.59427	0.197937	0.583005	0.547347	0.432041	0.662653	0.650486	0.809569	0.586531	0.473245	0.699817	0.349074	0.337538	0.582449	0.468386	0.696512	0.512296	0.244657	0.6	0.487542	0.712458	0.856188	0.183904	0.615102	0.503764	0.72644	0.984847	0.239713	0.592653	0.478757	0.706549	0.974835	0.232996	0.597551	0.485385	0.709717	0.854019	0.365131	0.566939	0.452157	0.681721	0.787516	0.760437
E78	I83	21	99	150	0.599512	0.457318	0.741706	0.645978	0.746654	0.636142	0.491005	0.781279	0.45474	0.195806	0.52381	0.371079	0.67654	0.990206	0.888066	0.601343	0.464605	0.738081	0.401591	0.402353	0.587912	0.451536	0.724288	0.994279	0.805214	0.568376	0.442435	0.694317	0.494868	0.337006	0.547009	0.396147	0.69787	0.602801	0.927787	0.579365	0.444838	0.713892	0.93111	0.416547	0.554335	0.423964	0.684705	0.677656	0.406612
E78	I80-I89	21	99	186	0.599512	0.457318	0.741706	0.646396	0.504941	0.636142	0.491005	0.781279	0.45474	0.222492	0.52381	0.371079	0.67654	0.990115	0.763379	0.601343	0.464605	0.738081	0.42252	0.49484	0.587912	0.451536	0.724288	0.994271	0.760073	0.568376	0.442435	0.694317	0.494868	0.421088	0.547009	0.396147	0.69787	0.584757	0.965185	0.579365	0.444838	0.713892	0.93111	0.404745	0.554335	0.423964	0.684705	0.677656	0.559234
E78	J35	25	99	272	0.538919	0.411868	0.66597	0.720463	0.751695	0.595676	0.467966	0.723385	0.79086	0.327874	0.615676	0.483335	0.748017	0.224055	0.329115	0.612432	0.474649	0.750216	0.331233	0.127186	0.497297	0.370954	0.623641	0.195922	0.911915	0.518919	0.38874	0.649097	0.178562	0.986926	0.468649	0.329719	0.607578	0.113556	0.549289	0.560541	0.42766	0.693421	0.72706	0.521706	0.52	0.393654	0.646346	0.362988	0.683166
E78	J35.0	25	99	260	0.538919	0.411868	0.66597	0.727731	0.443231	0.595676	0.467966	0.723385	0.79086	0.429287	0.615676	0.483335	0.748017	0.224055	0.408521	0.612432	0.474649	0.750216	0.333831	0.136122	0.497297	0.370954	0.623641	0.195922	0.953718	0.518919	0.38874	0.649097	0.178562	0.966362	0.468649	0.329719	0.607578	0.107633	0.580005	0.560541	0.42766	0.693421	0.729199	0.611695	0.52	0.393654	0.646346	0.366835	0.742369
E78	J30-J39	34	99	395	0.536199	0.419482	0.652916	0.67659	0.780496	0.620362	0.502596	0.738128	0.511896	0.238978	0.590498	0.469466	0.711529	0.34416	0.471642	0.60181	0.478986	0.724633	0.381917	0.238077	0.51086	0.392242	0.629477	0.245496	0.924209	0.563801	0.446118	0.681484	0.428911	0.494931	0.488235	0.366937	0.609534	0.133382	0.88947	0.483258	0.361407	0.605108	0.13533	0.63051	0.494118	0.377405	0.61083	0.17518	0.711963
E78	K20-K31	28	99	192	0.496982	0.37432	0.619643	0.334264	0.604432	0.513078	0.385922	0.640235	0.367399	0.428106	0.559859	0.438473	0.681245	0.614295	0.265718	0.532696	0.391913	0.673479	0.933719	0.963796	0.538732	0.410349	0.667116	0.48561	0.90122	0.52163	0.395494	0.647766	0.17918	0.797887	0.551308	0.424469	0.678147	0.574623	0.711868	0.556841	0.422172	0.69151	0.697308	0.66582	0.513581	0.389852	0.637311	0.305097	0.85185
E78	M15-M19	29	99	164	0.571921	0.456107	0.687735	0.90244	0.434608	0.493103	0.368873	0.617334	0.22792	0.302497	0.533498	0.405069	0.661926	0.905136	0.664019	0.510345	0.378741	0.641949	0.693841	0.591482	0.501478	0.378292	0.624663	0.206959	0.705821	0.534975	0.405726	0.664225	0.257886	0.888164	0.601478	0.481144	0.721812	0.869703	0.177532	0.497044	0.375983	0.618106	0.184971	0.668863	0.556158	0.4354	0.676916	0.67728	0.490449
E78	M50	19	99	78	0.585526	0.450691	0.720362	0.772931	0.487165	0.563158	0.418132	0.708184	0.85862	0.459022	0.517105	0.361214	0.672997	0.925056	0.835183	0.596711	0.472942	0.720479	0.410446	0.3841	0.573684	0.437769	0.709599	0.843608	0.756665	0.569079	0.442057	0.696101	0.504283	0.865082	0.553947	0.413649	0.694246	0.634731	0.860291	0.544079	0.388578	0.69958	0.615891	0.659484	0.600658	0.467495	0.733821	0.829181	0.247326
E78	M51	30	99	220	0.51256	0.388653	0.636467	0.462231	0.880876	0.608213	0.493238	0.723187	0.619074	0.150956	0.502899	0.37668	0.629117	0.757771	0.990936	0.524155	0.398499	0.64981	0.833762	0.24393	0.608696	0.481734	0.735658	0.774052	0.213412	0.529952	0.40476	0.655144	0.217337	0.929564	0.524638	0.395619	0.653656	0.358934	0.767591	0.588889	0.465202	0.712576	0.96424	0.581763	0.516908	0.39291	0.640907	0.333514	0.772478
E78	M50-M54	49	99	347	0.585714	0.470767	0.700662	0.739863	0.214002	0.516327	0.400581	0.632072	0.346924	0.954453	0.533878	0.418186	0.649569	0.891027	0.617818	0.530612	0.415412	0.645812	0.8959	0.687206	0.520408	0.405153	0.635664	0.296775	0.793362	0.502041	0.385921	0.618161	0.0830132	0.7362	0.564082	0.449966	0.678198	0.682647	0.547292	0.556327	0.440515	0.672138	0.649882	0.591189	0.583265	0.469093	0.697437	0.983161	0.320392
E70-E90	D10-D36	29	141	191	0.52617	0.393661	0.658679	0.806178	0.787214	0.510468	0.384561	0.636375	0.606239	0.748111	0.604064	0.483373	0.724755	0.341145	0.478721	0.600985	0.485509	0.716461	0.154391	0.158972	0.526478	0.406961	0.645995	0.789797	0.81802	0.537254	0.418946	0.655561	0.626035	0.951908	0.576047	0.458321	0.693773	0.576588	0.473753	0.531404	0.407713	0.655095	0.818707	0.980906	0.583436	0.471311	0.695561	0.465941	0.345805
E70-E90	E05	24	141	66	0.584046	0.454579	0.713512	0.559719	0.737275	0.586538	0.444721	0.728356	0.578204	0.637173	0.592593	0.470366	0.714819	0.439542	0.812314	0.62963	0.505605	0.753654	0.0711739	0.974456	0.681268	0.552763	0.809772	0.0443175	0.614494	0.638177	0.509035	0.767318	0.317176	0.155942	0.641738	0.513981	0.769495	0.145638	0.886692	0.621083	0.496961	0.745205	0.273043	0.32599	0.618946	0.495511	0.742381	0.229953	0.494639
E70-E90	E00-E07	45	141	157	0.508565	0.406064	0.611066	0.541543	0.304208	0.504167	0.393008	0.615325	0.489717	0.877125	0.538657	0.435588	0.641727	0.97946	0.833095	0.69537	0.603103	0.787638	0.000667249	0.234603	0.490741	0.378625	0.602856	0.393214	0.138386	0.536574	0.431836	0.641312	0.588473	0.598543	0.581481	0.477699	0.685264	0.488131	0.554868	0.553935	0.44823	0.659641	0.905767	0.877846	0.499537	0.391632	0.607443	0.533885	0.656097
E70-E90	E66	21	141	135	0.55873	0.415569	0.701891	0.851027	0.743866	0.699603	0.584841	0.814365	0.0170743	0.103527	0.625794	0.488214	0.763373	0.254843	0.0951424	0.538492	0.394006	0.682978	0.704443	0.932693	0.634524	0.527312	0.741736	0.13443	0.915607	0.574206	0.443969	0.704443	0.94469	0.63502	0.627381	0.487994	0.766768	0.252049	0.73299	0.573413	0.433245	0.71358	0.725663	0.726558	0.585317	0.449493	0.721142	0.519296	0.924924
E70-E90	E66.9	16	141	112	0.5845	0.432593	0.736407	0.615485	0.669594	0.738	0.613138	0.862862	0.00566965	0.060863	0.5695	0.403228	0.735772	0.741654	0.51297	0.5315	0.36264	0.70036	0.802114	0.850217	0.606	0.487648	0.724352	0.345103	0.764886	0.571	0.430727	0.711273	0.981753	0.648395	0.6625	0.519195	0.805805	0.117184	0.464184	0.555	0.398053	0.711947	0.922333	0.738953	0.5795	0.415496	0.743504	0.632471	0.996425
E70-E90	E65-E68	21	141	135	0.55873	0.415569	0.701891	0.847231	0.743866	0.699603	0.584841	0.814365	0.0170743	0.103527	0.625794	0.488214	0.763373	0.254843	0.1031	0.538492	0.394006	0.682978	0.699015	0.93223	0.634524	0.527312	0.741736	0.13443	0.915607	0.574206	0.443969	0.704443	0.94469	0.63502	0.627381	0.487994	0.766768	0.252049	0.73299	0.573413	0.433245	0.71358	0.725663	0.726558	0.585317	0.449493	0.721142	0.519296	0.924924
E70-E90	E73	15	141	15	0.551852	0.384077	0.719627	0.931325	0.804466	0.588889	0.421037	0.756741	0.627818	0.686306	0.591005	0.437906	0.744105	0.538202	0.81806	0.528571	0.372168	0.684975	0.815067	0.953775	0.578836	0.401633	0.756039	0.699004	0.671784	0.619577	0.457466	0.781688	0.545987	0.130594	0.65291	0.521812	0.784008	0.102072	0.555186	0.680423	0.553603	0.807244	0.0506443	0.347253	0.548148	0.38962	0.706676	0.897646	0.747891
E70-E90	E78	99	141	99	0.563973	0.457312	0.670634	0.741766	0.999214	0.588745	0.478624	0.698865	0.490045	0.849742	0.54329	0.441415	0.645165	0.95761	0.75903	0.585618	0.480654	0.690582	0.201544	0.453222	0.649591	0.545435	0.753748	0.0740063	0.308336	0.650313	0.546404	0.754221	0.17009	0.570674	0.65849	0.556501	0.760479	0.0432129	0.253173	0.642376	0.539184	0.745568	0.101955	0.344445	0.645262	0.544917	0.745607	0.0620957	0.306019
E70-E90	E78.0	39	141	39	0.53268	0.426966	0.638393	0.847825	0.647385	0.528155	0.419904	0.636405	0.767758	0.671364	0.556058	0.441404	0.670713	0.804378	0.543492	0.527401	0.420722	0.63408	0.760184	0.944527	0.539467	0.432337	0.646597	0.937953	0.639193	0.556058	0.453085	0.659031	0.821538	0.476764	0.561086	0.453489	0.668683	0.734485	0.805304	0.518854	0.408522	0.629185	0.649769	0.635197	0.609603	0.508318	0.710888	0.214333	0.923854
E70-E90	E89.0	22	141	22	0.669595	0.54384	0.79535	0.0674482	0.474104	0.542017	0.384299	0.699735	0.960653	0.625663	0.607716	0.487067	0.728365	0.314189	0.783123	0.634454	0.502117	0.766791	0.0789871	0.828476	0.63178	0.497861	0.765699	0.216248	0.509347	0.673797	0.545004	0.80259	0.143595	0.388249	0.596257	0.455536	0.736977	0.469982	0.619503	0.638273	0.507072	0.769475	0.190087	0.44772	0.692895	0.573545	0.812246	0.017997	0.523641
E70-E90	G43	15	141	56	0.526984	0.38284	0.671129	0.825791	0.740104	0.477778	0.326464	0.629092	0.395173	0.653599	0.562434	0.393834	0.731034	0.799932	0.620121	0.566138	0.400657	0.731618	0.514828	0.841669	0.477249	0.307117	0.64738	0.459949	0.975825	0.555026	0.413909	0.696144	0.84994	0.748966	0.633862	0.491444	0.776281	0.206419	0.539033	0.491534	0.316922	0.666146	0.550735	0.873877	0.51164	0.37482	0.648461	0.728976	0.89608
E70-E90	G40-G47	33	141	185	0.538721	0.432022	0.645419	0.927801	0.912723	0.541526	0.431257	0.651795	0.940037	0.859915	0.508698	0.391341	0.626055	0.634504	0.921252	0.500842	0.378252	0.623432	0.907523	0.953988	0.554994	0.441123	0.668865	0.863673	0.291446	0.602413	0.499353	0.705473	0.564319	0.157445	0.589787	0.480623	0.69895	0.407089	0.382463	0.459035	0.343577	0.574492	0.171054	0.424513	0.505892	0.399785	0.612	0.596863	0.81201
E70-E90	H25	19	141	85	0.578947	0.456384	0.701511	0.608881	0.77048	0.581104	0.460518	0.70169	0.589148	0.875437	0.501294	0.355974	0.646614	0.607624	0.928478	0.554789	0.423182	0.686395	0.526105	0.32009	0.652286	0.518713	0.78586	0.120243	0.12937	0.512942	0.39404	0.631844	0.393493	0.36536	0.669111	0.541759	0.796464	0.0564141	0.125344	0.480155	0.362053	0.598257	0.307413	0.300002	0.556514	0.430999	0.68203	0.783686	0.833998
E70-E90	H25-H28	20	141	89	0.597107	0.476236	0.717979	0.426139	0.645578	0.566529	0.447756	0.685302	0.755847	0.766553	0.472314	0.3252	0.619428	0.395843	0.546866	0.573967	0.444225	0.703708	0.363246	0.604651	0.669421	0.539559	0.799284	0.0714441	0.0820442	0.516529	0.39253	0.640528	0.435523	0.565243	0.684298	0.560566	0.808029	0.0323078	0.0727864	0.541322	0.422788	0.659857	0.932504	0.954973	0.548347	0.426947	0.669748	0.871999	0.871914
E70-E90	H90-H95	19	141	128	0.465056	0.32816	0.601953	0.288936	0.572709	0.526316	0.390962	0.661669	0.787554	0.683276	0.507334	0.368155	0.646513	0.655904	0.8593	0.577222	0.451623	0.70282	0.326423	0.314452	0.662209	0.537168	0.78725	0.0743747	0.0459795	0.584556	0.437042	0.732069	0.843288	0.467627	0.429681	0.289373	0.569989	0.146765	0.198837	0.635893	0.516919	0.754867	0.183253	0.0628076	0.504745	0.37666	0.632831	0.642114	0.964949
E70-E90	I10	28	141	164	0.576802	0.456335	0.697268	0.624145	0.333044	0.667193	0.558317	0.77607	0.0487268	0.0835327	0.608407	0.495721	0.721093	0.261151	0.285165	0.597345	0.491899	0.702791	0.130094	0.0640829	0.621681	0.504997	0.738366	0.231276	0.282466	0.619469	0.514015	0.724923	0.400423	0.609891	0.603666	0.481354	0.725978	0.350405	0.379511	0.720291	0.618486	0.822096	0.00288491	0.0156416	0.663085	0.550493	0.775676	0.0479046	0.114604
E70-E90	I11	54	141	197	0.541507	0.445292	0.637722	0.962787	0.538656	0.572371	0.477022	0.66772	0.628543	0.881614	0.530013	0.429855	0.63017	0.857418	0.652246	0.575351	0.47594	0.674762	0.247922	0.740818	0.53129	0.43398	0.6286	0.817217	0.629555	0.541081	0.444872	0.63729	0.609186	0.851167	0.48063	0.38298	0.57828	0.280393	0.201621	0.535334	0.438438	0.632231	0.837907	0.904474	0.530864	0.432405	0.629323	0.905714	0.958278
E70-E90	I10-I15	79	141	353	0.479584	0.381487	0.577681	0.248992	0.711604	0.516333	0.41795	0.614716	0.596791	0.243525	0.594937	0.499556	0.690317	0.323035	0.155419	0.488158	0.39131	0.585007	0.715921	0.262714	0.604532	0.508815	0.70025	0.272194	0.490056	0.543487	0.44391	0.643065	0.651034	0.408072	0.565129	0.469547	0.66071	0.655413	0.878785	0.607595	0.51299	0.7022	0.263676	0.547326	0.581462	0.486237	0.676686	0.426247	0.663872
E70-E90	I25	21	141	75	0.500397	0.377354	0.623439	0.520248	0.832642	0.468651	0.336143	0.601158	0.27355	0.0995609	0.529762	0.398681	0.660843	0.884965	0.641861	0.671825	0.547456	0.796194	0.0190306	0.567663	0.549603	0.412753	0.686454	0.941473	0.794168	0.537302	0.423184	0.65142	0.611613	0.823159	0.623413	0.506277	0.740548	0.203901	0.896384	0.453175	0.336258	0.570091	0.142945	0.211588	0.486905	0.362448	0.611362	0.459972	0.2317
E70-E90	I20-I25	34	141	107	0.548928	0.435431	0.662425	0.939794	0.770801	0.543705	0.440439	0.646972	0.967044	0.314413	0.523364	0.408651	0.638078	0.793612	0.779408	0.625344	0.520575	0.730112	0.052846	0.735903	0.539582	0.429304	0.64986	0.940913	0.74233	0.457394	0.345786	0.569002	0.0683064	0.0818264	0.626718	0.523481	0.729955	0.142623	0.970758	0.532435	0.428895	0.635976	0.805507	0.917595	0.57669	0.472486	0.680895	0.508917	0.954441
E70-E90	I49	36	141	192	0.511376	0.400697	0.622055	0.597507	0.821462	0.579365	0.477779	0.680951	0.565108	0.479721	0.51455	0.402482	0.626618	0.677718	0.834719	0.572222	0.466367	0.678078	0.294715	0.250697	0.58836	0.478992	0.697728	0.470451	0.21539	0.578571	0.460766	0.696377	0.886809	0.381578	0.603704	0.493688	0.71372	0.307039	0.228994	0.575926	0.467011	0.684841	0.632773	0.395739	0.521693	0.410152	0.633234	0.800897	0.881064
E70-E90	I50	26	141	90	0.485953	0.372137	0.599769	0.351481	0.939964	0.510033	0.388613	0.631454	0.583554	0.581461	0.602676	0.481332	0.724019	0.353912	0.637421	0.653846	0.53702	0.770672	0.027719	0.428125	0.561204	0.445796	0.676612	0.79005	0.91295	0.541137	0.421479	0.660795	0.671487	0.851148	0.491639	0.384258	0.599019	0.40921	0.576282	0.553512	0.439753	0.667271	0.915601	0.817746	0.581271	0.465325	0.697217	0.499257	0.866288
E70-E90	I30-I52	68	141	325	0.489927	0.393596	0.586259	0.32708	0.663939	0.547542	0.451362	0.643723	0.979532	0.774114	0.534448	0.438217	0.630679	0.918218	0.899984	0.594077	0.499651	0.688504	0.123761	0.110383	0.580379	0.485389	0.675368	0.507094	0.241596	0.577357	0.482468	0.672246	0.882594	0.525023	0.556003	0.46015	0.651856	0.779267	0.495764	0.574134	0.479226	0.669041	0.615899	0.546203	0.547341	0.451268	0.643414	0.859548	0.989149
E70-E90	I83	27	141	150	0.580897	0.463987	0.697806	0.562258	0.924394	0.641001	0.521772	0.760229	0.151572	0.107281	0.55783	0.431139	0.68452	0.800753	0.743425	0.603314	0.489706	0.716922	0.134446	0.311117	0.549708	0.436549	0.662867	0.930768	0.751612	0.571475	0.463755	0.679195	0.970883	0.251802	0.48603	0.35975	0.612309	0.433109	0.325234	0.608187	0.489884	0.72649	0.347995	0.178243	0.557505	0.439748	0.675261	0.760426	0.339181
E70-E90	I80-I89	29	141	186	0.583744	0.47128	0.696207	0.532493	0.57045	0.633313	0.517535	0.74909	0.176521	0.147456	0.576663	0.45493	0.698395	0.583191	0.666471	0.599446	0.491035	0.707856	0.13808	0.420405	0.553879	0.442558	0.665201	0.87255	0.849979	0.541564	0.432571	0.650557	0.651501	0.637671	0.48399	0.359372	0.608608	0.410787	0.368363	0.593596	0.474548	0.712645	0.476551	0.251381	0.52186	0.403553	0.640166	0.812226	0.889796
E70-E90	J30	18	141	121	0.50271	0.374971	0.630449	0.550585	0.981831	0.574977	0.411512	0.738443	0.741047	0.908195	0.514905	0.361631	0.668179	0.753336	0.834338	0.530262	0.371033	0.689491	0.794355	0.852273	0.586721	0.447512	0.725929	0.563253	0.664465	0.561879	0.425695	0.698063	0.917743	0.489557	0.556007	0.423286	0.688728	0.829392	0.968632	0.534779	0.397316	0.672241	0.871595	0.514484	0.527552	0.395533	0.659571	0.890585	0.678025
E70-E90	J35	39	141	272	0.532931	0.432785	0.633078	0.845499	0.78296	0.53268	0.422457	0.642903	0.827686	0.969251	0.598542	0.489212	0.707872	0.344974	0.38265	0.595274	0.484854	0.705694	0.168413	0.117761	0.536702	0.432431	0.640973	0.898003	0.567586	0.499749	0.396757	0.602741	0.228174	0.749855	0.50729	0.397429	0.617151	0.585234	0.941427	0.561086	0.45728	0.664892	0.801445	0.418365	0.453746	0.349196	0.558295	0.159882	0.502062
E70-E90	J35.0	39	141	260	0.532931	0.432785	0.633078	0.842302	0.401137	0.53268	0.422457	0.642903	0.827686	0.89101	0.598542	0.489212	0.707872	0.344974	0.486946	0.595274	0.484854	0.705694	0.165961	0.137266	0.536702	0.432431	0.640973	0.897676	0.523919	0.499749	0.396757	0.602741	0.22914	0.698191	0.50729	0.397429	0.617151	0.582312	0.984929	0.561086	0.45728	0.664892	0.801308	0.520303	0.453746	0.349196	0.558295	0.159882	0.437749
E70-E90	J30-J39	52	141	395	0.499784	0.402707	0.596861	0.422917	0.715226	0.572385	0.47282	0.671951	0.644112	0.651968	0.580596	0.480846	0.680347	0.481122	0.499429	0.554667	0.452579	0.656756	0.431454	0.569692	0.499784	0.400027	0.599541	0.434764	0.921423	0.524633	0.426337	0.622928	0.428951	0.939619	0.509723	0.4106	0.608847	0.587776	0.816365	0.510804	0.412821	0.608786	0.503864	0.939802	0.500432	0.402646	0.598218	0.510971	0.753087
E70-E90	J40-J47	17	141	81	0.517552	0.374544	0.66056	0.73124	0.765835	0.497628	0.363328	0.631928	0.502827	0.505633	0.53463	0.38722	0.682039	0.944615	0.725641	0.640892	0.502866	0.778918	0.0815118	0.533464	0.621442	0.497842	0.745042	0.255956	0.176509	0.58112	0.462133	0.700106	0.857339	0.254451	0.622391	0.499603	0.745179	0.227935	0.289695	0.648008	0.50006	0.795955	0.204426	0.0275041	0.630455	0.511515	0.749395	0.160987	0.238198
E70-E90	K20-K31	34	141	192	0.5558	0.447533	0.664067	0.84825	0.685137	0.569269	0.460256	0.678282	0.705323	0.979207	0.523914	0.418602	0.629227	0.786039	0.51656	0.522815	0.400116	0.645514	0.837767	0.842355	0.583013	0.47597	0.690055	0.5183	0.373136	0.55525	0.445588	0.664912	0.820144	0.389556	0.535459	0.4294	0.641518	0.932901	0.873587	0.599505	0.487109	0.711902	0.399897	0.233068	0.544255	0.438279	0.650231	0.910567	0.755688
E70-E90	L20-L30	16	141	114	0.6085	0.487299	0.729701	0.329591	0.278977	0.587	0.416696	0.757304	0.642448	0.728514	0.55	0.385166	0.714834	0.91227	0.796724	0.5405	0.378985	0.702015	0.706753	0.956707	0.6205	0.500793	0.740207	0.229218	0.275143	0.603	0.463934	0.742066	0.652838	0.578164	0.5745	0.433588	0.715412	0.647481	0.783801	0.518	0.358528	0.677472	0.732897	0.930974	0.474	0.323863	0.624137	0.433698	0.802221
E70-E90	M05-M14	20	141	116	0.694628	0.569738	0.819519	0.0262314	0.0143334	0.582231	0.454894	0.709569	0.608228	0.313207	0.733884	0.607509	0.86026	0.00594922	0.000411643	0.682231	0.535571	0.828892	0.0305315	0.0599983	0.53719	0.418004	0.656377	0.913893	0.679174	0.606198	0.490297	0.722099	0.566057	0.151295	0.569008	0.441003	0.697014	0.68336	0.383063	0.586777	0.468405	0.705148	0.532735	0.697214	0.478512	0.352233	0.604791	0.397179	0.327763
E70-E90	M17	19	141	83	0.529767	0.405649	0.653885	0.831496	0.630052	0.53063	0.40253	0.65873	0.825315	0.733756	0.481018	0.356791	0.605245	0.394019	0.348789	0.52459	0.379434	0.669747	0.836267	0.825069	0.486195	0.344801	0.627589	0.448784	0.462574	0.541415	0.392602	0.690228	0.72445	0.747492	0.531924	0.396913	0.666935	0.906622	0.944849	0.498706	0.381661	0.61575	0.457599	0.9808	0.54616	0.416202	0.676119	0.902866	0.694183
E70-E90	M15-M19	37	141	164	0.514033	0.414747	0.613319	0.589409	0.880123	0.546518	0.442777	0.650259	0.99465	0.777282	0.526507	0.417806	0.635209	0.820646	0.70742	0.534044	0.420918	0.647169	0.693101	0.812747	0.514293	0.408983	0.619604	0.614869	0.827088	0.538981	0.429387	0.648576	0.623048	0.819835	0.529366	0.425726	0.633006	0.843966	0.766277	0.573285	0.473496	0.673073	0.64055	0.393499	0.591996	0.490563	0.693428	0.348179	0.153024
E70-E90	M20-M25	19	141	135	0.624676	0.508642	0.740711	0.203086	0.0859228	0.599223	0.472269	0.726178	0.431575	0.344972	0.51855	0.393718	0.643383	0.754011	0.897705	0.544866	0.401905	0.687827	0.643681	0.552568	0.52157	0.395238	0.647903	0.736321	0.666624	0.554357	0.422758	0.685956	0.83126	0.669974	0.52157	0.39983	0.643311	0.767632	0.781917	0.611303	0.477887	0.744718	0.362055	0.316119	0.600518	0.462225	0.738811	0.397273	0.317361
E70-E90	M50	25	141	78	0.578276	0.458755	0.697797	0.606177	0.508681	0.566897	0.446727	0.687067	0.755015	0.338882	0.571034	0.440391	0.701678	0.659545	0.633821	0.553103	0.445891	0.660316	0.457209	0.771057	0.568966	0.445171	0.69276	0.715271	0.788547	0.528621	0.408546	0.648696	0.541265	0.698441	0.58069	0.465873	0.695506	0.530501	0.550387	0.502414	0.37347	0.631357	0.529482	0.962308	0.558966	0.437076	0.680855	0.750661	0.511797
E70-E90	M51	40	141	220	0.494554	0.389011	0.600097	0.406221	0.624012	0.614851	0.519255	0.710448	0.210588	0.0707221	0.539109	0.433382	0.644836	0.985791	0.524636	0.512129	0.4085	0.615757	0.956482	0.114285	0.55198	0.438719	0.665241	0.901155	0.640186	0.519059	0.412298	0.625821	0.38803	0.931461	0.507673	0.398448	0.616898	0.593083	0.532099	0.568317	0.463318	0.673316	0.715682	0.779061	0.486634	0.381266	0.592001	0.395613	0.378919
E70-E90	M54	21	141	120	0.593254	0.474719	0.711789	0.455224	0.189916	0.591667	0.46575	0.717583	0.510417	0.673066	0.55873	0.421048	0.696413	0.803805	0.464139	0.515079	0.376577	0.653582	0.932464	0.720258	0.428571	0.303736	0.553407	0.0928258	0.182259	0.528175	0.397515	0.658835	0.565805	0.609844	0.538492	0.421942	0.655042	0.97521	0.559842	0.588889	0.471337	0.706441	0.517447	0.444014	0.60754	0.469118	0.745961	0.353519	0.112151
E70-E90	M50-M54	62	141	347	0.567579	0.472564	0.662593	0.669175	0.250138	0.520825	0.4249	0.61675	0.649479	0.879185	0.559208	0.462316	0.656099	0.729109	0.284488	0.533075	0.437294	0.628856	0.657635	0.672865	0.505104	0.407547	0.602661	0.483968	0.985969	0.494692	0.398497	0.590886	0.176954	0.591734	0.552675	0.456789	0.64856	0.825857	0.62687	0.522866	0.426711	0.619022	0.661751	0.999383	0.570029	0.474057	0.666	0.55834	0.359716
E70-E90	N30	18	141	90	0.623758	0.481284	0.766232	0.288875	0.504669	0.542005	0.375083	0.708928	0.962495	0.860934	0.758356	0.658074	0.858638	0.000192066	0.00231618	0.538392	0.378431	0.698353	0.729953	0.664155	0.519422	0.39387	0.644973	0.719507	0.271643	0.54878	0.407511	0.69005	0.789231	0.650604	0.54065	0.406565	0.674736	0.998437	0.549438	0.517615	0.365415	0.669815	0.723233	0.848975	0.476513	0.331645	0.621381	0.435202	0.602299
E70-E90	N30-N39	19	141	97	0.622951	0.487157	0.758744	0.287641	0.398481	0.535375	0.376117	0.694634	0.89638	0.569213	0.761432	0.665587	0.857277	9.05e-05	0.00123919	0.524159	0.370008	0.67831	0.850249	0.530876	0.512079	0.390913	0.633246	0.631071	0.26081	0.465919	0.328691	0.603146	0.169489	0.429225	0.536238	0.40762	0.664857	0.951752	0.547872	0.522865	0.377659	0.66807	0.751584	0.998739	0.536238	0.396387	0.676089	0.986735	0.888528
E70-E90	N40-N51	18	141	128	0.523487	0.382213	0.66476	0.787353	0.81637	0.544264	0.411535	0.676992	0.979506	0.722798	0.582656	0.434421	0.730891	0.587446	0.623647	0.736224	0.615466	0.856982	0.000867043	0.0515828	0.621951	0.501162	0.742741	0.24349	0.443129	0.51626	0.385547	0.646973	0.442089	0.938816	0.714995	0.596906	0.833085	0.00835422	0.0395274	0.447606	0.311556	0.583656	0.167075	0.22418	0.609756	0.474697	0.744815	0.328116	0.286116
G43	D10-D36	19	56	191	0.550498	0.374859	0.726137	0.60176	0.630996	0.58037	0.40507	0.755669	0.505869	0.606059	0.605974	0.450758	0.761191	0.3134	0.557681	0.486486	0.324797	0.648176	0.514986	0.775136	0.520626	0.361772	0.679479	0.611591	0.912732	0.621622	0.458204	0.785039	0.315353	0.311595	0.544808	0.386065	0.703551	0.668953	0.859686	0.56899	0.405596	0.732384	0.502231	0.651462	0.493599	0.324973	0.662225	0.936042	0.724903
G43	E00-E07	16	56	157	0.521875	0.34939	0.69436	0.811977	0.609309	0.523438	0.335649	0.711226	0.935697	0.922871	0.584375	0.407244	0.761506	0.489544	0.714689	0.629687	0.479512	0.779863	0.351277	0.980029	0.578125	0.394124	0.762126	0.286791	0.957096	0.560937	0.390617	0.731258	0.729753	0.541649	0.639062	0.455259	0.822866	0.583743	0.8132	0.55625	0.369585	0.742915	0.633409	0.907794	0.489063	0.317061	0.661064	0.899108	0.680507
G43	E70-E90	15	56	141	0.58374	0.413775	0.753704	0.376243	0.662794	0.560976	0.393189	0.728762	0.627678	0.868395	0.533333	0.335493	0.731174	0.880869	0.945145	0.512195	0.332385	0.692005	0.731641	0.971361	0.541463	0.361426	0.721501	0.506498	0.977565	0.573984	0.403921	0.744046	0.634731	0.95851	0.495935	0.319369	0.6725	0.369524	0.635787	0.538211	0.351316	0.725107	0.753184	0.93067	0.544715	0.381199	0.708232	0.63751	0.934493
G43	I10-I15	22	56	353	0.442513	0.285298	0.599729	0.505321	0.492672	0.618984	0.458131	0.779837	0.256156	0.635516	0.562834	0.402313	0.723355	0.620585	0.615046	0.536096	0.375467	0.696726	0.905546	0.887837	0.477273	0.319637	0.634908	0.974291	0.279196	0.65508	0.501479	0.808681	0.14361	0.410587	0.516043	0.359001	0.673084	0.451455	0.612545	0.582888	0.426015	0.73976	0.387929	0.936983	0.580214	0.422746	0.737682	0.37838	0.795961
G43	I49	16	56	192	0.523438	0.342765	0.70411	0.804877	0.983446	0.6125	0.426746	0.798254	0.345085	0.455615	0.601562	0.435236	0.767889	0.344478	0.385967	0.739062	0.603007	0.875118	0.021041	0.000947494	0.509375	0.336824	0.681926	0.719182	0.967773	0.542188	0.366604	0.717771	0.890546	0.82664	0.465625	0.297533	0.633717	0.197099	0.455941	0.646875	0.46814	0.82561	0.151947	0.198775	0.592187	0.429457	0.754918	0.323744	0.4799
G43	I30-I52	26	56	325	0.519231	0.3645	0.673962	0.823288	0.937664	0.516667	0.358256	0.675077	0.987328	0.850253	0.562821	0.407187	0.718454	0.603295	0.662784	0.634615	0.483302	0.785929	0.326174	0.119136	0.54359	0.38773	0.69945	0.44096	0.765268	0.517949	0.361105	0.674793	0.896969	0.752239	0.453846	0.299861	0.607831	0.137969	0.393618	0.621795	0.470034	0.773556	0.185384	0.324994	0.591026	0.436297	0.745754	0.310097	0.599306
G43	J35	21	56	272	0.619048	0.463592	0.774503	0.177654	0.222159	0.6	0.444408	0.755592	0.339873	0.385475	0.553741	0.395004	0.712479	0.681458	0.92989	0.512925	0.343452	0.682398	0.724644	0.895167	0.631293	0.472283	0.790302	0.0877849	0.135399	0.548299	0.369097	0.727502	0.84367	0.740247	0.67483	0.531792	0.817868	0.261517	0.0352307	0.57551	0.410795	0.740226	0.458098	0.475357	0.540136	0.375956	0.704317	0.674301	0.573204
G43	J35.0	20	56	260	0.5875	0.429762	0.745238	0.325582	0.220397	0.565278	0.408038	0.722518	0.575727	0.753754	0.518056	0.359177	0.676934	0.993511	0.634174	0.475	0.30674	0.64326	0.455627	0.7465	0.601389	0.439875	0.762902	0.17106	0.242732	0.511111	0.331369	0.690853	0.852361	0.910304	0.641667	0.494906	0.788428	0.488965	0.0914978	0.541667	0.375657	0.707677	0.708925	0.845312	0.505556	0.341126	0.669986	0.962506	0.92713
G43	J30-J39	30	56	395	0.629487	0.478694	0.78028	0.133452	0.167083	0.589744	0.43789	0.741597	0.391975	0.605765	0.501282	0.344349	0.658216	0.85601	0.60595	0.565385	0.412717	0.718052	0.838432	0.59805	0.685897	0.543415	0.82838	0.0128787	0.0135421	0.561538	0.408589	0.714488	0.709252	0.618557	0.682051	0.535624	0.828479	0.238983	0.0134986	0.65641	0.510292	0.802529	0.0692338	0.064157	0.641026	0.492452	0.7896	0.104204	0.117824
G43	M51	17	56	220	0.613876	0.459538	0.768215	0.179951	0.266646	0.485671	0.31789	0.653453	0.753756	0.714946	0.53997	0.365275	0.714664	0.813629	0.681125	0.683258	0.53535	0.831166	0.119074	0.303952	0.546003	0.368312	0.723694	0.467079	0.802039	0.541478	0.369606	0.71335	0.897578	0.848705	0.493213	0.33171	0.654715	0.321566	0.544444	0.577677	0.42154	0.733814	0.427495	0.757687	0.622926	0.461575	0.784277	0.172849	0.310714
G43	M50-M54	28	56	347	0.465561	0.311335	0.619787	0.69871	0.595833	0.561224	0.408105	0.714344	0.599201	0.549783	0.522959	0.368756	0.677163	0.94855	0.810109	0.635204	0.484431	0.785977	0.307737	0.316288	0.517857	0.36342	0.672295	0.625356	0.866496	0.547194	0.392836	0.701552	0.836847	0.759123	0.575255	0.421335	0.729175	0.924579	0.553525	0.552296	0.396648	0.707944	0.609708	0.720106	0.484694	0.326039	0.643349	0.853776	0.665337
G47	E00-E07	18	76	157	0.522031	0.346336	0.697725	0.908559	0.607636	0.462644	0.286896	0.638391	0.3736	0.58467	0.572797	0.417112	0.728482	0.508155	0.782223	0.427203	0.279932	0.574474	0.182668	0.0091788	0.659004	0.503575	0.814432	0.08012	0.365545	0.491379	0.334419	0.64834	0.969293	0.868612	0.612069	0.463365	0.760773	0.311351	0.96034	0.588123	0.438043	0.738203	0.380899	0.579023	0.544061	0.370804	0.717319	0.987292	0.849253
G47	E66	18	76	135	0.546935	0.395109	0.69876	0.865761	0.868672	0.633142	0.482145	0.784138	0.292237	0.638682	0.524904	0.368309	0.681499	0.918757	0.815825	0.469349	0.315662	0.623035	0.415672	0.440266	0.66954	0.515849	0.823231	0.0663066	0.616739	0.614943	0.47346	0.756425	0.109071	0.927842	0.658046	0.501197	0.814894	0.137118	0.502724	0.704023	0.562932	0.845114	0.0184394	0.178455	0.664751	0.526042	0.80346	0.120117	0.337094
G47	E65-E68	18	76	135	0.546935	0.395109	0.69876	0.865761	0.868672	0.633142	0.482145	0.784138	0.292237	0.638682	0.524904	0.368309	0.681499	0.917751	0.808036	0.469349	0.315662	0.623035	0.418787	0.44417	0.66954	0.515849	0.823231	0.0663066	0.616739	0.614943	0.47346	0.756425	0.121075	0.927842	0.658046	0.501197	0.814894	0.137118	0.502724	0.704023	0.562932	0.845114	0.0184394	0.178455	0.664751	0.526042	0.80346	0.120117	0.337094
G47	G47.3	15	76	15	0.634973	0.491092	0.778854	0.20013	0.46274	0.618579	0.451205	0.785953	0.421854	0.942799	0.530055	0.351727	0.708382	0.881642	0.835258	0.581421	0.418791	0.74405	0.638722	0.832525	0.816393	0.711122	0.921665	4.28e-06	0.4503	0.6	0.443953	0.756047	0.190562	0.883113	0.839344	0.736298	0.94239	2.01e-06	0.560087	0.728962	0.593116	0.864807	0.00612897	0.556153	0.652459	0.503031	0.801887	0.188347	0.957534
G47	G47.9	19	76	19	0.583564	0.434019	0.733109	0.541907	0.941957	0.657433	0.502758	0.812109	0.188495	0.934416	0.542013	0.390743	0.693283	0.756124	0.983315	0.564174	0.420983	0.707365	0.752337	0.461899	0.505078	0.342075	0.668082	0.955468	0.963017	0.540166	0.393676	0.686656	0.515179	0.959499	0.473684	0.327936	0.619432	0.516461	0.71083	0.528163	0.379903	0.676422	0.872068	0.832372	0.589104	0.434623	0.743586	0.586787	0.902556
G47	I10	16	76	164	0.557292	0.414752	0.699831	0.758502	0.554638	0.5625	0.383137	0.741863	0.860173	0.991134	0.520833	0.363336	0.678331	0.955973	0.804863	0.479167	0.319727	0.638606	0.498546	0.922402	0.544792	0.384517	0.705066	0.697756	0.930133	0.60625	0.459847	0.752653	0.147689	0.829707	0.588542	0.412749	0.764334	0.525481	0.637295	0.592708	0.440803	0.744613	0.356847	0.873462	0.539583	0.3761	0.703066	0.973039	0.773968
G47	I11	25	76	197	0.494902	0.359539	0.630265	0.623124	0.853242	0.547451	0.408695	0.686206	0.979517	0.817007	0.649412	0.505498	0.793326	0.0888343	0.0650245	0.694118	0.563167	0.825069	0.0427525	0.0555333	0.509804	0.372258	0.64735	0.996614	0.517773	0.593725	0.456391	0.73106	0.179671	0.560593	0.509804	0.369455	0.650153	0.82668	0.577119	0.539608	0.406777	0.672439	0.737632	0.97325	0.546667	0.411371	0.681963	0.956307	0.859725
G47	I10-I15	40	76	353	0.522917	0.385905	0.659929	0.900061	0.746118	0.569444	0.438796	0.700092	0.744032	0.891453	0.640278	0.514925	0.76563	0.0768212	0.0701719	0.689583	0.569875	0.809292	0.0351812	0.0293057	0.490278	0.356707	0.623849	0.789629	0.263873	0.486806	0.354305	0.619306	0.987625	0.151144	0.465278	0.333487	0.597069	0.403248	0.175743	0.509028	0.37291	0.645146	0.93956	0.352007	0.548611	0.414963	0.682259	0.935618	0.88516
G47	I20-I25	18	76	107	0.493295	0.354542	0.632048	0.618531	0.630791	0.65613	0.494976	0.817285	0.209769	0.543087	0.605364	0.438001	0.772727	0.323341	0.485059	0.670498	0.535365	0.805632	0.0929133	0.381499	0.643678	0.502029	0.785327	0.0992857	0.286641	0.572797	0.425588	0.720006	0.304686	0.94256	0.650383	0.501866	0.798901	0.14288	0.791589	0.658046	0.512952	0.80314	0.0796796	0.135571	0.614943	0.476578	0.753307	0.354488	0.649022
G47	I49	17	76	192	0.674975	0.530911	0.819039	0.0803973	0.05444	0.44666	0.259783	0.633537	0.326027	0.346631	0.596211	0.442945	0.749478	0.338354	0.400756	0.592223	0.456934	0.727513	0.494036	0.231473	0.606181	0.444028	0.768334	0.281229	0.281395	0.424726	0.26616	0.583291	0.463581	0.253254	0.671984	0.499115	0.844854	0.10989	0.127175	0.529412	0.352858	0.705965	0.872837	0.956404	0.434696	0.267465	0.601927	0.24089	0.27972
G47	I30-I52	35	76	325	0.58676	0.457547	0.715972	0.464935	0.284296	0.514286	0.376768	0.651804	0.68417	0.80373	0.681533	0.559271	0.803795	0.0163661	0.0208276	0.577003	0.446243	0.707764	0.615448	0.342629	0.519164	0.387045	0.651283	0.903536	0.998587	0.554704	0.422919	0.686489	0.380635	0.878674	0.583275	0.448873	0.717677	0.458329	0.381545	0.51777	0.384942	0.650598	0.968874	0.729773	0.436934	0.301401	0.572467	0.17036	0.125776
G47	I83	15	76	150	0.587978	0.420011	0.755946	0.548525	0.882499	0.535519	0.385708	0.68533	0.903948	0.987743	0.549727	0.384314	0.71514	0.701078	0.861985	0.50929	0.353998	0.664581	0.724644	0.724946	0.590164	0.413686	0.766642	0.39534	0.826685	0.581421	0.428188	0.734653	0.268991	0.335001	0.655738	0.522366	0.78911	0.0907102	0.163246	0.515847	0.350088	0.681606	0.991087	0.963906	0.549727	0.401936	0.697518	0.930676	0.494073
G47	I80-I89	20	76	186	0.516964	0.364022	0.669906	0.853538	0.696647	0.555357	0.413073	0.697642	0.900235	0.850309	0.510714	0.367073	0.654356	0.945403	0.630662	0.561607	0.422274	0.70094	0.770117	0.887302	0.563393	0.409586	0.7172	0.532179	0.979656	0.597321	0.453745	0.740898	0.180752	0.276993	0.605357	0.472747	0.737967	0.30253	0.388085	0.513393	0.365446	0.66134	0.98556	0.944465	0.515179	0.373454	0.656903	0.730938	0.977002
G47	J35	19	76	272	0.452447	0.299416	0.605478	0.349953	0.417513	0.56325	0.400213	0.726288	0.834798	0.702625	0.542013	0.391178	0.692848	0.75554	0.955196	0.513389	0.366324	0.660454	0.753918	0.873683	0.521699	0.366852	0.676546	0.893834	0.836245	0.575254	0.427175	0.723333	0.296975	0.465409	0.581717	0.427206	0.736228	0.528673	0.3922	0.508772	0.350527	0.667017	0.944409	0.938931	0.534626	0.374951	0.694302	0.928241	0.613031
G47	J35.0	18	76	260	0.461686	0.302381	0.620991	0.406325	0.761986	0.587165	0.422168	0.752161	0.63227	0.594262	0.485632	0.33372	0.637544	0.712788	0.376937	0.491379	0.342778	0.639981	0.568918	0.874246	0.508621	0.348688	0.668553	0.986458	0.930227	0.571839	0.418282	0.725396	0.330747	0.538397	0.566092	0.406617	0.725567	0.661454	0.494395	0.5	0.335601	0.664399	0.865523	0.77784	0.546935	0.381668	0.712202	0.961495	0.564695
G47	J30-J39	31	76	395	0.546237	0.406476	0.685997	0.861665	0.710952	0.461649	0.325621	0.597676	0.27099	0.221337	0.503943	0.372475	0.63541	0.87042	0.564273	0.522581	0.389459	0.655702	0.832339	0.984542	0.566308	0.431278	0.701338	0.483836	0.39245	0.550538	0.416678	0.684397	0.416771	0.673131	0.543369	0.408515	0.678224	0.834365	0.506169	0.523297	0.384146	0.662449	0.914236	0.906105	0.575627	0.44375	0.707505	0.659491	0.405084
G47	K20-K31	20	76	192	0.548214	0.395286	0.701143	0.854115	0.837995	0.51875	0.373822	0.663678	0.741481	0.511034	0.505357	0.365138	0.645576	0.890272	0.79563	0.555357	0.403732	0.706982	0.846913	0.812625	0.59375	0.452291	0.735209	0.285856	0.394759	0.600893	0.448017	0.753769	0.189452	0.23859	0.584821	0.445042	0.7246	0.467959	0.427525	0.511607	0.366438	0.656776	0.968018	0.85926	0.558036	0.40137	0.714701	0.856768	0.696119
G47	M15-M19	23	76	164	0.488105	0.342857	0.633353	0.584332	0.658866	0.561936	0.415929	0.707943	0.838202	0.990765	0.493847	0.350006	0.637689	0.78146	0.901851	0.506973	0.35885	0.655096	0.703868	0.598306	0.560295	0.420536	0.700055	0.53144	0.658772	0.589007	0.44544	0.732574	0.215995	0.387647	0.505332	0.363856	0.646809	0.78581	0.928101	0.543068	0.406068	0.680068	0.71539	0.810662	0.488105	0.344187	0.632023	0.498628	0.760469
G47	M51	28	76	220	0.545387	0.411902	0.678872	0.864693	0.754139	0.609375	0.475599	0.743151	0.394163	0.200232	0.509673	0.373016	0.64633	0.932982	0.917308	0.494048	0.358952	0.629144	0.565292	0.138956	0.514137	0.378326	0.649948	0.958407	0.900797	0.546131	0.404772	0.687489	0.469883	0.77162	0.589286	0.45796	0.720611	0.413103	0.533743	0.59747	0.467014	0.727927	0.252281	0.517831	0.53497	0.397225	0.672715	0.920808	0.987911
G47	M50-M54	38	76	347	0.481994	0.349425	0.614564	0.502609	0.709481	0.601108	0.471617	0.730599	0.445756	0.20249	0.49446	0.362361	0.626559	0.772289	0.89829	0.51108	0.377133	0.645028	0.719613	0.53652	0.547784	0.41657	0.678997	0.617925	0.525878	0.558172	0.426892	0.689452	0.354992	0.615134	0.50277	0.368804	0.636736	0.753608	0.737755	0.545706	0.413893	0.677519	0.687299	0.744973	0.545014	0.412922	0.677106	0.974183	0.730602
G47	N40-N51	16	76	128	0.558333	0.405896	0.710771	0.753273	0.83672	0.55625	0.398003	0.714497	0.900786	0.871644	0.563542	0.389894	0.737189	0.606305	0.817769	0.708333	0.579026	0.837641	0.0257666	0.149436	0.482292	0.339498	0.625085	0.72451	0.249065	0.514583	0.356843	0.672324	0.762624	0.932028	0.533333	0.362637	0.70403	0.947937	0.627938	0.517708	0.376294	0.659123	0.971387	0.797924	0.540625	0.380834	0.700416	0.982352	0.906483
G40-G47	D10-D36	43	185	191	0.542254	0.432568	0.651939	0.866272	0.561576	0.567311	0.461905	0.672717	0.534241	0.552753	0.64887	0.552529	0.74521	0.00738311	0.0936597	0.527514	0.429091	0.625936	0.67182	0.771186	0.498035	0.396529	0.59954	0.874993	0.811945	0.580576	0.477199	0.683954	0.3023	0.413179	0.555355	0.457553	0.653158	0.73715	0.643168	0.555192	0.460377	0.650006	0.404608	0.634471	0.518834	0.417432	0.620236	0.984488	0.912138
G40-G47	D50	16	185	54	0.471524	0.316936	0.626112	0.440919	0.184658	0.637944	0.476607	0.79928	0.198299	0.988591	0.514423	0.378605	0.650241	0.870163	0.170842	0.690459	0.575021	0.805897	0.00393662	0.0202063	0.623151	0.448698	0.797604	0.137614	0.866584	0.556583	0.385451	0.727715	0.691832	0.814775	0.701923	0.58113	0.822716	0.013069	0.686218	0.571746	0.404602	0.738889	0.487728	0.746551	0.575444	0.404683	0.746205	0.530276	0.838388
G40-G47	D50-D53	17	185	55	0.535364	0.388826	0.681902	0.968255	0.544935	0.617997	0.461334	0.77466	0.28403	0.890653	0.543768	0.405381	0.682154	0.578619	0.287721	0.710434	0.596948	0.823921	0.00122365	0.00586997	0.6257	0.461351	0.79005	0.109587	0.876395	0.57388	0.409683	0.738076	0.54166	0.914642	0.697829	0.583	0.812659	0.0114515	0.717838	0.580182	0.42189	0.738474	0.406773	0.789948	0.60049	0.433571	0.767409	0.330542	0.987725
G40-G47	E00-E07	38	185	157	0.520229	0.408189	0.632269	0.841862	0.431182	0.506624	0.393552	0.619696	0.689839	0.909572	0.549588	0.441622	0.657554	0.420639	0.981816	0.587898	0.490957	0.68484	0.133242	0.430715	0.587898	0.482396	0.6934	0.091893	0.939303	0.506266	0.40474	0.607792	0.798712	0.987141	0.616899	0.513167	0.720632	0.168421	0.988385	0.551916	0.446479	0.657352	0.467231	0.902667	0.532581	0.424502	0.640661	0.83314	0.925927
G40-G47	E66	31	185	135	0.566401	0.456847	0.675955	0.571583	0.591726	0.627566	0.519584	0.735548	0.10582	0.591529	0.509845	0.400235	0.619455	0.903103	0.938585	0.563678	0.449996	0.67736	0.328836	0.620345	0.663594	0.56296	0.764229	0.00230337	0.536815	0.624843	0.530768	0.718918	0.0500964	0.756281	0.627985	0.517877	0.738093	0.131314	0.668533	0.628194	0.529972	0.726417	0.0296763	0.620312	0.634269	0.543563	0.724975	0.0284147	0.426073
G40-G47	E66.9	23	185	112	0.609232	0.4909	0.727565	0.233562	0.367785	0.623457	0.502476	0.744438	0.160618	0.807606	0.550725	0.421856	0.679593	0.469649	0.584283	0.619968	0.49894	0.740996	0.0758033	0.300004	0.637413	0.513615	0.761211	0.0291528	0.868523	0.641707	0.532307	0.751107	0.0431973	0.56761	0.619163	0.488924	0.749401	0.232747	0.846489	0.575148	0.459224	0.691071	0.291224	0.899905	0.612721	0.50515	0.720293	0.121424	0.593457
G40-G47	E65-E68	31	185	135	0.566401	0.456847	0.675955	0.571583	0.591726	0.627566	0.519584	0.735548	0.10582	0.591529	0.509845	0.400235	0.619455	0.903103	0.939238	0.563678	0.449996	0.67736	0.347968	0.620345	0.663594	0.56296	0.764229	0.00230337	0.536815	0.624843	0.530768	0.718918	0.0481454	0.756281	0.627985	0.517877	0.738093	0.138868	0.668533	0.628194	0.529972	0.726417	0.0318592	0.620312	0.634269	0.543563	0.724975	0.0284147	0.426073
G40-G47	E78	24	185	99	0.521739	0.402328	0.641151	0.869889	0.53316	0.511646	0.386685	0.636607	0.767768	0.337847	0.588509	0.45484	0.722179	0.233027	0.3967	0.551501	0.417126	0.685876	0.506991	0.870201	0.515528	0.404003	0.627053	0.66856	0.250012	0.55823	0.449153	0.667307	0.544108	0.351483	0.504658	0.387772	0.621545	0.605028	0.194121	0.518116	0.400644	0.635588	0.902736	0.307832	0.545807	0.432173	0.659442	0.679615	0.550984
G40-G47	E70-E90	33	185	141	0.552432	0.446722	0.658142	0.727468	0.889598	0.507177	0.399312	0.615043	0.686308	0.521615	0.530702	0.413092	0.648311	0.660775	0.885163	0.521531	0.405528	0.637534	0.796394	0.845437	0.502392	0.398953	0.605832	0.818162	0.475108	0.514155	0.411776	0.616534	0.907249	0.344366	0.495016	0.387058	0.602974	0.479372	0.45469	0.516946	0.410591	0.6233	0.909607	0.61686	0.490032	0.389233	0.59083	0.602679	0.406695
G40-G47	G43	56	185	56	0.541667	0.450732	0.632601	0.855876	0.482122	0.484911	0.391659	0.578164	0.380693	0.621082	0.525194	0.43583	0.614558	0.656553	0.893493	0.553987	0.460358	0.647615	0.359971	0.915667	0.523948	0.432424	0.615472	0.503536	0.437338	0.489203	0.402096	0.576309	0.538334	0.487817	0.569491	0.480891	0.65809	0.522368	0.816328	0.497231	0.406909	0.587553	0.802523	0.871778	0.475775	0.386252	0.565299	0.390635	0.671652
G40-G47	G44	47	185	47	0.55905	0.461116	0.656984	0.625433	0.901365	0.564138	0.465845	0.662431	0.545917	0.496807	0.582485	0.483002	0.681969	0.151986	0.79163	0.554579	0.45906	0.650098	0.36186	0.939469	0.53654	0.438955	0.634126	0.39765	0.920938	0.567993	0.466596	0.669389	0.405872	0.991503	0.563213	0.467777	0.658649	0.626091	0.767818	0.583102	0.478183	0.688021	0.214364	0.918261	0.533919	0.431523	0.636316	0.804433	0.76192
G40-G47	G47	76	185	76	0.494809	0.409423	0.580196	0.435678	0.481194	0.530299	0.446568	0.61403	0.987345	0.772374	0.532352	0.448375	0.616328	0.533016	0.75937	0.563979	0.480056	0.647902	0.229601	0.653122	0.527885	0.443188	0.612582	0.433062	0.750058	0.455215	0.370141	0.540289	0.185549	0.556607	0.593312	0.510059	0.676565	0.250662	0.230372	0.535128	0.450427	0.619829	0.613415	0.708548	0.538508	0.454952	0.622064	0.703154	0.940062
G40-G47	G47.3	15	185	15	0.60902	0.47783	0.740209	0.268905	0.626825	0.614118	0.467369	0.760867	0.28899	0.902889	0.504706	0.347698	0.661714	0.978713	0.9933	0.611373	0.465107	0.757638	0.163509	0.953271	0.778824	0.681928	0.875719	2.76e-07	0.813338	0.612157	0.46892	0.755393	0.229733	0.785779	0.842353	0.751918	0.932787	1.74e-09	0.504261	0.695686	0.587193	0.80418	0.00160526	0.817472	0.654118	0.527063	0.781172	0.0528616	0.968174
G40-G47	G47.9	19	185	19	0.57007	0.43355	0.706589	0.60603	0.825603	0.639188	0.504994	0.773382	0.134685	0.912287	0.558339	0.430849	0.685828	0.411416	0.869839	0.497781	0.371486	0.624075	0.919571	0.964505	0.519341	0.368484	0.670197	0.707514	0.93372	0.56785	0.436226	0.699474	0.49545	0.806001	0.542169	0.412574	0.671763	0.936091	0.723738	0.560241	0.436185	0.684296	0.45201	0.895315	0.588776	0.455751	0.721802	0.338879	0.891124
G40-G47	G50-G59	16	185	50	0.439349	0.263528	0.61517	0.316391	0.407867	0.578402	0.400642	0.756163	0.612843	0.575239	0.613536	0.487136	0.739935	0.103137	0.276204	0.576923	0.414134	0.739713	0.405481	0.932962	0.473003	0.329413	0.616593	0.835488	0.491971	0.536243	0.356924	0.715561	0.869422	0.619579	0.495932	0.345144	0.64672	0.61232	0.646121	0.54179	0.387062	0.696518	0.68979	0.932504	0.460799	0.261642	0.659955	0.552989	0.649853
G40-G47	H25	20	185	85	0.651515	0.537685	0.765346	0.0567993	0.161241	0.577879	0.445627	0.710131	0.510813	0.850023	0.526364	0.39755	0.655178	0.725549	0.801641	0.559697	0.442513	0.676881	0.395068	0.268601	0.61303	0.488816	0.737244	0.0645797	0.289051	0.571515	0.438634	0.704396	0.46356	0.969284	0.628788	0.527598	0.729978	0.106619	0.242272	0.587273	0.467908	0.706637	0.218864	0.59475	0.520303	0.388039	0.652567	0.995949	0.492944
G40-G47	H25-H28	21	185	89	0.660859	0.550706	0.771013	0.034716	0.139034	0.587979	0.46035	0.715608	0.40926	0.98413	0.498839	0.366511	0.631166	0.957959	0.761401	0.576365	0.460758	0.691972	0.264106	0.54685	0.624855	0.504578	0.745132	0.0357519	0.226262	0.542683	0.405531	0.679835	0.763147	0.857321	0.642857	0.543405	0.74231	0.0593667	0.151755	0.568525	0.449188	0.687862	0.361038	0.650641	0.514228	0.387032	0.641424	0.934115	0.529701
G40-G47	H91	18	185	102	0.559215	0.412827	0.705603	0.73001	0.426709	0.551564	0.401594	0.701533	0.797298	0.676773	0.530938	0.399072	0.662804	0.68923	0.66884	0.548902	0.40587	0.691935	0.56676	0.849948	0.526613	0.388054	0.665173	0.609567	0.970216	0.510978	0.36683	0.655126	0.899948	0.802006	0.581171	0.445337	0.717005	0.545229	0.150688	0.5499	0.403656	0.696144	0.612738	0.68704	0.532269	0.366009	0.698529	0.884344	0.779031
G40-G47	H90-H95	22	185	128	0.539877	0.40447	0.675285	0.916543	0.640414	0.516174	0.383896	0.648452	0.83428	0.58356	0.570552	0.447653	0.693452	0.308923	0.461217	0.497211	0.360157	0.634266	0.916284	0.895662	0.557167	0.436032	0.678302	0.302532	0.621367	0.542387	0.409406	0.675368	0.76283	0.835881	0.602342	0.481368	0.723317	0.322543	0.267275	0.555215	0.424671	0.685759	0.525107	0.526395	0.546849	0.408497	0.6852	0.719182	0.550887
G40-G47	I10	28	185	164	0.523885	0.407894	0.639876	0.894963	0.858665	0.613285	0.490851	0.735718	0.216469	0.441055	0.534804	0.423538	0.64607	0.592129	0.912089	0.497725	0.380111	0.615339	0.914136	0.874117	0.560737	0.445468	0.676006	0.260415	0.894709	0.618062	0.504812	0.731311	0.108039	0.646753	0.608735	0.489355	0.728116	0.261266	0.329743	0.60919	0.499461	0.718919	0.0987126	0.631152	0.547543	0.431335	0.663752	0.665548	0.799919
G40-G47	I11	53	185	197	0.505146	0.415845	0.594446	0.594396	0.949537	0.531732	0.439055	0.624409	0.989823	0.526558	0.532447	0.432451	0.632443	0.592523	0.629444	0.609348	0.517236	0.701461	0.0503248	0.31835	0.511292	0.422206	0.600378	0.660541	0.352871	0.511864	0.419632	0.604096	0.867109	0.451054	0.517439	0.42788	0.606997	0.707305	0.521137	0.518868	0.428307	0.609429	0.866375	0.653306	0.526158	0.436779	0.615537	0.903616	0.881677
G40-G47	I10-I15	79	185	353	0.492835	0.408915	0.576755	0.416107	0.88865	0.576427	0.491999	0.660855	0.350656	0.957769	0.516002	0.429502	0.602501	0.785861	0.929701	0.59434	0.510637	0.678042	0.0731688	0.321423	0.522092	0.438375	0.605809	0.500898	0.321222	0.565441	0.481365	0.649516	0.353538	0.624553	0.471698	0.387271	0.556126	0.186647	0.0673018	0.567829	0.484238	0.65142	0.241766	0.854939	0.544423	0.460972	0.627874	0.615033	0.757941
G40-G47	I25	21	185	75	0.509582	0.393603	0.625561	0.720694	0.93622	0.622532	0.497119	0.747944	0.178479	0.668387	0.590883	0.459939	0.721827	0.211962	0.731831	0.684088	0.563617	0.80456	0.00506096	0.446531	0.610627	0.486413	0.734841	0.0742137	0.57184	0.634146	0.526467	0.741826	0.0496705	0.203905	0.678571	0.561088	0.796055	0.0275034	0.349091	0.593206	0.470378	0.716034	0.22052	0.426251	0.595819	0.492557	0.699081	0.189568	0.695499
G40-G47	I20-I25	28	185	107	0.491583	0.389911	0.593256	0.472876	0.523494	0.640127	0.534477	0.745778	0.0627759	0.541671	0.535714	0.410769	0.66066	0.624157	0.930809	0.688581	0.591643	0.785518	0.00112506	0.144196	0.626706	0.519734	0.733678	0.021827	0.282983	0.649682	0.544866	0.754497	0.028861	0.178798	0.685623	0.582296	0.788951	0.00975794	0.345347	0.616242	0.509922	0.722562	0.0763105	0.206597	0.648999	0.55588	0.742118	0.0155214	0.215904
G40-G47	I40	15	185	50	0.5	0.344486	0.655514	0.686282	0.949383	0.620784	0.470615	0.770954	0.233815	0.622779	0.56	0.406092	0.713908	0.482694	0.64421	0.576863	0.39736	0.756366	0.447674	0.827235	0.561569	0.415859	0.707278	0.351644	0.809884	0.53451	0.390438	0.678581	0.858086	0.614588	0.597255	0.451748	0.742762	0.438708	0.772222	0.591765	0.46604	0.717489	0.234338	0.405284	0.570588	0.383806	0.757371	0.591146	0.717872
G40-G47	I49	39	185	192	0.559888	0.457743	0.662032	0.626975	0.542893	0.547243	0.43014	0.664346	0.800008	0.901944	0.512294	0.407976	0.616611	0.867028	0.793184	0.451001	0.354902	0.5471	0.316503	0.323734	0.557429	0.45591	0.658948	0.225749	0.43649	0.479452	0.374893	0.584011	0.474257	0.470083	0.598525	0.494185	0.702864	0.290505	0.250212	0.548121	0.437799	0.658443	0.52651	0.698511	0.521426	0.41504	0.627812	0.979973	0.872617
G40-G47	I49.9	16	185	83	0.518121	0.357439	0.678804	0.866244	0.811768	0.696746	0.542215	0.851276	0.044441	0.334002	0.579142	0.431211	0.727073	0.311595	0.698642	0.487796	0.354465	0.621127	0.810185	0.698719	0.544749	0.391955	0.697542	0.495513	0.568317	0.564349	0.415842	0.712856	0.572015	0.921472	0.477441	0.32215	0.632731	0.461587	0.678992	0.596524	0.446397	0.746651	0.269603	0.831855	0.602441	0.455592	0.74929	0.29457	0.952798
G40-G47	I50	26	185	90	0.513546	0.401478	0.625615	0.761163	0.726104	0.513788	0.382374	0.645202	0.807099	0.637463	0.596759	0.476736	0.716782	0.150621	0.696704	0.59434	0.465159	0.723521	0.204188	0.932157	0.542574	0.421229	0.663919	0.421186	0.708833	0.544751	0.418078	0.671424	0.726782	0.893918	0.516449	0.393928	0.638969	0.76119	0.876704	0.526125	0.4065	0.64575	0.805969	0.538013	0.503387	0.376976	0.629797	0.809656	0.215109
G40-G47	I30-I52	75	185	325	0.475515	0.390931	0.560099	0.246787	0.444629	0.52	0.431602	0.608398	0.82616	0.800119	0.554788	0.468424	0.641152	0.293085	0.575866	0.504848	0.418789	0.590908	0.998042	0.903774	0.513939	0.429451	0.598428	0.614533	0.914179	0.510424	0.424911	0.595938	0.836629	0.482546	0.536485	0.450728	0.622242	0.9951	0.739461	0.554424	0.469136	0.639712	0.379071	0.803425	0.538909	0.450803	0.627015	0.708712	0.852195
G40-G47	I83	37	185	150	0.571585	0.475872	0.667299	0.465364	0.952869	0.535793	0.437875	0.63371	0.931223	0.978475	0.579438	0.481986	0.676889	0.158745	0.422598	0.483017	0.383409	0.582625	0.701106	0.334701	0.584368	0.473498	0.695238	0.12571	0.811953	0.556245	0.4503	0.662191	0.54793	0.362976	0.611943	0.522317	0.701569	0.145725	0.265659	0.546202	0.434002	0.658401	0.547416	0.672662	0.497809	0.399689	0.595928	0.68935	0.963219
G40-G47	I83.9	16	185	56	0.581361	0.462215	0.700507	0.44962	0.548195	0.559172	0.425829	0.692515	0.695053	0.911911	0.534763	0.370868	0.698659	0.70194	0.896555	0.531065	0.382021	0.680109	0.737386	0.685256	0.47929	0.302573	0.656007	0.91691	0.308699	0.601331	0.471164	0.731498	0.24291	0.335401	0.452293	0.324694	0.579892	0.209099	0.21553	0.573964	0.405421	0.742508	0.470655	0.43272	0.549926	0.438909	0.660943	0.625292	0.918285
G40-G47	I80-I89	43	185	186	0.54078	0.448204	0.633355	0.870731	0.879383	0.536685	0.442792	0.630578	0.9154	0.936634	0.583852	0.493414	0.67429	0.107218	0.486087	0.524894	0.431496	0.618291	0.707103	0.623415	0.570914	0.468601	0.673226	0.154605	0.924224	0.565673	0.465709	0.665637	0.420229	0.351188	0.589256	0.500511	0.678002	0.305604	0.366638	0.53472	0.430269	0.639171	0.672821	0.784324	0.477891	0.38304	0.572741	0.435125	0.50533
G40-G47	J30	26	185	121	0.611272	0.494635	0.72791	0.197064	0.0853852	0.470731	0.342031	0.59943	0.385293	0.181419	0.553943	0.436556	0.67133	0.423022	0.738683	0.607644	0.484848	0.730439	0.127524	0.169717	0.528786	0.405711	0.65186	0.550178	0.718401	0.518384	0.396314	0.640454	0.971926	0.904266	0.568457	0.457587	0.679327	0.606167	0.878942	0.590227	0.471907	0.708548	0.222329	0.117331	0.547896	0.431977	0.663814	0.660858	0.443976
G40-G47	J35	54	185	272	0.548912	0.456632	0.641191	0.749774	0.548402	0.522335	0.428486	0.616185	0.869439	0.87659	0.508906	0.414807	0.603004	0.905194	0.474239	0.519225	0.425216	0.613235	0.788106	0.729841	0.559372	0.469153	0.649592	0.176945	0.278794	0.5	0.402981	0.597019	0.697665	0.736917	0.547215	0.453439	0.640991	0.844493	0.495437	0.546367	0.45136	0.641374	0.498064	0.551266	0.542974	0.447124	0.638825	0.671514	0.342309
G40-G47	J35.0	50	185	260	0.550667	0.455173	0.64616	0.724823	0.228584	0.543852	0.448807	0.638896	0.809697	0.954069	0.479704	0.384791	0.574617	0.667879	0.143435	0.513037	0.417239	0.608835	0.879358	0.86145	0.54	0.448311	0.631689	0.33371	0.448547	0.490815	0.392443	0.589187	0.580001	0.562179	0.468593	0.373297	0.563888	0.208546	0.440962	0.523111	0.424779	0.621444	0.812674	0.980283	0.532296	0.43342	0.631172	0.824466	0.525004
G40-G47	J30-J39	81	185	395	0.566358	0.481096	0.65162	0.504665	0.315878	0.54226	0.45763	0.626891	0.818084	0.902753	0.547483	0.463929	0.631038	0.353159	0.938904	0.527184	0.442126	0.612242	0.65283	0.945731	0.52754	0.442739	0.612342	0.437583	0.631399	0.518875	0.433028	0.604722	0.970795	0.971819	0.53122	0.446472	0.615969	0.907616	0.472839	0.531695	0.446114	0.617276	0.661306	0.723266	0.553419	0.46868	0.638157	0.496821	0.442596
G40-G47	J45	16	185	46	0.512574	0.360371	0.664777	0.807979	0.660595	0.497041	0.357977	0.636106	0.647844	0.783011	0.550666	0.411351	0.68998	0.51944	0.971863	0.573964	0.407193	0.740736	0.435224	0.605213	0.613166	0.47194	0.754391	0.0951087	0.268511	0.587648	0.46301	0.712286	0.3072	0.203803	0.459689	0.305352	0.614027	0.330469	0.591338	0.474482	0.317744	0.631221	0.668888	0.911131	0.544009	0.38113	0.706888	0.780747	0.824645
G40-G47	J40-J47	24	185	81	0.53235	0.406477	0.658222	0.998859	0.910422	0.508282	0.391787	0.624776	0.720059	0.566411	0.524845	0.406486	0.643203	0.729441	0.575627	0.538561	0.391347	0.685775	0.671817	0.52619	0.564441	0.436974	0.691908	0.281095	0.57743	0.518375	0.407902	0.628847	0.968606	0.813379	0.478778	0.351529	0.606027	0.399814	0.352639	0.496636	0.365579	0.627692	0.848474	0.703764	0.525362	0.393184	0.65754	0.939543	0.747784
G40-G47	K21	15	185	46	0.458431	0.311257	0.605606	0.347506	0.249035	0.500392	0.342189	0.658595	0.712169	0.251104	0.521961	0.373947	0.669974	0.79861	0.752645	0.645098	0.484432	0.805764	0.102403	0.757168	0.447843	0.310438	0.585248	0.578982	0.249821	0.523922	0.35743	0.690413	0.970756	0.76784	0.56	0.436524	0.683476	0.730585	0.610929	0.587843	0.442449	0.733237	0.313071	0.909802	0.507843	0.373474	0.642212	0.867588	0.992362
G40-G47	K20-K31	44	185	192	0.501612	0.399836	0.603388	0.58888	0.58174	0.574468	0.474505	0.674432	0.436401	0.903561	0.555609	0.463119	0.648099	0.31464	0.17518	0.519504	0.411625	0.627382	0.80523	0.781357	0.540458	0.44416	0.636756	0.343411	0.84983	0.521277	0.421235	0.621318	0.991757	0.761413	0.562057	0.467599	0.656514	0.63849	0.506094	0.523372	0.424137	0.622607	0.812439	0.970755	0.522566	0.425692	0.619441	0.96128	0.950566
G40-G47	L20-L30	24	185	114	0.524586	0.397438	0.651734	0.90674	0.881072	0.539337	0.401019	0.677656	0.908773	0.836611	0.527433	0.409307	0.645558	0.694847	0.997351	0.522516	0.40241	0.642621	0.785784	0.843735	0.553054	0.439635	0.666473	0.294128	0.923035	0.571946	0.440059	0.703833	0.4728	0.871648	0.565476	0.445215	0.685737	0.66321	0.857301	0.517857	0.383586	0.652129	0.916084	0.92129	0.525621	0.389013	0.662229	0.938365	0.679871
G40-G47	L60-L75	15	185	129	0.556078	0.403502	0.708655	0.761326	0.999193	0.649804	0.513605	0.786003	0.105209	0.107968	0.464706	0.324197	0.605215	0.61622	0.61429	0.524706	0.356126	0.693286	0.816365	0.780954	0.617647	0.483788	0.751506	0.0771025	0.512243	0.658431	0.552469	0.764394	0.0152214	0.0303775	0.648627	0.529488	0.767767	0.070425	0.107099	0.476471	0.332783	0.620158	0.661954	0.425176	0.533725	0.388568	0.678882	0.859341	0.945484
G40-G47	M05-M14	23	185	116	0.591787	0.478558	0.705017	0.338086	0.283177	0.537574	0.408699	0.666448	0.925406	0.698255	0.556897	0.416997	0.696798	0.468653	0.347803	0.5365	0.390853	0.682147	0.685163	0.926282	0.557703	0.417973	0.697432	0.357563	0.528633	0.531401	0.402318	0.660484	0.878445	0.830892	0.572195	0.433096	0.711295	0.63659	0.392891	0.544552	0.420076	0.669027	0.603718	0.808733	0.584273	0.475394	0.693152	0.274662	0.542715
G40-G47	M16	17	185	63	0.508053	0.377811	0.638295	0.730556	0.423671	0.52591	0.37506	0.676761	0.947416	0.884253	0.560574	0.425593	0.695555	0.4243	0.641319	0.567927	0.409082	0.726773	0.44669	0.643743	0.617297	0.495642	0.738952	0.0504792	0.575059	0.637255	0.509296	0.765214	0.0942907	0.153042	0.519258	0.378342	0.660173	0.81708	0.774385	0.458683	0.343466	0.573901	0.404379	0.699409	0.510504	0.374629	0.646379	0.89469	0.844253
G40-G47	M17	22	185	83	0.501952	0.383702	0.620202	0.638521	0.357198	0.510876	0.377927	0.643824	0.766172	0.557336	0.542666	0.425487	0.659845	0.530817	0.966937	0.634412	0.503532	0.765292	0.0696497	0.0909001	0.584774	0.463403	0.706145	0.1377	0.565893	0.518126	0.386357	0.649895	0.97042	0.965631	0.566369	0.439432	0.693307	0.668448	0.685467	0.533185	0.418147	0.648222	0.717015	0.572225	0.599554	0.477072	0.722036	0.228345	0.239837
G40-G47	M15-M19	44	185	164	0.570761	0.477994	0.663527	0.459868	0.355882	0.533043	0.433951	0.632136	0.971475	0.591496	0.511767	0.413689	0.609845	0.869276	0.875716	0.562379	0.46044	0.664318	0.317162	0.818245	0.51773	0.420345	0.615116	0.596093	0.867611	0.515152	0.417085	0.613218	0.918929	0.858766	0.504513	0.405699	0.603327	0.562901	0.892465	0.56657	0.476364	0.656776	0.271343	0.425561	0.529175	0.435152	0.623197	0.862876	0.727959
G40-G47	M20-M25	33	185	135	0.525718	0.412323	0.639113	0.916286	0.841187	0.492624	0.377928	0.607319	0.539999	0.520282	0.518341	0.411611	0.625072	0.788546	0.880946	0.572568	0.469614	0.675522	0.240872	0.210413	0.476874	0.369475	0.584273	0.839145	0.808181	0.474282	0.360793	0.587772	0.456743	0.440267	0.505781	0.396645	0.614918	0.608887	0.962651	0.585925	0.482677	0.689173	0.191233	0.415858	0.576356	0.464344	0.688367	0.350521	0.415195
G40-G47	M50	23	185	78	0.545894	0.422853	0.668935	0.832004	0.848642	0.511272	0.391816	0.630728	0.760709	0.912327	0.54321	0.406463	0.679957	0.579689	0.917636	0.508857	0.39385	0.623863	0.94827	0.70402	0.54482	0.424559	0.665081	0.398324	0.945361	0.553945	0.413949	0.693942	0.651672	0.975875	0.481213	0.35417	0.608256	0.421541	0.415073	0.469941	0.342445	0.597437	0.561475	0.624853	0.499195	0.353091	0.645298	0.79094	0.872694
G40-G47	M51	58	185	220	0.500407	0.410729	0.590086	0.535437	0.664789	0.50896	0.415325	0.602595	0.675458	0.863199	0.524708	0.433293	0.616123	0.676851	0.66016	0.548194	0.462801	0.633588	0.379296	0.270557	0.5	0.408787	0.591213	0.834497	0.657115	0.562992	0.472263	0.653722	0.415821	0.450945	0.554982	0.465233	0.644732	0.723001	0.84773	0.583492	0.499629	0.667355	0.135297	0.511549	0.556883	0.468824	0.644942	0.459723	0.675388
G40-G47	M51.1	17	185	72	0.563375	0.424629	0.702122	0.66571	0.553607	0.636555	0.468792	0.804317	0.23442	0.181702	0.560924	0.408079	0.71377	0.466569	0.798725	0.519258	0.39129	0.647225	0.832091	0.170626	0.572129	0.395813	0.748445	0.37333	0.844375	0.562325	0.423747	0.700903	0.562901	0.275448	0.653011	0.521075	0.784947	0.102662	0.228662	0.568978	0.438542	0.699414	0.396468	0.486549	0.557773	0.42269	0.692856	0.603878	0.662571
G40-G47	M54	27	185	120	0.484763	0.352311	0.617216	0.505761	0.764322	0.610173	0.504077	0.71627	0.177954	0.427028	0.578528	0.460032	0.697024	0.236478	0.262362	0.592827	0.460787	0.724867	0.220492	0.137916	0.490858	0.368958	0.612758	0.978265	0.651533	0.531646	0.417473	0.645818	0.862526	0.532108	0.515002	0.401577	0.628428	0.727877	0.823651	0.616268	0.502231	0.730305	0.0822832	0.227706	0.564463	0.440609	0.688318	0.509656	0.252808
G40-G47	M50-M54	85	185	347	0.495529	0.411561	0.579497	0.442784	0.787028	0.523294	0.439312	0.607276	0.87236	0.824375	0.500471	0.416225	0.584716	0.967116	0.949739	0.522471	0.437948	0.606993	0.719922	0.489522	0.503765	0.419929	0.5876	0.764455	0.993208	0.466706	0.382826	0.550586	0.265204	0.238509	0.528471	0.444684	0.612257	0.862762	0.97708	0.527059	0.443388	0.61073	0.730394	0.929238	0.518471	0.43368	0.603262	0.976653	0.96019
G40-G47	N10	18	185	72	0.448436	0.308594	0.588279	0.237114	0.0521166	0.579175	0.444543	0.713807	0.492043	0.839818	0.523619	0.41306	0.634179	0.72557	0.937521	0.626081	0.517144	0.735018	0.0468942	0.260004	0.544245	0.390674	0.697815	0.493356	0.822473	0.555888	0.423898	0.687879	0.622162	0.893544	0.555223	0.42228	0.688165	0.797797	0.589626	0.532934	0.385813	0.680055	0.7733	0.891448	0.526613	0.370383	0.682843	0.936069	0.91349
G40-G47	N10-N16	26	185	97	0.506773	0.376457	0.63709	0.713704	0.210697	0.488389	0.35879	0.617988	0.536126	0.436984	0.526125	0.41562	0.63663	0.697955	0.952622	0.616352	0.497981	0.734724	0.0881729	0.273662	0.530721	0.409169	0.652273	0.531633	0.842862	0.476294	0.357607	0.594981	0.494853	0.225991	0.541848	0.42734	0.656357	0.936145	0.499728	0.533866	0.408788	0.658943	0.724531	0.428309	0.556604	0.431432	0.681776	0.590559	0.60407
G40-G47	N30	27	185	90	0.573605	0.4538	0.693411	0.526294	0.969107	0.488045	0.373422	0.602668	0.492639	0.569558	0.527426	0.41524	0.639613	0.686104	0.476943	0.566573	0.442813	0.690333	0.362302	0.887152	0.600094	0.479534	0.720654	0.0923422	0.962002	0.510314	0.3868	0.633828	0.875794	0.951487	0.601266	0.493557	0.708974	0.282449	0.794224	0.546414	0.436526	0.656301	0.557874	0.840228	0.473746	0.345379	0.602113	0.498071	0.540546
G40-G47	N30-N39	27	185	97	0.573605	0.4538	0.693411	0.526294	0.830819	0.488045	0.373422	0.602668	0.492639	0.977713	0.527426	0.41524	0.639613	0.686104	0.475288	0.566573	0.442813	0.690333	0.362302	0.877894	0.600094	0.479534	0.720654	0.0891754	0.859645	0.510314	0.3868	0.633828	0.875769	0.816464	0.601266	0.493557	0.708974	0.282449	0.696353	0.546414	0.436526	0.656301	0.540027	0.712229	0.473746	0.345379	0.602113	0.508856	0.481993
G40-G47	N40	19	185	105	0.574509	0.445427	0.70359	0.531762	0.716328	0.55707	0.411807	0.702333	0.737231	0.680635	0.648383	0.506869	0.789897	0.0423302	0.308281	0.657578	0.549587	0.765568	0.00882002	0.336393	0.459417	0.342176	0.576657	0.648411	0.0891557	0.509195	0.373005	0.645384	0.875537	0.749534	0.58085	0.441314	0.720385	0.55005	0.948442	0.624287	0.508986	0.739587	0.0652223	0.272229	0.562143	0.429419	0.694868	0.556593	0.649811
G40-G47	N40-N51	23	185	128	0.534622	0.415645	0.653598	0.970033	0.91919	0.577295	0.451656	0.702934	0.49655	0.915487	0.592056	0.452667	0.731444	0.22269	0.521703	0.641439	0.528692	0.754185	0.0257511	0.568746	0.556897	0.45014	0.663654	0.255675	0.821785	0.48497	0.360965	0.608976	0.597041	0.591908	0.575416	0.448745	0.702087	0.572013	0.973531	0.610038	0.495787	0.724288	0.10501	0.263067	0.515298	0.395854	0.634742	0.943404	0.817987
G50-G59	D10-D36	16	50	191	0.538603	0.362585	0.714621	0.866183	0.729226	0.496324	0.316025	0.676622	0.152388	0.690138	0.729779	0.567182	0.892377	0.0305971	0.0501501	0.588235	0.391224	0.785247	0.861413	0.457211	0.496324	0.322448	0.670199	0.710465	0.869815	0.522059	0.345674	0.698443	0.708253	0.903752	0.575368	0.413837	0.736898	0.679362	0.596971	0.540441	0.360646	0.720236	0.926817	0.910693	0.511029	0.33701	0.685049	0.996554	0.878724
G50-G59	G40-G47	16	50	185	0.584559	0.401023	0.768094	0.544909	0.576976	0.476103	0.286211	0.665995	0.137455	0.582681	0.584559	0.421472	0.747646	0.560353	0.342463	0.523897	0.335249	0.712545	0.671131	0.847669	0.579044	0.409383	0.748705	0.626412	0.307275	0.580882	0.391557	0.770208	0.375097	0.547376	0.580882	0.410837	0.750928	0.649644	0.625891	0.470588	0.29972	0.641457	0.42452	0.65098	0.556985	0.361901	0.75207	0.668307	0.718583
G50-G59	G56.0	32	50	32	0.53125	0.366523	0.695977	0.924234	0.803688	0.489583	0.317991	0.661176	0.138932	0.209039	0.670139	0.510341	0.829937	0.129203	0.417043	0.631944	0.469708	0.794181	0.503847	0.887683	0.532986	0.3622	0.703772	0.995247	0.921978	0.541667	0.374563	0.70877	0.56275	0.72591	0.571181	0.396607	0.745755	0.728589	0.45913	0.503472	0.335368	0.671576	0.63741	0.693351	0.541667	0.376526	0.706807	0.75342	0.922963
G50-G59	I11	20	50	197	0.56	0.394453	0.725547	0.693419	0.556521	0.623333	0.461233	0.785434	0.904927	0.487111	0.548333	0.380626	0.716041	0.850264	0.620271	0.705	0.558031	0.851969	0.11347	0.0642588	0.575	0.414599	0.735401	0.646112	0.83025	0.705	0.560393	0.849607	0.0133566	0.039893	0.573333	0.410725	0.735942	0.694565	0.787351	0.635	0.478482	0.791518	0.357526	0.258985	0.688333	0.526716	0.849951	0.0641921	0.0629181
G50-G59	I10-I15	27	50	353	0.462158	0.2965	0.627815	0.514924	0.663879	0.555556	0.391244	0.719867	0.394412	0.783646	0.547504	0.383484	0.711524	0.854522	0.752703	0.68277	0.524147	0.841393	0.220432	0.110494	0.462158	0.291961	0.632354	0.476196	0.236863	0.62963	0.469549	0.78971	0.127983	0.617348	0.544283	0.373909	0.714658	0.934208	0.885641	0.41868	0.254188	0.583172	0.17419	0.0722736	0.658615	0.502117	0.815114	0.113452	0.202634
G50-G59	I49	18	50	192	0.592014	0.423375	0.760653	0.473197	0.456507	0.588542	0.40854	0.768543	0.644193	0.601533	0.619792	0.452806	0.786777	0.337349	0.299566	0.647569	0.474865	0.820274	0.419524	0.122048	0.53125	0.352248	0.710252	0.991176	0.847871	0.600694	0.427772	0.773617	0.2503	0.385426	0.506944	0.32618	0.687708	0.777397	0.794941	0.600694	0.428185	0.773204	0.605736	0.398914	0.623264	0.451389	0.795138	0.261698	0.289669
G50-G59	I30-I52	26	50	325	0.61859	0.460228	0.776951	0.298862	0.208073	0.610577	0.44911	0.772043	0.792698	0.350652	0.607372	0.444218	0.770526	0.408619	0.356096	0.549679	0.386335	0.713024	0.834095	0.650402	0.520833	0.353824	0.687843	0.903156	0.983434	0.61859	0.457677	0.779503	0.161037	0.380543	0.580128	0.418544	0.741713	0.637433	0.484848	0.588141	0.427818	0.748464	0.675492	0.578462	0.636218	0.474254	0.798182	0.19015	0.289366
G50-G59	J35	23	50	272	0.557166	0.389601	0.724731	0.718061	0.658557	0.52496	0.358622	0.691298	0.243365	0.950254	0.602254	0.435723	0.768786	0.455026	0.525865	0.574879	0.40963	0.740129	0.950948	0.394085	0.492754	0.322718	0.662789	0.687111	0.893042	0.460548	0.293793	0.627302	0.795563	0.512313	0.605475	0.442979	0.767971	0.462313	0.263595	0.619968	0.457494	0.782442	0.443622	0.224305	0.544283	0.377665	0.710901	0.734638	0.554829
G50-G59	J35.0	21	50	260	0.559934	0.391041	0.728827	0.697318	0.39734	0.561576	0.392441	0.730711	0.443888	0.815867	0.638752	0.478202	0.799302	0.235185	0.337975	0.553366	0.385706	0.721026	0.871196	0.568552	0.492611	0.319533	0.665688	0.690176	0.92459	0.440066	0.271407	0.608724	0.640604	0.350557	0.619048	0.457394	0.780701	0.388134	0.194411	0.623974	0.463347	0.7846	0.424587	0.244109	0.559934	0.389179	0.73069	0.623562	0.489998
G50-G59	J30-J39	28	50	395	0.616883	0.453054	0.780712	0.31226	0.257218	0.529221	0.364947	0.693495	0.26398	0.827673	0.571429	0.394929	0.747928	0.672171	0.765953	0.422078	0.258726	0.58543	0.110387	0.238152	0.49513	0.329146	0.661114	0.699605	0.908487	0.566558	0.404852	0.728265	0.392813	0.588892	0.550325	0.388233	0.712416	0.88237	0.533905	0.576299	0.404802	0.747795	0.779796	0.49523	0.496753	0.331695	0.661812	0.878535	0.808742
G50-G59	K20-K31	18	50	192	0.630208	0.46922	0.791197	0.234278	0.251799	0.473958	0.298406	0.649511	0.0935101	0.298912	0.501736	0.33458	0.668892	0.76222	0.85764	0.635417	0.452558	0.818275	0.521677	0.293418	0.574653	0.40566	0.743645	0.665986	0.619557	0.559028	0.380959	0.737097	0.462149	0.557049	0.479167	0.309843	0.64849	0.555268	0.607176	0.592014	0.41488	0.769147	0.675543	0.478582	0.590278	0.421421	0.759135	0.406399	0.473608
G50-G59	M15-M19	21	50	164	0.54023	0.376191	0.704269	0.850025	0.837653	0.614122	0.438815	0.789428	0.832797	0.573522	0.536946	0.372212	0.701679	0.944435	0.700278	0.596059	0.42641	0.765708	0.777109	0.598422	0.454844	0.289797	0.619891	0.420578	0.418719	0.62069	0.462504	0.778875	0.149335	0.252842	0.535304	0.372918	0.69769	0.992955	0.788692	0.574713	0.413881	0.735544	0.784313	0.565178	0.642036	0.483886	0.800186	0.162829	0.120296
G50-G59	M51	19	50	220	0.544992	0.377711	0.712272	0.812744	0.795468	0.505942	0.329273	0.682612	0.191467	0.898696	0.544992	0.376268	0.713715	0.878493	0.630806	0.614601	0.451712	0.77749	0.617184	0.882981	0.556876	0.385198	0.728554	0.804799	0.708988	0.616299	0.45302	0.779577	0.173016	0.29006	0.572156	0.405128	0.739185	0.710628	0.760689	0.57725	0.407736	0.746763	0.771164	0.778976	0.62309	0.461417	0.784763	0.23995	0.311191
G50-G59	M54	17	50	120	0.520499	0.345899	0.695099	0.985853	0.875846	0.531194	0.349488	0.7129	0.296102	0.738019	0.522282	0.343432	0.701131	0.935016	0.852208	0.629234	0.442255	0.816212	0.568943	0.163995	0.495544	0.330333	0.660755	0.701752	0.760665	0.477718	0.307058	0.648378	0.937798	0.883063	0.500891	0.334874	0.666909	0.71285	0.996528	0.488414	0.322332	0.654495	0.526954	0.581027	0.470588	0.300441	0.640736	0.678267	0.871611
G50-G59	M50-M54	32	50	347	0.494792	0.324402	0.665182	0.778964	0.877585	0.553819	0.390133	0.717505	0.382364	0.623037	0.506944	0.336948	0.67694	0.807383	0.96819	0.602431	0.44375	0.761111	0.704968	0.571887	0.473958	0.298579	0.649338	0.562511	0.742668	0.586806	0.412338	0.761273	0.3148	0.486636	0.503472	0.326271	0.680673	0.742505	0.789826	0.597222	0.429813	0.764632	0.616021	0.399411	0.470486	0.299045	0.641927	0.678537	0.571292
H25	D10-D36	24	85	191	0.545765	0.423056	0.668474	0.857207	0.561485	0.465164	0.324304	0.606024	0.108923	0.375342	0.651639	0.515853	0.787425	0.0624714	0.199868	0.560109	0.420785	0.699433	0.335371	0.513125	0.518443	0.379941	0.656944	0.806087	0.925112	0.51571	0.387983	0.643438	0.414243	0.792744	0.509563	0.381915	0.63721	0.496592	0.771125	0.530055	0.399966	0.660143	0.780274	0.997088	0.596311	0.451712	0.740911	0.75812	0.3593
H25	E00-E07	20	85	157	0.486923	0.346428	0.627418	0.354042	0.282684	0.533077	0.35979	0.706364	0.528918	0.834514	0.623077	0.499561	0.746593	0.106412	0.290578	0.661538	0.530012	0.793065	0.0191938	0.678241	0.6	0.444284	0.755716	0.467689	0.842199	0.528462	0.383971	0.672952	0.56536	0.767644	0.653846	0.517701	0.789991	0.210606	0.609284	0.57	0.437448	0.702552	0.798001	0.727054	0.509231	0.361513	0.656949	0.447917	0.817674
H25	E70-E90	19	85	141	0.555024	0.420645	0.689403	0.963451	0.882029	0.634769	0.508446	0.761091	0.552746	0.2043	0.478469	0.320937	0.636001	0.722751	0.445512	0.560606	0.416901	0.704311	0.340329	0.508896	0.429027	0.279476	0.578578	0.190865	0.154635	0.509569	0.37257	0.646568	0.396207	0.42443	0.557416	0.414218	0.700614	0.999717	0.825328	0.523923	0.396435	0.651411	0.708654	0.743101	0.507974	0.371412	0.644537	0.408326	0.692243
H25	G40-G47	20	85	185	0.616923	0.484575	0.749271	0.435122	0.237077	0.504615	0.362926	0.646305	0.270432	0.727403	0.536923	0.394642	0.679205	0.717874	0.656224	0.552308	0.41575	0.688865	0.382531	0.511241	0.598462	0.4501	0.746823	0.460364	0.169358	0.468462	0.318041	0.618882	0.201541	0.49351	0.611538	0.486007	0.73707	0.451958	0.276231	0.533077	0.391721	0.674433	0.822485	0.75976	0.454615	0.310224	0.599007	0.14778	0.400226
H25	H91	20	85	102	0.545385	0.401475	0.689294	0.869546	0.518188	0.653846	0.526034	0.781659	0.394945	0.339641	0.504615	0.366372	0.642859	0.961873	0.946963	0.716923	0.588129	0.845717	0.00192322	0.0128206	0.586154	0.45062	0.721688	0.525041	0.40489	0.484615	0.332711	0.636519	0.282676	0.582125	0.650769	0.515569	0.78597	0.222792	0.0184364	0.526154	0.375289	0.677019	0.759508	0.92259	0.505385	0.350079	0.66069	0.421662	0.978706
H25	H90-H95	22	85	128	0.497835	0.354311	0.64136	0.449631	0.925207	0.607504	0.474535	0.740473	0.836078	0.480838	0.544733	0.40707	0.682396	0.637595	0.745543	0.703463	0.570691	0.836236	0.00425754	0.00839163	0.584416	0.451102	0.717729	0.534426	0.408316	0.541847	0.397121	0.686573	0.681587	0.856225	0.650794	0.520748	0.780839	0.208188	0.0880014	0.541847	0.395317	0.688377	0.912279	0.693688	0.521645	0.37601	0.66728	0.53786	0.801437
H25	I10	22	85	164	0.511544	0.379051	0.644037	0.531681	0.989909	0.544733	0.402839	0.686627	0.547624	0.825657	0.544733	0.395803	0.693663	0.65929	0.967632	0.556277	0.407186	0.705368	0.371493	0.378724	0.525974	0.382649	0.669299	0.882396	0.733537	0.536797	0.393454	0.680139	0.63559	0.497035	0.529582	0.385806	0.673357	0.729403	0.844003	0.479798	0.339828	0.619767	0.355566	0.184613	0.498557	0.35654	0.640574	0.343747	0.388277
H25	I11	38	85	197	0.551512	0.426793	0.67623	0.922675	0.52308	0.56271	0.439605	0.685815	0.677891	0.977249	0.524636	0.399358	0.649914	0.819604	0.776772	0.537514	0.410717	0.664311	0.465802	0.779358	0.56103	0.437152	0.684908	0.73636	0.9582	0.513998	0.388965	0.639031	0.373491	0.591243	0.50168	0.375512	0.627848	0.431121	0.482072	0.460806	0.336501	0.585112	0.206093	0.230158	0.540873	0.416281	0.665465	0.664221	0.916101
H25	I10-I15	60	85	353	0.572	0.424522	0.719478	0.868497	0.35175	0.533333	0.388091	0.678576	0.468111	0.552058	0.570667	0.439055	0.702278	0.403011	0.471021	0.596667	0.471822	0.721512	0.112818	0.464758	0.596667	0.458312	0.735022	0.448954	0.699359	0.482667	0.340405	0.624928	0.250867	0.159683	0.474667	0.334746	0.614587	0.284039	0.266922	0.528	0.380842	0.675158	0.782631	0.525027	0.547333	0.403465	0.691202	0.761296	0.878671
H25	I20-I25	19	85	107	0.488836	0.345267	0.632405	0.385534	0.594208	0.527911	0.385944	0.669877	0.419176	0.331073	0.45614	0.296842	0.615439	0.541364	0.317697	0.587719	0.429525	0.745914	0.221294	0.841891	0.490431	0.350636	0.630225	0.551619	0.364903	0.549442	0.403892	0.694991	0.756256	0.827474	0.587719	0.438946	0.736493	0.710864	0.612608	0.532695	0.384361	0.68103	0.826416	0.940249	0.527113	0.381931	0.672296	0.582772	0.505872
H25	I49	26	85	192	0.526076	0.388246	0.663905	0.663031	0.992614	0.522164	0.379713	0.664616	0.366737	0.818836	0.542373	0.409476	0.675269	0.650142	0.834205	0.589309	0.446083	0.732535	0.187701	0.27138	0.612777	0.476725	0.74883	0.307043	0.176722	0.524772	0.37506	0.674484	0.542314	0.969762	0.552151	0.401077	0.703225	0.9494	0.790747	0.51369	0.376984	0.650396	0.628835	0.885062	0.481095	0.341257	0.620934	0.2493	0.5084
H25	I50	20	85	90	0.527692	0.389975	0.66541	0.695252	0.629336	0.529231	0.359272	0.69919	0.493893	0.829246	0.542308	0.404073	0.680542	0.661241	0.721699	0.57	0.42456	0.71544	0.28418	0.704682	0.596923	0.441859	0.751987	0.473783	0.738924	0.561538	0.39458	0.728497	0.884718	0.933379	0.556154	0.402287	0.710021	0.988166	0.73548	0.553077	0.397341	0.708813	0.978059	0.851954	0.592308	0.437503	0.747113	0.807508	0.997559
H25	I30-I52	44	85	325	0.492239	0.366685	0.617793	0.354393	0.760865	0.46286	0.337727	0.587994	0.0722555	0.299096	0.593126	0.471076	0.715177	0.227345	0.319132	0.636364	0.518039	0.754688	0.0251758	0.0503178	0.601996	0.480219	0.723772	0.346185	0.205487	0.553215	0.428913	0.677517	0.764999	0.887794	0.541574	0.417673	0.665475	0.822641	0.746695	0.549889	0.425874	0.673905	0.989948	0.909194	0.477827	0.353372	0.602282	0.189346	0.293242
H25	I83	28	85	150	0.615915	0.497235	0.734595	0.402605	0.528499	0.504386	0.37917	0.629602	0.221369	0.6647	0.531955	0.404043	0.659867	0.741133	0.961749	0.52381	0.394815	0.652804	0.593969	0.827491	0.580827	0.456754	0.7049	0.543178	0.869753	0.484962	0.348071	0.621854	0.242112	0.824766	0.567669	0.443459	0.691879	0.88537	0.844366	0.515038	0.381458	0.648617	0.63491	0.948856	0.557018	0.430044	0.683991	0.836328	0.374972
H25	I80-I89	33	85	186	0.588578	0.4659	0.711256	0.66866	0.550186	0.525058	0.400248	0.649868	0.338734	0.807841	0.572844	0.447963	0.697724	0.359778	0.715614	0.539627	0.413748	0.665506	0.44511	0.86842	0.612471	0.492217	0.732725	0.281339	0.474793	0.50641	0.374071	0.63875	0.359758	0.927385	0.54662	0.421876	0.671364	0.880391	0.963234	0.530886	0.400288	0.661484	0.787731	0.864302	0.560606	0.433394	0.687818	0.881079	0.49131
H25	J35	21	85	272	0.524554	0.374072	0.675035	0.677106	0.935754	0.443452	0.297562	0.589342	0.0688201	0.255849	0.549107	0.391677	0.706538	0.637765	0.973876	0.473958	0.330539	0.617377	0.896625	0.713195	0.489583	0.342179	0.636987	0.561292	0.845636	0.603423	0.46485	0.741995	0.700728	0.248099	0.565476	0.420427	0.710525	0.920422	0.491408	0.570685	0.416637	0.724732	0.809756	0.494821	0.547619	0.394054	0.701184	0.772226	0.496401
H25	J35.0	20	85	260	0.493077	0.344239	0.641915	0.416807	0.934428	0.59	0.448944	0.731056	0.979505	0.512805	0.581538	0.427016	0.736061	0.390917	0.76422	0.559231	0.420096	0.698366	0.329726	0.455404	0.472308	0.322423	0.622193	0.41077	0.715676	0.636923	0.505063	0.768783	0.380983	0.10532	0.597692	0.457003	0.738382	0.609756	0.223408	0.605385	0.456356	0.754414	0.507801	0.307018	0.580769	0.430877	0.730661	0.910029	0.297108
H25	J30-J39	33	85	395	0.525641	0.397461	0.653821	0.646623	0.920545	0.448718	0.315587	0.581849	0.0581766	0.162244	0.608392	0.477304	0.73948	0.179049	0.35538	0.526807	0.397009	0.656605	0.563203	0.966891	0.486597	0.359116	0.614078	0.462024	0.786887	0.547203	0.419346	0.67506	0.704692	0.695504	0.501166	0.373012	0.629319	0.442452	0.954092	0.551282	0.420041	0.682523	0.994502	0.601499	0.494755	0.364549	0.624962	0.299261	0.745527
H25	K20-K31	21	85	192	0.478423	0.344109	0.612736	0.291983	0.448667	0.655506	0.53478	0.776231	0.360576	0.183642	0.594494	0.463407	0.725581	0.246799	0.128246	0.547619	0.414438	0.6808	0.403644	0.875957	0.508185	0.376723	0.639646	0.676353	0.757976	0.540179	0.388907	0.691451	0.671321	0.656582	0.511161	0.384445	0.637877	0.509342	0.827367	0.525298	0.368689	0.681906	0.764075	0.998811	0.549107	0.400927	0.697288	0.786911	0.774713
H25	M05-M14	15	85	116	0.629524	0.47229	0.786757	0.412093	0.211727	0.638095	0.473465	0.802726	0.604864	0.129916	0.664762	0.502811	0.826712	0.0800005	0.0356654	0.565714	0.391116	0.740313	0.387106	0.698309	0.618095	0.454073	0.782117	0.370881	0.218409	0.58	0.388017	0.771983	0.956327	0.533659	0.501905	0.346355	0.657454	0.507001	0.95164	0.571429	0.418478	0.724379	0.800399	0.900349	0.433333	0.258488	0.608179	0.147469	0.225367
H25	M16	18	85	63	0.532338	0.396717	0.667959	0.726014	0.64214	0.534826	0.392416	0.677236	0.477738	0.790509	0.538972	0.394201	0.683742	0.703794	0.859171	0.655887	0.510641	0.801133	0.0364005	0.129931	0.631012	0.48257	0.779453	0.258305	0.520947	0.634328	0.483002	0.785654	0.461266	0.223336	0.475954	0.311838	0.640069	0.356478	0.815152	0.484245	0.329756	0.638735	0.437341	0.990663	0.509121	0.347096	0.671147	0.461182	0.853024
H25	M15-M19	27	85	164	0.554917	0.427217	0.682617	0.961396	0.637863	0.575351	0.449846	0.700856	0.816093	0.853349	0.583653	0.457707	0.709598	0.295366	0.242414	0.641124	0.5147	0.767547	0.0321084	0.187478	0.661558	0.542414	0.780703	0.073549	0.041874	0.630268	0.495938	0.764598	0.445629	0.145418	0.574074	0.43938	0.708768	0.826532	0.396428	0.592593	0.46229	0.722896	0.568879	0.320366	0.577267	0.440491	0.714042	0.938517	0.360351
H25	M51	18	85	220	0.555556	0.405009	0.706102	0.972438	0.679113	0.53068	0.384926	0.676434	0.432105	0.868349	0.543118	0.392093	0.694142	0.668419	0.609364	0.708955	0.579509	0.838401	0.00178464	0.126562	0.485075	0.341362	0.628787	0.502903	0.62235	0.637645	0.487662	0.787628	0.443831	0.157859	0.568823	0.432423	0.705222	0.881835	0.742115	0.644279	0.504843	0.783714	0.214623	0.217248	0.616915	0.477709	0.756122	0.560012	0.277832
H25	M50-M54	31	85	347	0.566906	0.439332	0.694479	0.907189	0.388209	0.560335	0.429715	0.690954	0.66929	0.484153	0.505376	0.377741	0.633012	0.967645	0.977194	0.680406	0.560486	0.800326	0.00400239	0.0534189	0.473118	0.34204	0.604197	0.377392	0.656492	0.663082	0.543356	0.782808	0.18326	0.0310239	0.630227	0.511551	0.748903	0.290724	0.105528	0.623059	0.495675	0.750442	0.307122	0.142219	0.537634	0.406692	0.668577	0.637592	0.809306
H25	N30	17	85	90	0.682526	0.548676	0.816376	0.102307	0.139309	0.465398	0.317471	0.613325	0.12462	0.440887	0.610727	0.460233	0.761221	0.220398	0.657464	0.625433	0.478959	0.771907	0.0865545	0.552339	0.596886	0.445827	0.747944	0.478776	0.999321	0.49481	0.310988	0.678632	0.421107	0.835197	0.576125	0.437468	0.714781	0.810122	0.910752	0.453287	0.28381	0.622764	0.273698	0.384865	0.550173	0.382773	0.717573	0.80962	0.735607
H25	N30-N39	18	85	97	0.703151	0.57324	0.833062	0.0513806	0.0499748	0.483416	0.338262	0.62857	0.180207	0.972685	0.631012	0.48471	0.777313	0.133199	0.478149	0.591211	0.439685	0.742736	0.20593	0.869672	0.599502	0.454681	0.744324	0.443505	0.885545	0.466003	0.285361	0.646646	0.266293	0.527686	0.582919	0.448704	0.717134	0.736682	0.935725	0.489221	0.317574	0.660867	0.493994	0.712653	0.56136	0.401032	0.721687	0.904541	0.681745
H25	N40	20	85	105	0.64	0.496628	0.783372	0.305743	0.24583	0.609231	0.457139	0.761322	0.837293	0.812564	0.519231	0.354666	0.683795	0.903514	0.575325	0.483077	0.331428	0.634726	0.98748	0.156205	0.619231	0.474552	0.76391	0.303745	0.545737	0.533077	0.379016	0.687138	0.624656	0.998643	0.583846	0.417905	0.749787	0.764524	0.982171	0.544615	0.369661	0.71957	0.948285	0.939058	0.466154	0.315341	0.616967	0.196265	0.43973
H25	N40-N51	24	85	128	0.672814	0.545072	0.800556	0.105045	0.0643136	0.618169	0.476021	0.760318	0.741258	0.531955	0.489754	0.339694	0.639815	0.823183	0.508888	0.526639	0.388905	0.664374	0.571262	0.294157	0.652322	0.519787	0.784858	0.11921	0.261512	0.568989	0.427618	0.71036	0.945187	0.541402	0.603825	0.456786	0.750864	0.548728	0.744814	0.603142	0.444986	0.761298	0.546598	0.444176	0.454235	0.30913	0.59934	0.13366	0.318796
H25-H28	D10-D36	25	89	191	0.544375	0.424888	0.663862	0.762461	0.566512	0.48125	0.346498	0.616002	0.166947	0.482231	0.654375	0.52129	0.78746	0.0774939	0.179261	0.56125	0.425739	0.696761	0.733652	0.492761	0.531875	0.396983	0.666767	0.902677	0.779025	0.516875	0.389434	0.644316	0.574219	0.810449	0.51125	0.3872	0.6353	0.52671	0.782813	0.53125	0.403663	0.658837	0.929155	0.983221	0.59875	0.459146	0.738354	0.615046	0.327678
H25-H28	E00-E07	21	89	157	0.467087	0.326996	0.607178	0.207991	0.176911	0.556022	0.387623	0.724422	0.743403	0.63861	0.621849	0.499981	0.743716	0.15094	0.293165	0.644258	0.508073	0.780443	0.153029	0.86557	0.614846	0.464082	0.76561	0.377311	0.698015	0.526611	0.385612	0.667609	0.703279	0.781138	0.673669	0.543197	0.804142	0.115485	0.418841	0.57563	0.444424	0.706837	0.602423	0.666528	0.494398	0.345363	0.643433	0.429609	0.679007
H25-H28	E78	15	89	99	0.508108	0.356829	0.659387	0.495252	0.485785	0.435135	0.308246	0.562024	0.0376768	0.0463009	0.489189	0.298944	0.679435	0.747564	0.728834	0.65045	0.522018	0.778882	0.119429	0.126852	0.516216	0.365321	0.667111	0.761096	0.379132	0.565766	0.41248	0.719052	0.911236	0.543905	0.511712	0.356413	0.66701	0.602819	0.34573	0.492793	0.355788	0.629797	0.559913	0.219712	0.517117	0.376722	0.657512	0.588126	0.385142
H25-H28	E70-E90	20	89	141	0.544928	0.414462	0.675393	0.779264	0.991236	0.613043	0.489907	0.73618	0.703414	0.311684	0.462319	0.305188	0.61945	0.477926	0.340456	0.552899	0.414551	0.691246	0.825215	0.560906	0.583333	0.438431	0.728235	0.6008	0.610919	0.5	0.361724	0.638276	0.463794	0.358106	0.576812	0.438926	0.714698	0.792313	0.610857	0.527536	0.402574	0.652499	0.88881	0.773065	0.510145	0.37724	0.64305	0.509325	0.707216
H25-H28	G40-G47	21	89	185	0.616246	0.48848	0.744013	0.482266	0.225999	0.516807	0.381882	0.651732	0.359526	0.8442	0.519608	0.375475	0.663741	0.983339	0.816572	0.545518	0.412939	0.678097	0.896048	0.56701	0.610644	0.467358	0.753931	0.384622	0.10753	0.460084	0.310785	0.609383	0.242214	0.446335	0.627451	0.506691	0.748211	0.308982	0.172376	0.526611	0.38811	0.665112	0.887857	0.821082	0.462885	0.323472	0.602299	0.215711	0.447952
H25-H28	H91	21	89	102	0.523109	0.378363	0.667856	0.599991	0.72444	0.619048	0.483951	0.754144	0.669156	0.654905	0.511204	0.375654	0.646755	0.894674	0.876645	0.694678	0.558556	0.8308	0.0319821	0.0360869	0.598739	0.467031	0.730448	0.439461	0.305246	0.483193	0.335373	0.631014	0.369378	0.561222	0.668768	0.538142	0.799393	0.131715	0.00804625	0.536415	0.388188	0.684641	0.989296	0.819598	0.521008	0.365572	0.676445	0.646204	0.874961
H25-H28	H90-H95	23	89	128	0.51581	0.373047	0.658574	0.535366	0.891415	0.578393	0.442484	0.714301	0.915152	0.763275	0.547431	0.413115	0.681747	0.729131	0.712714	0.684453	0.547285	0.821621	0.0527046	0.0201242	0.596179	0.466482	0.725876	0.454368	0.311757	0.538867	0.398075	0.679659	0.824335	0.885617	0.667325	0.541625	0.793026	0.124856	0.0468288	0.550066	0.405966	0.694165	0.874518	0.617291	0.532938	0.387691	0.678186	0.738535	0.692922
H25-H28	I10	23	89	164	0.530303	0.398571	0.662035	0.63956	0.800517	0.565217	0.426135	0.7043	0.782042	0.959353	0.549407	0.40412	0.694694	0.727316	0.91998	0.555995	0.410797	0.701193	0.802363	0.357788	0.51054	0.369852	0.651229	0.69055	0.583048	0.535573	0.39569	0.675456	0.78859	0.477407	0.554018	0.414074	0.693962	0.976073	0.899494	0.48946	0.350403	0.628517	0.529737	0.224929	0.512516	0.370033	0.655	0.542236	0.497671
H25-H28	I11	39	89	197	0.546667	0.424752	0.668582	0.79123	0.562787	0.571795	0.452169	0.69142	0.830702	0.911626	0.525128	0.402074	0.648183	0.956322	0.767722	0.480513	0.356682	0.604344	0.434072	0.249803	0.549231	0.427747	0.670715	0.907455	0.899969	0.504103	0.381875	0.62633	0.439757	0.470375	0.484103	0.361321	0.606884	0.295399	0.326051	0.470256	0.348834	0.591679	0.33368	0.27859	0.524103	0.402191	0.646014	0.608779	0.885457
H25-H28	I10-I15	62	89	353	0.58184	0.441158	0.722522	0.832172	0.269344	0.524492	0.382443	0.666541	0.434567	0.468544	0.574074	0.448786	0.699362	0.459655	0.40678	0.573477	0.448171	0.698782	0.599544	0.701884	0.566906	0.432309	0.701502	0.730287	0.983382	0.472521	0.336183	0.608859	0.259502	0.0963579	0.567503	0.432708	0.702298	0.88385	0.885296	0.52509	0.384133	0.666046	0.87634	0.469725	0.539427	0.40246	0.676393	0.78745	0.790576
H25-H28	I20-I25	21	89	107	0.509804	0.373498	0.64611	0.469987	0.779345	0.511905	0.374731	0.649079	0.333467	0.22508	0.569328	0.416798	0.721857	0.567929	0.742746	0.608543	0.458528	0.758558	0.383104	0.964052	0.47619	0.343604	0.608777	0.377021	0.254211	0.509804	0.362802	0.656806	0.565517	0.481008	0.576331	0.432862	0.719799	0.80041	0.504802	0.560924	0.418034	0.703815	0.764686	0.769259	0.523109	0.386896	0.659323	0.633319	0.449707
H25-H28	I49	28	89	192	0.507611	0.375449	0.639774	0.443679	0.802122	0.529274	0.393418	0.66513	0.443142	0.886667	0.559719	0.430229	0.689209	0.600006	0.644679	0.600703	0.463365	0.73804	0.402011	0.195267	0.594262	0.462915	0.72561	0.459501	0.255527	0.548009	0.402857	0.693161	0.916165	0.733079	0.550937	0.405949	0.695924	0.944887	0.791934	0.509368	0.375769	0.642966	0.698699	0.834654	0.48185	0.348921	0.614779	0.300008	0.495379
H25-H28	I50	20	89	90	0.536957	0.402007	0.671906	0.698219	0.536234	0.521739	0.355807	0.687672	0.463648	0.760772	0.523913	0.387254	0.660572	0.972555	0.549014	0.542754	0.400137	0.68537	0.929511	0.466198	0.6	0.446328	0.753672	0.481946	0.709692	0.541304	0.376696	0.705913	0.86425	0.884323	0.555072	0.403946	0.706199	0.987522	0.741242	0.53913	0.384773	0.693488	0.984345	0.716414	0.606522	0.454074	0.758969	0.576178	0.868225
H25-H28	I30-I52	46	89	325	0.514156	0.391158	0.637153	0.46915	0.984208	0.461072	0.339059	0.583084	0.0748562	0.275701	0.595551	0.476754	0.714349	0.278278	0.289662	0.627401	0.510804	0.743999	0.17877	0.0650419	0.591001	0.471129	0.710873	0.468656	0.264661	0.558645	0.437396	0.679894	0.973862	0.822531	0.54095	0.419952	0.661949	0.825001	0.755635	0.556623	0.43579	0.677456	0.78019	0.824352	0.489383	0.367644	0.611122	0.314622	0.369822
H25-H28	I83	29	89	150	0.608621	0.492614	0.724628	0.51857	0.596788	0.487931	0.364942	0.61092	0.163255	0.495121	0.538506	0.414041	0.662971	0.805516	0.962176	0.518966	0.392072	0.645859	0.818085	0.768913	0.572414	0.451196	0.693632	0.653346	0.966941	0.487356	0.352898	0.621815	0.358768	0.847408	0.544828	0.423036	0.666619	0.86936	0.886807	0.510345	0.378897	0.641793	0.713808	0.896286	0.541954	0.417784	0.666124	0.796057	0.496323
H25-H28	I80-I89	34	89	186	0.581283	0.461409	0.701158	0.815468	0.618197	0.536898	0.41495	0.658847	0.475871	0.950605	0.579144	0.457661	0.700628	0.378203	0.639086	0.544385	0.420767	0.668003	0.902513	0.922118	0.603209	0.485259	0.721158	0.362815	0.55926	0.511765	0.382107	0.641422	0.540452	0.986469	0.526203	0.404148	0.648258	0.667998	0.794498	0.528877	0.400721	0.657033	0.905162	0.884767	0.545455	0.420963	0.669946	0.83792	0.632291
H25-H28	J35	21	89	272	0.532913	0.384883	0.680943	0.686315	0.850458	0.44958	0.306838	0.592322	0.0873014	0.276501	0.533613	0.378159	0.689068	0.885244	0.876648	0.501401	0.361689	0.641112	0.649775	0.997618	0.494398	0.347858	0.640937	0.559862	0.893562	0.576331	0.439256	0.713405	0.794643	0.424264	0.562325	0.420154	0.704496	0.940416	0.494391	0.552521	0.401501	0.703541	0.854551	0.639139	0.533613	0.380692	0.686535	0.750824	0.609888
H25-H28	J35.0	20	89	260	0.502174	0.355647	0.648701	0.433566	0.84109	0.583333	0.44547	0.721196	0.965652	0.563206	0.565217	0.41225	0.718185	0.602353	0.919115	0.469565	0.333339	0.605791	0.386594	0.633795	0.477536	0.32835	0.626723	0.456859	0.764348	0.608696	0.477328	0.740063	0.472585	0.218455	0.594203	0.456566	0.73184	0.625589	0.244074	0.586232	0.439724	0.73274	0.542133	0.427637	0.565942	0.416161	0.715723	0.939031	0.390813
H25-H28	J30-J39	33	89	395	0.536255	0.410576	0.661935	0.675634	0.794711	0.457251	0.327158	0.587344	0.0812966	0.172343	0.587121	0.456925	0.717317	0.371691	0.532557	0.494589	0.367976	0.621201	0.571298	0.663283	0.492965	0.367238	0.618692	0.50104	0.858842	0.515693	0.390444	0.640941	0.556034	0.941884	0.500541	0.375234	0.625849	0.437326	0.960575	0.531385	0.402365	0.660405	0.93168	0.809532	0.512987	0.384247	0.641727	0.523176	0.950781
H25-H28	K20-K31	21	89	192	0.530112	0.398599	0.661625	0.622222	0.983816	0.653361	0.535542	0.771181	0.327446	0.184929	0.57563	0.445801	0.705459	0.459619	0.203937	0.571429	0.442079	0.700778	0.630412	0.612645	0.513305	0.383418	0.643193	0.704642	0.811314	0.516807	0.368444	0.665169	0.617609	0.873745	0.511204	0.387609	0.6348	0.518801	0.824042	0.507703	0.353506	0.6619	0.723887	0.824968	0.533613	0.386237	0.68099	0.747694	0.921987
H25-H28	M05-M14	15	89	116	0.61982	0.464942	0.774698	0.522219	0.249489	0.627928	0.466685	0.789171	0.633708	0.160619	0.647748	0.485486	0.810009	0.155826	0.0622795	0.540541	0.370353	0.710728	0.958334	0.901169	0.60991	0.446261	0.773558	0.442789	0.244211	0.594595	0.406262	0.782927	0.70529	0.436343	0.5	0.348266	0.651734	0.490459	0.928679	0.553153	0.403349	0.702957	0.848704	0.91945	0.445045	0.269545	0.620546	0.229844	0.278084
H25-H28	M16	19	89	63	0.475188	0.344107	0.606269	0.226119	0.217101	0.481955	0.346544	0.617365	0.171498	0.680199	0.554887	0.410184	0.69959	0.675938	0.710608	0.642105	0.497456	0.786755	0.182834	0.174577	0.641353	0.498471	0.784235	0.209648	0.429972	0.639098	0.490454	0.787742	0.302176	0.196666	0.543609	0.386387	0.700831	0.882942	0.601008	0.491729	0.341274	0.642185	0.566999	0.936794	0.506015	0.350969	0.661061	0.522009	0.819714
H25-H28	M15-M19	28	89	164	0.553279	0.429388	0.67717	0.866574	0.64602	0.557963	0.435851	0.680074	0.687152	0.941228	0.587822	0.463702	0.711942	0.348015	0.213036	0.63993	0.51604	0.76382	0.143886	0.18542	0.665105	0.548936	0.781274	0.0670354	0.0328477	0.627049	0.494697	0.759401	0.338119	0.157132	0.586651	0.456626	0.716676	0.682402	0.292882	0.586066	0.458797	0.713334	0.500846	0.373502	0.565574	0.432416	0.698731	0.935808	0.423849
H25-H28	M51	20	89	220	0.576087	0.436139	0.716035	0.889169	0.473377	0.544203	0.405586	0.68282	0.584577	0.721983	0.507971	0.359075	0.656868	0.870435	0.941104	0.715942	0.593301	0.838583	0.0117411	0.0878137	0.471014	0.334737	0.607292	0.359981	0.478645	0.663768	0.520185	0.807352	0.166385	0.0712946	0.56087	0.427478	0.694261	0.95254	0.824198	0.663043	0.530841	0.795246	0.0968876	0.119548	0.61087	0.480455	0.741284	0.482853	0.286316
H25-H28	M50-M54	33	89	347	0.57684	0.454276	0.699404	0.868126	0.295447	0.564935	0.439142	0.690728	0.765903	0.443289	0.520022	0.395057	0.644986	0.985922	0.8035	0.677489	0.56093	0.794048	0.0383967	0.0527367	0.463745	0.337506	0.589983	0.271627	0.548954	0.672078	0.555276	0.78888	0.083001	0.0190534	0.620671	0.503958	0.737384	0.344478	0.138853	0.63474	0.511459	0.758021	0.162938	0.0916486	0.531926	0.405803	0.65805	0.695116	0.868946
H25-H28	N30	18	89	90	0.696401	0.56579	0.827011	0.0776297	0.0901492	0.43662	0.290052	0.583187	0.067474	0.260727	0.615806	0.470029	0.761583	0.243832	0.604152	0.604069	0.452731	0.755407	0.403448	0.745272	0.611111	0.464943	0.757279	0.389437	0.859619	0.486698	0.309739	0.663657	0.465669	0.760947	0.602504	0.465936	0.739072	0.549359	0.816764	0.473396	0.305623	0.641169	0.465984	0.502403	0.568075	0.401619	0.734531	0.921115	0.59319
H25-H28	N30-N39	19	89	97	0.715038	0.588526	0.84155	0.0390209	0.0302679	0.454887	0.310581	0.599194	0.10324	0.697148	0.633835	0.492077	0.775592	0.155851	0.444509	0.573684	0.420211	0.727158	0.648941	0.964511	0.612782	0.472357	0.753207	0.362099	0.749749	0.539098	0.365482	0.712713	0.853431	0.895268	0.607519	0.475466	0.739572	0.495109	0.677919	0.506767	0.337896	0.675638	0.734295	0.860931	0.577444	0.418159	0.736728	0.832995	0.551437
H25-H28	N40	21	89	105	0.665266	0.529105	0.801428	0.187295	0.122293	0.634454	0.488871	0.780037	0.554242	0.572883	0.503501	0.347688	0.659315	0.835579	0.427589	0.486695	0.340677	0.632713	0.536744	0.151202	0.641457	0.502092	0.780821	0.192852	0.361048	0.537815	0.390745	0.684886	0.81868	0.951792	0.607143	0.448664	0.765622	0.543314	0.805878	0.562325	0.396886	0.727764	0.783295	0.906769	0.468487	0.322203	0.614772	0.257435	0.45365
H25-H28	N40-N51	25	89	128	0.695	0.573439	0.816561	0.0554834	0.0244798	0.64125	0.504946	0.777554	0.475604	0.337852	0.474375	0.331266	0.617484	0.556106	0.379772	0.5175	0.384192	0.650808	0.810002	0.228529	0.67125	0.543466	0.799034	0.0681007	0.154111	0.575	0.439231	0.710769	0.805976	0.47579	0.62375	0.482634	0.764866	0.387569	0.551811	0.618125	0.467888	0.768362	0.33192	0.325467	0.45625	0.314862	0.597638	0.174857	0.331579
H91	D10-D36	16	102	191	0.536337	0.395575	0.677099	0.585961	0.685519	0.571948	0.417428	0.726467	0.870522	0.631908	0.582122	0.419684	0.74456	0.349062	0.773774	0.519622	0.334514	0.70473	0.885702	0.927925	0.507267	0.326683	0.687852	0.86296	0.964848	0.513808	0.353398	0.674218	0.843409	0.81317	0.556686	0.388423	0.724949	0.353307	0.763372	0.484012	0.325777	0.642246	0.691866	0.574816	0.511628	0.346477	0.676779	0.964025	0.877793
H91	E00-E07	16	102	157	0.664971	0.52133	0.808612	0.0331428	0.215597	0.526163	0.347202	0.705124	0.512065	0.896472	0.673692	0.528545	0.818838	0.0304249	0.119355	0.58939	0.439813	0.738966	0.500956	0.599445	0.705669	0.580989	0.830348	0.00983151	0.0759035	0.522529	0.379271	0.665787	0.920512	0.824726	0.68968	0.545943	0.833417	0.00561725	0.343252	0.666424	0.521307	0.811541	0.0629328	0.121661	0.521076	0.370013	0.672138	0.865183	0.942418
H91	G40-G47	18	102	185	0.589286	0.430337	0.748234	0.277759	0.499421	0.492725	0.337879	0.647571	0.270579	0.641382	0.53373	0.392208	0.675252	0.661286	0.680676	0.532407	0.379048	0.685767	0.985659	0.736311	0.47619	0.31846	0.633921	0.578782	0.878708	0.564153	0.409229	0.719078	0.684019	0.59915	0.603836	0.461979	0.745693	0.0885643	0.380452	0.575397	0.421232	0.729562	0.475019	0.429122	0.532407	0.360657	0.704158	0.778705	0.889072
H91	H25	20	102	85	0.540854	0.396936	0.684771	0.5661	0.826517	0.657317	0.526457	0.788177	0.324997	0.377917	0.512195	0.378469	0.645921	0.864712	0.959031	0.645732	0.510213	0.781251	0.141282	0.0366629	0.610976	0.479595	0.742356	0.232101	0.324876	0.530488	0.38759	0.673386	0.999261	0.578848	0.677439	0.557293	0.797585	0.00263873	0.0852684	0.503659	0.362631	0.644687	0.851954	0.549524	0.560366	0.411052	0.709679	0.520685	0.892749
H91	H25-H28	21	102	89	0.568489	0.424356	0.712622	0.356923	0.967087	0.621987	0.482205	0.761769	0.63667	0.650518	0.537331	0.40311	0.671552	0.612429	0.831509	0.611993	0.469431	0.754554	0.324068	0.330189	0.629042	0.500209	0.757875	0.142951	0.230059	0.512052	0.371481	0.652623	0.813312	0.569684	0.699001	0.580994	0.817007	0.000675462	0.0385047	0.519694	0.379134	0.660255	0.984946	0.81502	0.529688	0.377784	0.681593	0.790869	0.721413
H91	H91.1	32	102	32	0.542857	0.422737	0.662977	0.470351	0.896639	0.657589	0.545142	0.770036	0.262901	0.717663	0.545089	0.428292	0.661886	0.493441	0.859956	0.496875	0.378922	0.614828	0.583846	0.619818	0.574554	0.449151	0.699956	0.47162	0.550774	0.5125	0.393871	0.631129	0.79075	0.71594	0.545982	0.425403	0.666562	0.298094	0.932668	0.558929	0.438799	0.679058	0.552468	0.999642	0.590625	0.466029	0.715221	0.240006	0.841915
H91	H91.9	60	102	60	0.503571	0.388966	0.618177	0.901432	0.941308	0.563889	0.45163	0.676148	0.733774	0.87777	0.513889	0.400414	0.627364	0.82138	0.754145	0.492063	0.378475	0.605652	0.517243	0.578544	0.546825	0.427796	0.665855	0.730833	0.934348	0.544841	0.429985	0.659697	0.826421	0.986511	0.542857	0.429412	0.656302	0.290576	0.482056	0.557937	0.445789	0.670084	0.532002	0.482851	0.525	0.407849	0.642151	0.790836	0.668436
H91	I10	21	102	164	0.577307	0.433739	0.720876	0.30038	0.404419	0.529688	0.38991	0.669467	0.467463	0.674681	0.533804	0.403326	0.664281	0.636208	0.912265	0.553204	0.40388	0.702528	0.814615	0.412545	0.51264	0.378665	0.646614	0.88046	0.577569	0.50147	0.370907	0.632033	0.68343	0.204892	0.48736	0.359453	0.615268	0.847603	0.40254	0.569665	0.435015	0.704315	0.494363	0.891128	0.475603	0.325962	0.625243	0.697579	0.273901
H91	I11	37	102	197	0.586279	0.472991	0.699566	0.155781	0.205051	0.459875	0.346077	0.573673	0.0545263	0.092771	0.588773	0.471335	0.706212	0.16916	0.194956	0.498129	0.381554	0.614703	0.593193	0.343155	0.552599	0.438771	0.666427	0.650406	0.937006	0.550936	0.433489	0.668382	0.75931	0.998283	0.461123	0.341562	0.580683	0.852674	0.162569	0.622453	0.510401	0.734506	0.108958	0.191623	0.567152	0.453571	0.680733	0.36349	0.590969
H91	I10-I15	58	102	353	0.529781	0.414706	0.644855	0.600172	0.616206	0.557602	0.440114	0.67509	0.673252	0.73464	0.606191	0.494149	0.718234	0.0918612	0.156914	0.533699	0.418673	0.648725	0.997339	0.816315	0.541144	0.421915	0.660374	0.790564	0.669168	0.547022	0.431181	0.662863	0.80203	0.506027	0.454937	0.339056	0.570819	0.783063	0.0978661	0.661834	0.554806	0.768861	0.0226008	0.141418	0.547022	0.431761	0.662283	0.551743	0.849233
H91	I20-I25	19	102	107	0.632847	0.498932	0.766762	0.0619584	0.167488	0.502854	0.355793	0.649914	0.287602	0.216912	0.521877	0.368575	0.675179	0.790068	0.808198	0.457831	0.305526	0.610136	0.363779	0.0604784	0.542803	0.397642	0.687963	0.80902	0.825253	0.601141	0.469389	0.732894	0.33735	0.643302	0.603044	0.449068	0.757019	0.126578	0.75749	0.467343	0.327798	0.606888	0.501536	0.345468	0.60241	0.4652	0.739619	0.215744	0.769078
H91	I49	28	102	192	0.626448	0.514488	0.738407	0.0422768	0.101273	0.622587	0.499757	0.745416	0.593018	0.209373	0.678089	0.565705	0.790473	0.00619076	0.0161108	0.540058	0.412289	0.667827	0.93077	0.608643	0.623552	0.498067	0.749037	0.155578	0.0924511	0.591216	0.464417	0.718016	0.388719	0.31272	0.71332	0.611146	0.815495	4.78e-05	0.00186537	0.618726	0.499128	0.738324	0.133776	0.141945	0.571429	0.452924	0.689933	0.350974	0.535561
H91	I50	18	102	90	0.60119	0.445994	0.756386	0.191127	0.188909	0.527116	0.380278	0.673955	0.464307	0.797067	0.522487	0.376169	0.668804	0.775011	0.559518	0.500661	0.363851	0.637471	0.663131	0.189575	0.602513	0.455567	0.749459	0.322613	0.676079	0.566138	0.421555	0.71072	0.653922	0.883497	0.618386	0.46901	0.767762	0.0797935	0.27382	0.414021	0.272497	0.555545	0.17262	0.0415544	0.556217	0.399905	0.712529	0.569513	0.672293
H91	I30-I52	47	102	325	0.55706	0.444189	0.669931	0.340341	0.467343	0.615087	0.505239	0.724935	0.628582	0.155349	0.625919	0.517745	0.734093	0.0446112	0.0961185	0.535397	0.42132	0.649473	0.982624	0.687834	0.546615	0.43206	0.66117	0.72502	0.65785	0.525338	0.411775	0.638902	0.936707	0.754884	0.602321	0.491757	0.712885	0.0389479	0.173632	0.569439	0.456771	0.682107	0.43356	0.651366	0.545068	0.43159	0.658546	0.559912	0.961359
H91	I83	27	102	150	0.611852	0.49621	0.727493	0.0782775	0.56105	0.531852	0.408004	0.6557	0.438923	0.971648	0.492346	0.381475	0.603217	0.910361	0.479612	0.64	0.516068	0.763932	0.132954	0.141204	0.605926	0.485074	0.726778	0.227118	0.586346	0.55358	0.413898	0.693263	0.756244	0.489011	0.589136	0.475226	0.703045	0.0680166	0.580885	0.524444	0.399113	0.649776	0.929626	0.944688	0.594568	0.463983	0.725153	0.232376	0.159616
H91	I80-I89	29	102	186	0.606046	0.48634	0.725753	0.103623	0.379963	0.536608	0.41174	0.661477	0.483381	0.949366	0.473311	0.361517	0.585106	0.68308	0.23032	0.661786	0.542296	0.781275	0.0626285	0.0919366	0.609353	0.490138	0.728568	0.203313	0.501047	0.492206	0.351431	0.632981	0.623707	0.78463	0.58479	0.467023	0.702556	0.0928981	0.521204	0.515352	0.389439	0.641265	0.967236	0.959106	0.579594	0.44842	0.710768	0.31644	0.348932
H91	J30	15	102	121	0.523372	0.351652	0.695091	0.762871	0.808264	0.617625	0.453136	0.782113	0.719013	0.553956	0.514176	0.363449	0.664903	0.852348	0.82472	0.540996	0.372248	0.709744	0.936715	0.767363	0.652874	0.477538	0.828209	0.171002	0.291317	0.55249	0.378893	0.726087	0.813552	0.642084	0.491188	0.32102	0.661356	0.841597	0.458419	0.517241	0.354307	0.680176	0.991062	0.73653	0.538697	0.359864	0.717531	0.746713	0.651184
H91	J35	21	102	272	0.506761	0.374511	0.639011	0.878074	0.867478	0.53204	0.379591	0.684489	0.510518	0.984081	0.497354	0.361936	0.632773	0.97661	0.505406	0.530864	0.384373	0.677355	0.969198	0.702472	0.522046	0.393794	0.650298	0.980701	0.800219	0.613757	0.481349	0.746164	0.25193	0.177148	0.539095	0.412255	0.665934	0.360595	0.686634	0.519694	0.378357	0.661031	0.985354	0.950385	0.519106	0.364385	0.673828	0.892633	0.743216
H91	J35.0	20	102	260	0.537805	0.410083	0.665527	0.553421	0.455106	0.564024	0.41491	0.713139	0.785569	0.768968	0.532317	0.400129	0.664505	0.656194	0.727691	0.561585	0.418275	0.704896	0.719806	0.448663	0.537805	0.407686	0.667924	0.845879	0.595559	0.646951	0.522625	0.771277	0.0958639	0.0633116	0.510366	0.386381	0.634351	0.600268	0.976753	0.55061	0.412928	0.688292	0.670891	0.721633	0.55061	0.398503	0.702716	0.60051	0.511376
H91	J30-J39	35	102	395	0.505757	0.387796	0.623717	0.877852	0.835016	0.525373	0.401654	0.649092	0.367356	0.731458	0.508742	0.391434	0.62605	0.888533	0.573444	0.528358	0.406203	0.650513	0.937239	0.946006	0.551812	0.432977	0.670647	0.675246	0.46162	0.521535	0.401352	0.641719	0.896381	0.987883	0.568443	0.451759	0.685128	0.157684	0.251907	0.52452	0.405603	0.643437	0.925716	0.879152	0.497655	0.372773	0.622536	0.889695	0.766301
H91	K20-K31	30	102	192	0.550463	0.431961	0.668965	0.404877	0.770091	0.565278	0.442215	0.68834	0.768152	0.971079	0.530093	0.407194	0.652991	0.646281	0.507253	0.581944	0.460196	0.703693	0.488865	0.481433	0.503241	0.378193	0.628289	0.764461	0.692849	0.524074	0.39405	0.654098	0.930587	0.769867	0.505093	0.385632	0.624553	0.643502	0.746634	0.508796	0.383002	0.63459	0.894163	0.808126	0.565741	0.437951	0.69353	0.416563	0.560173
H91	M05-M14	17	102	116	0.514879	0.358564	0.671194	0.819452	0.925129	0.534256	0.381776	0.686736	0.536169	0.768479	0.498962	0.345447	0.652477	0.994632	0.868339	0.56263	0.387312	0.737948	0.76183	0.714073	0.523875	0.348144	0.699606	0.999115	0.882134	0.487889	0.319261	0.656517	0.631261	0.74466	0.50173	0.351358	0.652102	0.732837	0.948599	0.575779	0.435825	0.715732	0.459309	0.84902	0.595156	0.44962	0.740692	0.269178	0.531908
H91	M17	15	102	83	0.619923	0.489842	0.750005	0.0875861	0.429399	0.554023	0.402474	0.705572	0.701823	0.990379	0.563985	0.414281	0.713689	0.431999	0.821865	0.698084	0.541014	0.855155	0.0577627	0.0301178	0.555556	0.405661	0.70545	0.697019	0.898042	0.56705	0.400899	0.7332	0.677591	0.559283	0.621456	0.487085	0.755826	0.0497964	0.265747	0.563985	0.429663	0.698306	0.541495	0.35811	0.641379	0.491264	0.791495	0.0909935	0.135774
H91	M15-M19	28	102	164	0.641892	0.519444	0.76434	0.0349605	0.0741046	0.539093	0.413107	0.665078	0.504604	0.719786	0.561293	0.442599	0.679988	0.359773	0.372903	0.715251	0.60048	0.830021	0.00672321	0.0103327	0.620174	0.490085	0.750262	0.183071	0.18912	0.536197	0.400603	0.67179	0.938163	0.87513	0.639961	0.519777	0.760146	0.012175	0.0543078	0.611004	0.49281	0.729198	0.163974	0.192196	0.633205	0.50871	0.757699	0.0766854	0.0623233
H91	M51	25	102	220	0.522078	0.401184	0.642972	0.696599	0.994842	0.54026	0.412277	0.668242	0.5204	0.744777	0.507013	0.369341	0.644685	0.918829	0.947042	0.604156	0.482715	0.725597	0.312886	0.972661	0.496623	0.368502	0.624745	0.693595	0.703814	0.599481	0.474714	0.724247	0.325715	0.266557	0.463377	0.334781	0.591972	0.890143	0.235723	0.56	0.428837	0.691163	0.5655	0.911023	0.583896	0.467027	0.700766	0.249099	0.450967
H91	M50-M54	38	102	347	0.555099	0.441657	0.66854	0.351938	0.43431	0.511513	0.394997	0.628029	0.259922	0.982173	0.550987	0.434654	0.66732	0.440882	0.444303	0.566612	0.454495	0.678729	0.620696	0.849206	0.521793	0.406347	0.637238	0.976103	0.776515	0.413651	0.298628	0.528675	0.0776917	0.0724325	0.557566	0.44479	0.670341	0.198491	0.616236	0.508635	0.39132	0.62595	0.882685	0.820548	0.48602	0.369497	0.602542	0.746362	0.577954
H91	N40	24	102	105	0.689103	0.567248	0.810957	0.00404283	0.0414417	0.600427	0.46879	0.732065	0.839593	0.882268	0.610043	0.467565	0.75252	0.15116	0.598928	0.550214	0.422599	0.677828	0.821081	0.493355	0.607372	0.470694	0.74405	0.251389	0.632782	0.589744	0.452738	0.726749	0.43592	0.454875	0.621795	0.486139	0.757451	0.0518358	0.635345	0.576923	0.446044	0.707802	0.424663	0.731682	0.558226	0.427123	0.68933	0.491366	0.685571
H91	N40-N51	28	102	128	0.646718	0.525597	0.767839	0.0271596	0.119426	0.561776	0.430199	0.693353	0.743966	0.909343	0.587355	0.451714	0.722996	0.232252	0.553533	0.543436	0.421467	0.665406	0.890993	0.346522	0.570463	0.437034	0.703893	0.52426	0.999425	0.549228	0.415081	0.683374	0.80124	0.70988	0.595077	0.46621	0.723944	0.0955321	0.808278	0.536197	0.406972	0.665422	0.804871	0.984755	0.573359	0.449966	0.696753	0.347808	0.533544
H91.9	I11	21	60	197	0.59707	0.450158	0.743981	0.235291	0.250116	0.610501	0.462197	0.758804	0.500987	0.561167	0.639805	0.491548	0.788062	0.079859	0.0824131	0.487179	0.329539	0.64482	0.612315	0.408558	0.678877	0.539963	0.81779	0.0712196	0.106347	0.514042	0.355082	0.673001	0.721649	0.660855	0.705739	0.568874	0.842604	0.00953857	0.0372165	0.681319	0.543623	0.819014	0.0338343	0.0626353	0.514042	0.363446	0.664637	0.816898	0.806433
H91.9	I10-I15	31	60	353	0.585095	0.438929	0.73126	0.284658	0.263444	0.608454	0.457163	0.759744	0.523068	0.710915	0.69188	0.558185	0.825574	0.00929045	0.0181204	0.531702	0.382671	0.680733	0.995147	0.835767	0.676307	0.532243	0.820371	0.0967717	0.159293	0.565072	0.417298	0.712847	0.821796	0.765313	0.682981	0.545678	0.820284	0.0205388	0.0874284	0.741935	0.616923	0.866948	0.00234769	0.0151723	0.591769	0.441897	0.74164	0.254697	0.676665
H91.9	I30-I52	24	60	325	0.605324	0.458478	0.75217	0.204917	0.23576	0.670139	0.533642	0.806636	0.149804	0.050902	0.667824	0.530349	0.805299	0.0311632	0.0585838	0.50463	0.354305	0.654954	0.751918	0.937085	0.653935	0.512118	0.795752	0.159649	0.07262	0.571759	0.420299	0.723219	0.764687	0.721198	0.650463	0.506744	0.794182	0.0531785	0.0916711	0.667824	0.523536	0.812112	0.0610317	0.0902662	0.657407	0.5136	0.801215	0.0428434	0.155299
H91.9	J30-J39	26	60	395	0.46267	0.313315	0.612024	0.674182	0.469349	0.503394	0.351743	0.655044	0.556579	0.576931	0.58371	0.435784	0.731637	0.279918	0.605195	0.538462	0.388168	0.688755	0.943071	0.849782	0.553167	0.401069	0.705266	0.886778	0.547958	0.524887	0.372375	0.677399	0.804186	0.957044	0.569005	0.421424	0.716585	0.376852	0.352895	0.519231	0.368451	0.670011	0.903737	0.955977	0.443439	0.289856	0.597022	0.562806	0.350853
H91.9	K20-K31	17	60	192	0.465116	0.311784	0.618448	0.69479	0.417495	0.534884	0.365072	0.704695	0.843905	0.700989	0.600547	0.449152	0.751943	0.215877	0.149878	0.644323	0.49475	0.793896	0.199225	0.168544	0.454172	0.294088	0.614257	0.3241	0.374113	0.532148	0.358082	0.706213	0.881685	0.761793	0.566347	0.409812	0.722883	0.406096	0.628885	0.511628	0.348177	0.675078	0.974433	0.873959	0.625171	0.465229	0.785113	0.134664	0.225707
H91.9	M51	16	60	220	0.553977	0.397331	0.710624	0.530709	0.704582	0.511364	0.344044	0.678683	0.641492	0.941956	0.558239	0.389488	0.726989	0.467319	0.529204	0.549716	0.39095	0.708482	0.847431	0.535772	0.580966	0.422953	0.738979	0.63766	0.490526	0.583807	0.41626	0.751353	0.680595	0.50196	0.5625	0.395139	0.729861	0.46515	0.845174	0.502841	0.324871	0.680811	0.951868	0.581215	0.612216	0.465422	0.75901	0.160838	0.331212
H91.9	M50-M54	22	60	347	0.580144	0.430127	0.73016	0.334512	0.356216	0.533493	0.382099	0.684886	0.818801	0.796405	0.578947	0.426662	0.731233	0.316748	0.328065	0.545455	0.39838	0.692529	0.878595	0.90105	0.619617	0.470806	0.768428	0.334494	0.145179	0.435407	0.283145	0.587669	0.203705	0.273116	0.63756	0.492726	0.782394	0.0890502	0.1524	0.539474	0.383135	0.695812	0.731807	0.841195	0.565789	0.41259	0.718989	0.410877	0.56419
H91.9	N40-N51	16	60	128	0.697443	0.544681	0.850205	0.0185453	0.0619203	0.536932	0.349389	0.724475	0.87429	0.739687	0.65767	0.476539	0.838802	0.0940076	0.239077	0.492898	0.331007	0.654788	0.670389	0.197154	0.65767	0.479557	0.835784	0.207955	0.359857	0.549716	0.358891	0.740541	0.971874	0.783086	0.683239	0.515232	0.851245	0.0476755	0.24518	0.573864	0.399272	0.748456	0.502318	0.698551	0.598011	0.430223	0.7658	0.269629	0.455187
H90-H95	D10-D36	22	128	191	0.503002	0.376185	0.629819	0.97525	0.955803	0.557033	0.420043	0.694022	0.988775	0.739206	0.59434	0.453954	0.734725	0.333853	0.623808	0.526587	0.372942	0.680231	0.805441	0.842244	0.48199	0.327991	0.635988	0.603408	0.712332	0.509434	0.368829	0.650039	0.807758	0.741998	0.580617	0.436686	0.724549	0.496981	0.510609	0.546312	0.408665	0.683959	0.626609	0.823102	0.488851	0.345743	0.631959	0.862658	0.6368
H90-H95	E00-E07	21	128	157	0.616377	0.482845	0.74991	0.131103	0.511958	0.545171	0.398457	0.691886	0.889263	0.692187	0.667112	0.54312	0.791104	0.0337429	0.0900901	0.560303	0.42837	0.692236	0.465163	0.321998	0.745883	0.644148	0.847619	0.000172049	0.00531354	0.442368	0.307403	0.577332	0.250554	0.392929	0.689809	0.565087	0.814531	0.0200875	0.28153	0.663106	0.540295	0.785918	0.0237053	0.0807477	0.554517	0.416221	0.692813	0.48553	0.715186
H90-H95	E66	16	128	135	0.539062	0.402412	0.675713	0.651055	0.939436	0.513951	0.382488	0.645414	0.55094	0.240154	0.536272	0.395712	0.676833	0.83047	0.683978	0.549665	0.390556	0.708774	0.605237	0.835513	0.711496	0.58118	0.841811	0.0081018	0.243548	0.635045	0.492431	0.777658	0.169141	0.725906	0.613839	0.503536	0.724142	0.156412	0.842944	0.638951	0.487845	0.790057	0.118722	0.634246	0.526228	0.376984	0.675471	0.761953	0.409172
H90-H95	E66.9	16	128	112	0.539062	0.402412	0.675713	0.651055	0.891262	0.513951	0.382488	0.645414	0.549133	0.19537	0.536272	0.395712	0.676833	0.833974	0.748005	0.549665	0.390556	0.708774	0.612271	0.991522	0.711496	0.58118	0.841811	0.00662133	0.237751	0.635045	0.492431	0.777658	0.169141	0.71006	0.613839	0.503536	0.724142	0.163017	0.890789	0.638951	0.487845	0.790057	0.118722	0.501922	0.526228	0.376984	0.675471	0.761953	0.501883
H90-H95	E65-E68	16	128	135	0.539062	0.402412	0.675713	0.651055	0.939436	0.513951	0.382488	0.645414	0.548808	0.255839	0.536272	0.395712	0.676833	0.831213	0.683978	0.549665	0.390556	0.708774	0.609591	0.835513	0.711496	0.58118	0.841811	0.0059693	0.243548	0.635045	0.492431	0.777658	0.169141	0.725906	0.613839	0.503536	0.724142	0.158024	0.842944	0.638951	0.487845	0.790057	0.118722	0.634246	0.526228	0.376984	0.675471	0.761953	0.404778
H90-H95	E78	16	128	99	0.551897	0.414058	0.689736	0.524782	0.87485	0.460938	0.317955	0.60392	0.22258	0.139233	0.517857	0.36121	0.674504	0.976318	0.933593	0.579799	0.439619	0.719979	0.338448	0.602828	0.567522	0.425955	0.709089	0.571616	0.781394	0.531808	0.376029	0.687587	0.961504	0.317218	0.497768	0.351911	0.643625	0.704876	0.245347	0.579799	0.456512	0.703086	0.323071	0.92956	0.610491	0.47658	0.744402	0.124667	0.7288
H90-H95	E70-E90	19	128	141	0.521487	0.377491	0.665484	0.83478	0.771188	0.46113	0.329584	0.592676	0.190528	0.237824	0.488653	0.34405	0.633255	0.681833	0.507334	0.602607	0.478078	0.727137	0.166106	0.175904	0.598262	0.468932	0.727591	0.296198	0.436973	0.540802	0.390263	0.691341	0.871037	0.724392	0.50507	0.363014	0.647127	0.767978	0.645481	0.604539	0.486726	0.722351	0.150581	0.364297	0.553356	0.419867	0.686845	0.485376	0.828204
H90-H95	G40-G47	22	128	185	0.556175	0.417022	0.695328	0.502987	0.748567	0.513722	0.381187	0.646258	0.552577	0.804477	0.554889	0.424687	0.68509	0.629398	0.456874	0.50729	0.363519	0.65106	0.996772	0.973593	0.563036	0.428065	0.698007	0.596702	0.303695	0.590909	0.452891	0.728928	0.398144	0.345664	0.622642	0.498144	0.747139	0.169733	0.207282	0.571612	0.435376	0.707849	0.411855	0.404459	0.535592	0.392188	0.678995	0.664553	0.834918
H90-H95	H25	22	128	85	0.563894	0.430789	0.696998	0.422939	0.942105	0.641081	0.517432	0.76473	0.215343	0.487422	0.524443	0.397519	0.651366	0.952929	0.823421	0.656089	0.526067	0.786112	0.0397034	0.0213678	0.602916	0.479105	0.726726	0.249136	0.35752	0.51458	0.384916	0.644244	0.854202	0.411753	0.667667	0.5559	0.779434	0.0276668	0.0941203	0.499571	0.36609	0.633052	0.879089	0.495791	0.559605	0.422761	0.69645	0.425833	0.876791
H90-H95	H25-H28	23	128	89	0.587164	0.454315	0.720012	0.26281	0.769201	0.609938	0.479004	0.740872	0.453871	0.752127	0.544928	0.418471	0.671384	0.724564	0.741992	0.625259	0.488744	0.761774	0.116723	0.249604	0.619048	0.497362	0.740733	0.15922	0.264861	0.500621	0.373052	0.62819	0.695274	0.437371	0.686957	0.57656	0.797353	0.0115773	0.0456904	0.520497	0.387754	0.65324	0.892733	0.818851	0.532919	0.393757	0.672081	0.676216	0.731801
H90-H95	H90	15	128	15	0.447198	0.265991	0.628405	0.548196	0.964007	0.569322	0.415705	0.722938	0.867735	0.564611	0.548673	0.402182	0.695164	0.721064	0.88512	0.614749	0.455233	0.774265	0.196672	0.889732	0.499115	0.353951	0.644279	0.750572	0.807953	0.477286	0.291487	0.663085	0.609692	0.846325	0.59764	0.470863	0.724417	0.319494	0.718267	0.571681	0.421921	0.721442	0.45344	0.990722	0.529794	0.375612	0.683975	0.736089	0.940414
H90-H95	H91	102	128	102	0.544872	0.401991	0.687753	0.608455	0.521577	0.642911	0.514643	0.771179	0.219984	0.423254	0.590875	0.466335	0.715415	0.299944	0.17578	0.61727	0.496019	0.738521	0.105773	0.228484	0.499623	0.369171	0.630075	0.724005	0.738925	0.515837	0.383276	0.648398	0.870448	0.84374	0.503394	0.379033	0.627755	0.732293	0.671472	0.538462	0.415317	0.661606	0.68596	0.772167	0.534691	0.416224	0.653158	0.621635	0.688789
H90-H95	H91.1	32	128	32	0.549479	0.439238	0.65972	0.475088	0.821114	0.676107	0.57307	0.779143	0.0426665	0.913645	0.516927	0.40744	0.626414	0.956493	0.835074	0.533529	0.423385	0.643672	0.672507	0.984236	0.56543	0.445372	0.685487	0.536824	0.618036	0.514974	0.40376	0.626188	0.839411	0.730039	0.536784	0.420997	0.65257	0.883797	0.838943	0.566406	0.451604	0.681208	0.389671	0.922359	0.595378	0.473662	0.717093	0.155572	0.795183
H90-H95	H91.9	60	128	60	0.485539	0.384337	0.586742	0.736459	0.839453	0.495098	0.393775	0.596422	0.28686	0.357148	0.545098	0.443683	0.646513	0.675474	0.411798	0.547059	0.445516	0.648602	0.496384	0.822876	0.535294	0.434619	0.63597	0.845274	0.92401	0.541176	0.44035	0.642003	0.817759	0.939549	0.532598	0.430961	0.634235	0.926384	0.549067	0.531373	0.429501	0.633244	0.723253	0.730743	0.492157	0.390991	0.593323	0.871234	0.97446
H90-H95	I10	30	128	164	0.595238	0.477319	0.713157	0.173804	0.20184	0.526531	0.404217	0.648844	0.66461	0.603654	0.515646	0.397841	0.633452	0.943546	0.68598	0.52619	0.397434	0.654947	0.788009	0.580989	0.541837	0.426534	0.65714	0.782284	0.870519	0.517347	0.396022	0.638672	0.876765	0.271286	0.501701	0.387236	0.616166	0.692571	0.488883	0.54932	0.429396	0.669244	0.565115	0.646609	0.545918	0.420579	0.671258	0.525027	0.800285
H90-H95	I11	42	128	197	0.599945	0.496882	0.703007	0.10628	0.110011	0.563953	0.462708	0.665199	0.890912	0.990701	0.604651	0.498903	0.710399	0.147648	0.0957416	0.540144	0.435313	0.644975	0.582932	0.772683	0.555648	0.451988	0.659308	0.582817	0.974025	0.556202	0.447987	0.664416	0.644458	0.931344	0.463178	0.354149	0.572208	0.302882	0.145556	0.617386	0.515824	0.718949	0.0697644	0.182648	0.572536	0.470634	0.674438	0.217374	0.493232
H90-H95	I10-I15	72	128	353	0.520089	0.417672	0.622506	0.802791	0.703995	0.576637	0.473086	0.680188	0.727137	0.967637	0.582341	0.482202	0.682481	0.276055	0.257422	0.55506	0.453757	0.656362	0.413784	0.896168	0.519345	0.414726	0.623965	0.937151	0.386863	0.537698	0.436578	0.638819	0.864719	0.357068	0.468254	0.365996	0.570512	0.318077	0.105411	0.641121	0.544412	0.73783	0.0215616	0.221828	0.531498	0.428373	0.634623	0.616003	0.62599
H90-H95	I25	16	128	75	0.652902	0.515042	0.790762	0.0453925	0.0772876	0.489955	0.332391	0.64752	0.431735	0.228987	0.520647	0.356872	0.684423	0.996894	0.625642	0.587612	0.43518	0.740043	0.319816	0.610031	0.561942	0.401277	0.722607	0.656326	0.928674	0.612723	0.475301	0.750145	0.260207	0.43745	0.592076	0.425111	0.759041	0.441579	0.805939	0.554129	0.400515	0.707743	0.601634	0.837345	0.573103	0.425614	0.720591	0.36285	0.984607
H90-H95	I20-I25	23	128	107	0.597516	0.471371	0.72366	0.179359	0.339572	0.530435	0.395321	0.665549	0.729904	0.325872	0.503106	0.360603	0.645609	0.817181	0.622485	0.453002	0.315177	0.590827	0.476532	0.0410949	0.513872	0.381509	0.646234	0.885495	0.527084	0.603727	0.476758	0.730696	0.281098	0.607405	0.618634	0.478505	0.758762	0.213525	0.893929	0.477433	0.344747	0.610119	0.636686	0.397179	0.605797	0.475877	0.735717	0.1381	0.723013
H90-H95	I49	31	128	192	0.616561	0.515362	0.717761	0.057387	0.106251	0.571334	0.456929	0.685738	0.815461	0.605661	0.634187	0.527029	0.741345	0.0624594	0.0737796	0.504157	0.387189	0.621125	0.966015	0.994906	0.632857	0.517285	0.748428	0.0924512	0.0657013	0.559694	0.440012	0.679376	0.622308	0.567585	0.708015	0.612315	0.803715	0.00144185	0.00139023	0.597938	0.486069	0.709807	0.156297	0.22449	0.559361	0.446067	0.672656	0.367294	0.644293
H90-H95	I50	21	128	90	0.449933	0.31293	0.586937	0.46205	0.591219	0.492212	0.360685	0.623738	0.354663	0.439967	0.556742	0.416961	0.696524	0.632693	0.866305	0.52915	0.399655	0.658645	0.754009	0.328971	0.577214	0.444945	0.709483	0.455223	0.906864	0.571874	0.444088	0.699659	0.533106	0.810273	0.564308	0.425247	0.703369	0.62437	0.636589	0.435247	0.300107	0.570387	0.312203	0.0845766	0.573654	0.433309	0.713998	0.33987	0.809221
H90-H95	I30-I52	52	128	325	0.567308	0.467455	0.667161	0.282625	0.317999	0.562753	0.462456	0.66305	0.906275	0.580044	0.608047	0.508921	0.707172	0.12602	0.140604	0.516953	0.414727	0.61918	0.86641	0.910279	0.567561	0.464595	0.670526	0.457888	0.393882	0.510628	0.408479	0.612776	0.768372	0.537104	0.619939	0.521391	0.718488	0.107106	0.0675912	0.568067	0.465699	0.670435	0.326412	0.645879	0.533907	0.430308	0.637506	0.588088	0.80619
H90-H95	I83	31	128	150	0.541071	0.427847	0.654295	0.574288	0.589846	0.556701	0.445135	0.668267	0.990842	0.71962	0.543731	0.44479	0.642672	0.678267	0.879597	0.647157	0.535828	0.758486	0.0278836	0.0846344	0.573329	0.460788	0.68587	0.43454	0.953131	0.456601	0.328838	0.584364	0.315313	0.523415	0.549052	0.44091	0.657195	0.723865	0.930187	0.498171	0.381992	0.61435	0.848405	0.724406	0.570668	0.447242	0.694095	0.315533	0.257924
H90-H95	I80-I89	33	128	186	0.538437	0.422863	0.654011	0.608778	0.870699	0.561085	0.44896	0.673209	0.935559	0.744602	0.55949	0.460171	0.658808	0.476642	0.838642	0.666029	0.558238	0.77382	0.0106097	0.0557258	0.57799	0.467045	0.688936	0.386775	0.838032	0.495056	0.366599	0.623512	0.645666	0.798023	0.547368	0.436635	0.658101	0.749079	0.949376	0.491228	0.374877	0.607579	0.765202	0.650403	0.558852	0.435608	0.682096	0.404798	0.494914
H90-H95	J30	21	128	121	0.516689	0.380895	0.652483	0.877205	0.833921	0.625723	0.486924	0.764522	0.34729	0.427566	0.542946	0.41264	0.673252	0.752175	0.878239	0.612372	0.47385	0.750894	0.161547	0.198685	0.637739	0.494647	0.780831	0.143836	0.28297	0.519804	0.374733	0.664876	0.919913	0.900147	0.521139	0.382543	0.659736	0.935876	0.619175	0.530485	0.396148	0.664822	0.785065	0.563612	0.575434	0.432794	0.718074	0.342922	0.30825
H90-H95	J35	26	128	272	0.556561	0.435289	0.677833	0.430529	0.555717	0.529035	0.39755	0.66052	0.709236	0.984349	0.502262	0.377366	0.627159	0.789848	0.504637	0.5181	0.392372	0.643827	0.869366	0.802032	0.511689	0.394171	0.629208	0.849599	0.91221	0.56825	0.439818	0.696683	0.577229	0.464158	0.561086	0.440607	0.681565	0.612431	0.446873	0.516968	0.394106	0.639831	0.92747	0.976508	0.513575	0.378673	0.648476	0.873221	0.764211
H90-H95	J35.0	24	128	260	0.55008	0.429151	0.671009	0.503705	0.321955	0.522837	0.391222	0.654451	0.646795	0.800583	0.493189	0.368325	0.618053	0.69143	0.336667	0.536058	0.40932	0.662795	0.678818	0.635476	0.504006	0.384518	0.623495	0.761938	0.964473	0.579327	0.451835	0.706818	0.458962	0.400804	0.560897	0.442533	0.679262	0.621035	0.413039	0.507212	0.384609	0.629814	0.958778	0.797413	0.500401	0.363237	0.637564	0.985209	0.97069
H90-H95	J30-J39	47	128	395	0.446546	0.343545	0.549546	0.322293	0.192303	0.514578	0.407281	0.621876	0.498079	0.563949	0.5088	0.40519	0.612409	0.845966	0.531946	0.578934	0.473712	0.684155	0.237719	0.33464	0.52456	0.420171	0.628949	0.993456	0.728896	0.496454	0.390565	0.602343	0.594215	0.673932	0.573417	0.470867	0.675968	0.424878	0.174055	0.499606	0.395095	0.604117	0.85234	0.787892	0.564749	0.458761	0.670737	0.290275	0.40718
H90-H95	K20-K31	40	128	192	0.526989	0.422428	0.63155	0.716633	0.937341	0.515057	0.405363	0.62475	0.509584	0.384333	0.526705	0.416841	0.636568	0.917927	0.50189	0.565625	0.456477	0.674773	0.347433	0.633162	0.57017	0.462967	0.677374	0.446418	0.48947	0.550852	0.438951	0.662754	0.712323	0.451203	0.480398	0.373932	0.586863	0.450536	0.437697	0.455682	0.346683	0.564681	0.374739	0.249269	0.592898	0.485171	0.700624	0.138018	0.255609
H90-H95	L60-L75	18	128	129	0.638384	0.490397	0.786371	0.096293	0.307766	0.59596	0.46105	0.730869	0.588551	0.368523	0.543434	0.381587	0.705282	0.787032	0.636937	0.557576	0.421536	0.693616	0.495329	0.918012	0.680808	0.529282	0.832335	0.0522133	0.176004	0.616667	0.500885	0.732448	0.173295	0.170467	0.669192	0.541885	0.796499	0.0434771	0.0702687	0.59798	0.463541	0.732419	0.238636	0.408766	0.630303	0.517618	0.742988	0.0416472	0.149995
H90-H95	M05-M14	20	128	116	0.526852	0.393373	0.660331	0.767764	0.956498	0.536111	0.392171	0.680051	0.799472	0.738754	0.52037	0.383314	0.657427	0.999308	0.639302	0.525463	0.365546	0.68538	0.830467	0.966342	0.471296	0.317389	0.625204	0.527813	0.642067	0.489352	0.338168	0.640535	0.636952	0.742375	0.535648	0.400139	0.671157	0.910248	0.70092	0.57037	0.44237	0.698371	0.400329	0.897163	0.544444	0.403408	0.68548	0.578947	0.974765
H90-H95	M17	16	128	83	0.555804	0.421757	0.68985	0.492156	0.921857	0.574219	0.438617	0.709821	0.805862	0.798604	0.526786	0.387187	0.666385	0.93216	0.809776	0.685826	0.530525	0.841127	0.0347594	0.039892	0.56808	0.428189	0.707971	0.56258	0.766767	0.592076	0.432276	0.751876	0.439526	0.364947	0.602121	0.471919	0.732322	0.299	0.378118	0.542969	0.41672	0.669218	0.639481	0.509105	0.62221	0.479686	0.764734	0.122204	0.186537
H90-H95	M15-M19	32	128	164	0.569987	0.45685	0.683124	0.310578	0.443153	0.487305	0.375511	0.599099	0.276359	0.220465	0.541016	0.433599	0.648432	0.734139	0.526844	0.70638	0.597712	0.815049	0.00153218	0.0108185	0.635742	0.520684	0.7508	0.0830396	0.0882749	0.56543	0.441875	0.688984	0.578053	0.555018	0.63737	0.528372	0.746367	0.0773256	0.0401146	0.588216	0.479364	0.697069	0.207984	0.284863	0.611003	0.498909	0.723097	0.0855568	0.100713
H90-H95	M20-M25	16	128	135	0.614955	0.486793	0.743118	0.113396	0.137526	0.555246	0.39518	0.715311	0.993193	0.802901	0.545759	0.376712	0.714806	0.772964	0.836956	0.522879	0.376936	0.668823	0.833568	0.759868	0.567522	0.426588	0.708457	0.566395	0.32318	0.491071	0.34085	0.641292	0.643765	0.689858	0.635045	0.506557	0.763533	0.116246	0.0577173	0.478237	0.341067	0.615407	0.665569	0.421516	0.559152	0.425818	0.692485	0.426698	0.6276
H90-H95	M51	34	128	220	0.524718	0.412104	0.637332	0.749461	0.971243	0.519712	0.408837	0.630588	0.55909	0.974906	0.565707	0.451744	0.67967	0.482043	0.306226	0.612954	0.508223	0.717685	0.0720092	0.848212	0.514706	0.400459	0.628953	0.88213	0.895055	0.596683	0.484935	0.708431	0.272203	0.238249	0.579787	0.468972	0.690603	0.403613	0.569759	0.557885	0.443379	0.672391	0.46899	0.926459	0.593242	0.489373	0.69711	0.125329	0.31757
H90-H95	M54	17	128	120	0.617912	0.467249	0.768575	0.160666	0.171866	0.529412	0.380731	0.678093	0.741383	0.681941	0.625861	0.480706	0.771017	0.181563	0.127151	0.63964	0.509473	0.769806	0.0549849	0.0386473	0.518283	0.353422	0.683144	0.947577	0.970221	0.417594	0.261496	0.573692	0.192549	0.384307	0.581876	0.452247	0.711505	0.440485	0.254657	0.516163	0.369075	0.663251	0.945916	0.78584	0.419714	0.243066	0.596361	0.384777	0.488661
H90-H95	M50-M54	51	128	347	0.583906	0.483672	0.684141	0.177717	0.159188	0.501146	0.399306	0.602985	0.348393	0.831837	0.548765	0.445574	0.651956	0.631419	0.414979	0.583906	0.484792	0.683021	0.17105	0.595148	0.496562	0.393742	0.599382	0.642224	0.891952	0.601477	0.500428	0.702525	0.20982	0.155764	0.565826	0.46569	0.665963	0.505507	0.478606	0.474153	0.370846	0.57746	0.537866	0.395523	0.484594	0.381622	0.587566	0.77014	0.51369
H90-H95	N40	26	128	105	0.639517	0.520108	0.758927	0.0375943	0.177192	0.585596	0.460424	0.710767	0.668983	0.953513	0.610483	0.472643	0.748323	0.219365	0.584395	0.547888	0.427514	0.668263	0.544831	0.444155	0.560709	0.429948	0.69147	0.611132	0.88284	0.594268	0.469869	0.718668	0.336789	0.381501	0.587858	0.458997	0.71672	0.407074	0.978043	0.556184	0.43149	0.680878	0.512061	0.95053	0.556561	0.434335	0.678787	0.427683	0.685364
H90-H95	N40-N51	33	128	128	0.556619	0.439606	0.673631	0.42176	0.815476	0.520255	0.400447	0.640063	0.592542	0.453835	0.558852	0.429428	0.688275	0.587975	0.825517	0.50622	0.390601	0.621839	0.990492	0.124492	0.513238	0.392692	0.633784	0.868081	0.392465	0.528549	0.40942	0.647677	0.990402	0.919141	0.561722	0.442774	0.680671	0.606866	0.810209	0.472727	0.351238	0.594216	0.574987	0.341379	0.538118	0.424694	0.651542	0.565816	0.90681
I10	D10-D36	38	164	191	0.498329	0.393173	0.603486	0.81166	0.887521	0.507101	0.403174	0.611028	0.353896	0.662148	0.614035	0.501625	0.726445	0.243629	0.360723	0.497911	0.38762	0.608203	0.86568	0.831067	0.474102	0.371218	0.576985	0.178292	0.49544	0.520259	0.420523	0.619995	0.221747	0.815152	0.529449	0.427871	0.631026	0.796547	0.99419	0.532373	0.425033	0.639712	0.425887	0.965357	0.578321	0.472303	0.684338	0.808314	0.366746
I10	E00-E07	26	164	157	0.597826	0.490246	0.705407	0.164237	0.629529	0.568004	0.439471	0.696538	0.92422	0.442084	0.591695	0.467951	0.715438	0.461466	0.549962	0.643534	0.52087	0.766198	0.0209981	0.861122	0.564381	0.442754	0.686009	0.856622	0.776838	0.49136	0.373282	0.609438	0.132914	0.831284	0.605909	0.488677	0.72314	0.342763	0.875661	0.572464	0.453398	0.69153	0.910571	0.673564	0.471293	0.349946	0.592641	0.166807	0.408942
I10	E10-E14	15	164	63	0.609396	0.427889	0.790903	0.295259	0.330594	0.627293	0.472225	0.782361	0.429804	0.289324	0.545414	0.383196	0.707632	0.9649	0.759456	0.483221	0.29943	0.667013	0.96515	0.409848	0.670694	0.530503	0.810884	0.118898	0.997228	0.760179	0.621948	0.89841	0.0229812	0.63	0.639374	0.508467	0.77028	0.184482	0.651096	0.536018	0.386697	0.685339	0.586703	0.521504	0.574049	0.423942	0.724157	0.897182	0.966475
I10	E66	40	164	135	0.535081	0.435166	0.634995	0.690206	0.976419	0.584677	0.484672	0.684683	0.682319	0.859233	0.619556	0.525833	0.71328	0.14657	0.0368906	0.541935	0.441349	0.642522	0.338211	0.862798	0.72006	0.628117	0.812004	0.00170466	0.0864849	0.672177	0.575319	0.769036	0.133488	0.248446	0.699798	0.61105	0.788546	0.00287866	0.0588824	0.64879	0.545998	0.751583	0.235897	0.407737	0.441129	0.341297	0.540961	0.0278629	0.00741244
I10	E66.9	37	164	112	0.534369	0.430315	0.638423	0.708775	0.801156	0.602256	0.500256	0.704255	0.479397	0.936594	0.617153	0.519852	0.714453	0.172111	0.0663798	0.479038	0.374585	0.583491	0.880632	0.25483	0.726857	0.634762	0.818952	0.00112288	0.0664967	0.686529	0.590493	0.782566	0.0765705	0.153869	0.71462	0.625005	0.804236	0.00121457	0.040964	0.650138	0.545207	0.75507	0.234746	0.275436	0.586082	0.485619	0.686545	0.696877	0.915428
I10	E65-E68	40	164	135	0.535081	0.435166	0.634995	0.690206	0.976628	0.584677	0.484672	0.684683	0.682319	0.859233	0.619556	0.525833	0.71328	0.14657	0.0368906	0.541935	0.441349	0.642522	0.338211	0.858219	0.72006	0.628117	0.812004	0.00170466	0.0864849	0.672177	0.575319	0.769036	0.133488	0.248446	0.699798	0.61105	0.788546	0.00287866	0.0588824	0.64879	0.545998	0.751583	0.235897	0.407737	0.441129	0.341297	0.540961	0.030802	0.00736799
I10	E78	16	164	99	0.630068	0.483149	0.776986	0.138019	0.411912	0.644848	0.514245	0.77545	0.241921	0.347107	0.529561	0.373637	0.685485	0.884803	0.955954	0.520693	0.380865	0.66052	0.659675	0.80811	0.644003	0.512369	0.775638	0.200968	0.445001	0.675676	0.568557	0.782795	0.149956	0.334	0.651182	0.515803	0.786561	0.147607	0.418078	0.721284	0.618665	0.823902	0.0154704	0.0234943	0.657517	0.521475	0.793559	0.205469	0.335
I10	E70-E90	28	164	141	0.599265	0.487794	0.710735	0.163342	0.377415	0.62395	0.520089	0.72781	0.286162	0.186424	0.521534	0.404175	0.638892	0.755895	0.776615	0.589811	0.482528	0.697094	0.0887167	0.172803	0.598214	0.487709	0.708719	0.455832	0.381555	0.596901	0.495056	0.698747	0.894801	0.633681	0.590336	0.473592	0.70708	0.478313	0.443073	0.658613	0.561168	0.756059	0.157765	0.0451587	0.634716	0.523076	0.746357	0.255529	0.122106
I10	G47	16	164	76	0.589949	0.462595	0.717303	0.266502	0.432963	0.526182	0.371824	0.680541	0.669719	0.819471	0.484797	0.349248	0.620347	0.438622	0.681151	0.54772	0.393697	0.701742	0.451452	0.918354	0.498944	0.349161	0.648727	0.493301	0.892677	0.487753	0.342319	0.633188	0.173862	0.997505	0.565456	0.39753	0.733382	0.814604	0.679701	0.493666	0.373402	0.613929	0.195777	0.760703	0.555743	0.412194	0.699292	0.911173	0.867419
I10	G40-G47	28	164	185	0.522059	0.409701	0.634417	0.875193	0.868745	0.583246	0.463346	0.703146	0.741387	0.423914	0.518382	0.405233	0.631532	0.708451	0.798163	0.494748	0.370517	0.618979	0.914388	0.882008	0.503808	0.384568	0.623047	0.460463	0.821663	0.488708	0.368614	0.608802	0.125073	0.626418	0.534401	0.409158	0.659645	0.882879	0.971457	0.510767	0.400739	0.620794	0.26351	0.992541	0.503151	0.386481	0.619822	0.347788	0.793321
I10	H25	22	164	85	0.59219	0.47647	0.707909	0.214103	0.615499	0.495839	0.365164	0.626514	0.353019	0.197882	0.581306	0.443649	0.718963	0.592044	0.344798	0.552817	0.410604	0.695029	0.399137	0.382487	0.567222	0.438186	0.696257	0.826705	0.68579	0.517286	0.390868	0.643703	0.297092	0.423314	0.6258	0.499331	0.752269	0.232514	0.344316	0.507042	0.382433	0.631651	0.292287	0.537211	0.487516	0.358934	0.616098	0.265121	0.245313
I10	H25-H28	23	164	89	0.613938	0.497635	0.730241	0.110274	0.469149	0.521122	0.388481	0.653764	0.570058	0.396159	0.599445	0.464068	0.734822	0.418566	0.303829	0.575702	0.434037	0.717366	0.246978	0.614443	0.585261	0.457872	0.71265	0.625307	0.542224	0.499846	0.374775	0.624916	0.190033	0.418267	0.645698	0.520459	0.770938	0.131163	0.213631	0.526673	0.402317	0.651029	0.426015	0.87555	0.511255	0.381244	0.641266	0.456886	0.507383
I10	H91	21	164	102	0.572428	0.445008	0.699847	0.382937	0.280292	0.539128	0.40923	0.669025	0.752706	0.519669	0.512488	0.388664	0.636311	0.654815	0.852439	0.596737	0.448159	0.745314	0.171339	0.442961	0.58991	0.472162	0.707658	0.555278	0.319457	0.559774	0.438128	0.681419	0.659501	0.662474	0.564436	0.446407	0.682465	0.757318	0.172934	0.497835	0.367873	0.627798	0.249582	0.779594	0.567766	0.430473	0.705058	0.957532	0.432938
I10	H90-H95	30	164	128	0.602736	0.492088	0.713385	0.127083	0.120379	0.485075	0.368698	0.601451	0.228746	0.278595	0.576368	0.465405	0.687332	0.576154	0.370805	0.548756	0.417357	0.680156	0.390937	0.565537	0.618035	0.515626	0.720444	0.240279	0.10775	0.576119	0.45899	0.693249	0.841189	0.45347	0.582338	0.47278	0.691896	0.532445	0.377177	0.471891	0.35838	0.585401	0.0890253	0.54416	0.605721	0.490588	0.720855	0.501185	0.108929
I10	I20-I25	20	164	107	0.552431	0.429183	0.675678	0.540481	0.741286	0.582292	0.441303	0.72328	0.784295	0.78434	0.581944	0.452235	0.711654	0.568108	0.582292	0.547569	0.414948	0.680191	0.39519	0.436665	0.525	0.381126	0.668874	0.724642	0.65402	0.540625	0.39106	0.69019	0.543854	0.748646	0.655903	0.535679	0.776126	0.0936903	0.690539	0.539931	0.42229	0.657571	0.529681	0.983999	0.507639	0.364171	0.651107	0.450089	0.356208
I10	I49	42	164	192	0.556987	0.465768	0.648205	0.399487	0.53725	0.495706	0.391633	0.59978	0.259959	0.446688	0.569477	0.472093	0.666861	0.614196	0.444925	0.597775	0.496066	0.699485	0.0553299	0.102861	0.550742	0.447296	0.654187	0.978692	0.515222	0.546643	0.445665	0.647621	0.454381	0.662418	0.507416	0.4003	0.614532	0.534691	0.693062	0.564793	0.462525	0.667061	0.797111	0.482593	0.565769	0.461789	0.669748	0.974025	0.547996
I10	I49.9	31	164	83	0.611691	0.513489	0.709892	0.0773083	0.212092	0.563667	0.445524	0.68181	0.972803	0.451541	0.595198	0.485974	0.704422	0.378257	0.459222	0.536745	0.42306	0.65043	0.433953	0.764837	0.643949	0.538878	0.749019	0.12126	0.407551	0.604657	0.491265	0.718048	0.80696	0.467733	0.525103	0.403631	0.646576	0.771529	0.862321	0.617512	0.509827	0.725196	0.531934	0.546374	0.641281	0.533144	0.749417	0.202134	0.591216
I10	I30-I52	61	164	325	0.563425	0.475788	0.651062	0.320062	0.302215	0.536686	0.445251	0.628121	0.639516	0.932469	0.610218	0.520906	0.69953	0.184169	0.0978187	0.584434	0.49329	0.675579	0.0656295	0.137438	0.565255	0.475571	0.65494	0.803023	0.353558	0.570428	0.4809	0.659956	0.715301	0.596771	0.514881	0.419773	0.60999	0.579628	0.914968	0.583161	0.491586	0.674736	0.947977	0.423858	0.574566	0.483902	0.66523	0.838642	0.598477
I10	I83	26	164	150	0.544036	0.420694	0.667377	0.642312	0.64785	0.554069	0.436542	0.671596	0.90958	0.761599	0.545708	0.422365	0.66905	0.951639	0.876849	0.583055	0.463269	0.70284	0.147459	0.505692	0.518534	0.407709	0.629359	0.57678	0.409132	0.530379	0.405871	0.654887	0.387077	0.674852	0.511148	0.395421	0.626876	0.593532	0.498859	0.497213	0.377073	0.617353	0.214379	0.73483	0.477146	0.351711	0.602582	0.20805	0.792415
I10	I80-I89	33	164	186	0.52718	0.417378	0.636983	0.810914	0.721471	0.564654	0.46262	0.666688	0.955618	0.677841	0.570437	0.462491	0.678383	0.63198	0.708272	0.593569	0.489509	0.69763	0.0703788	0.463396	0.516886	0.416918	0.616854	0.52501	0.385882	0.497802	0.388177	0.607428	0.134712	0.803752	0.500578	0.399422	0.601735	0.443686	0.442261	0.497571	0.395031	0.600111	0.149946	0.70513	0.541985	0.432907	0.651062	0.719633	0.631279
I10	J30	22	164	121	0.539373	0.427802	0.650943	0.665096	0.542587	0.523047	0.386102	0.659993	0.604974	0.579044	0.489437	0.353228	0.625646	0.468264	0.57126	0.515045	0.37077	0.659319	0.719551	0.990695	0.524968	0.390149	0.659787	0.71006	0.700171	0.490717	0.35733	0.624104	0.16923	0.792024	0.557939	0.437634	0.678243	0.834387	0.988806	0.488156	0.34903	0.627282	0.214194	0.994998	0.589629	0.464901	0.714356	0.706458	0.18189
I10	J35	42	164	272	0.54313	0.44334	0.64292	0.588675	0.648514	0.536105	0.431698	0.640511	0.666513	0.92234	0.547229	0.44366	0.650797	0.92253	0.988122	0.544496	0.439491	0.649502	0.333162	0.443258	0.506245	0.409282	0.603209	0.404924	0.978286	0.483997	0.383243	0.584751	0.0649337	0.542871	0.528493	0.424116	0.63287	0.78535	0.768005	0.504489	0.404638	0.60434	0.178843	0.848119	0.504879	0.405777	0.603981	0.296351	0.814693
I10	J35.0	40	164	260	0.530444	0.428822	0.632065	0.754555	0.437241	0.515524	0.409724	0.621324	0.440045	0.661131	0.558065	0.453771	0.662358	0.770582	0.984984	0.476411	0.369923	0.5829	0.854515	0.63847	0.486089	0.388552	0.583626	0.233713	0.778713	0.491935	0.390515	0.593356	0.0864058	0.594292	0.515927	0.410099	0.621755	0.63092	0.897018	0.524597	0.424187	0.625006	0.330651	0.997949	0.498589	0.39857	0.598607	0.251445	0.986511
I10	J30-J39	66	164	395	0.585189	0.49674	0.673637	0.15928	0.175196	0.560915	0.470753	0.651077	0.991937	0.79675	0.514997	0.423779	0.606214	0.611747	0.569784	0.475727	0.384234	0.56722	0.820241	0.338415	0.527056	0.436291	0.617822	0.630323	0.657656	0.549474	0.458912	0.640037	0.445891	0.556656	0.540662	0.450198	0.631125	0.941486	0.386324	0.515152	0.422436	0.607867	0.22922	0.995046	0.577922	0.488183	0.667661	0.787488	0.220735
I10	J40-J47	16	164	81	0.646537	0.493871	0.799203	0.102087	0.214877	0.626267	0.489245	0.763289	0.381174	0.296344	0.591639	0.428587	0.75469	0.55643	0.754899	0.695101	0.559102	0.8311	0.00456076	0.186844	0.608108	0.442151	0.774066	0.521612	0.338291	0.613176	0.46402	0.762332	0.764369	0.16865	0.551943	0.386955	0.71693	0.931936	0.954473	0.617821	0.434694	0.800948	0.686749	0.134234	0.54223	0.377854	0.706605	0.803391	0.935547
I10	K25	18	164	66	0.535388	0.385663	0.685114	0.77548	0.97062	0.560883	0.43146	0.690305	0.993655	0.350335	0.546423	0.381377	0.711469	0.956295	0.666109	0.461187	0.308086	0.614288	0.748413	0.143567	0.509132	0.349392	0.668873	0.60094	0.634918	0.499239	0.350744	0.647734	0.258887	0.999776	0.577245	0.424334	0.730156	0.689702	0.953428	0.517123	0.357442	0.676805	0.441957	0.70559	0.500761	0.347543	0.653979	0.442759	0.693508
I10	K20-K31	40	164	192	0.546371	0.441226	0.651516	0.566729	0.799387	0.506855	0.403206	0.610503	0.349361	0.296684	0.491935	0.381367	0.602504	0.416682	0.920053	0.493952	0.389816	0.598087	0.907839	0.468584	0.528629	0.423668	0.63359	0.68406	0.979612	0.543952	0.439579	0.648325	0.443324	0.495637	0.492339	0.389044	0.595633	0.360628	0.556535	0.495363	0.392652	0.598074	0.148984	0.590868	0.48246	0.375523	0.589396	0.175985	0.463233
I10	L20-L30	24	164	114	0.483929	0.369223	0.598634	0.654396	0.413182	0.541369	0.421339	0.661399	0.761443	0.838489	0.53244	0.398015	0.666866	0.89964	0.94702	0.502083	0.362058	0.642109	0.840387	0.660836	0.54881	0.428778	0.668842	0.957552	0.976538	0.59375	0.469658	0.717842	0.946304	0.631315	0.565179	0.456289	0.674068	0.73715	0.848989	0.511607	0.396417	0.626797	0.281519	0.986851	0.494643	0.372029	0.617257	0.305091	0.998791
I10	L60-L75	23	164	129	0.524206	0.404466	0.643946	0.85862	0.63386	0.531915	0.396154	0.667675	0.683284	0.967876	0.486278	0.348206	0.62435	0.458064	0.815457	0.562134	0.428967	0.6953	0.289939	0.867442	0.538853	0.404752	0.672954	0.853406	0.678948	0.46716	0.333003	0.601317	0.0868269	0.408021	0.461918	0.330173	0.593662	0.250319	0.274252	0.583719	0.44062	0.726818	0.957243	0.534427	0.526673	0.414596	0.63875	0.552345	0.841488
I10	M05-M14	27	164	116	0.567451	0.438517	0.696384	0.435054	0.529403	0.56691	0.44688	0.68694	0.931824	0.393718	0.539065	0.403062	0.675067	0.972303	0.478731	0.517167	0.404155	0.630178	0.631976	0.855742	0.557448	0.435525	0.679371	0.938658	0.492571	0.589619	0.475538	0.703699	0.996108	0.258783	0.481211	0.364242	0.59818	0.324033	0.695406	0.426872	0.308665	0.545079	0.0199256	0.0360666	0.643687	0.530142	0.757233	0.206803	0.129728
I10	M15-M19	32	164	164	0.541667	0.44314	0.640193	0.603359	0.726501	0.522964	0.4188	0.627128	0.512139	0.491135	0.528172	0.42091	0.635435	0.823289	0.67529	0.568419	0.453573	0.683264	0.203106	0.76221	0.563092	0.452533	0.67365	0.858006	0.55632	0.5509	0.433105	0.668694	0.544667	0.68722	0.52107	0.40842	0.63372	0.708405	0.88596	0.520833	0.415923	0.625744	0.317607	0.936775	0.576941	0.473121	0.680761	0.827065	0.253476
I10	M20-M25	18	164	135	0.564307	0.423178	0.705437	0.48597	0.50361	0.612253	0.480648	0.743857	0.478434	0.277055	0.53691	0.389633	0.684188	0.952482	0.904886	0.539574	0.400971	0.678176	0.486574	0.575982	0.511796	0.357865	0.665727	0.617019	0.807025	0.54376	0.384385	0.703134	0.573779	0.813255	0.546043	0.391202	0.700883	0.985266	0.59284	0.553272	0.402802	0.703743	0.735127	0.850023	0.552131	0.401727	0.702535	0.880685	0.738915
I10	M51	31	164	220	0.487509	0.383375	0.591643	0.662097	0.541211	0.561484	0.451504	0.671465	0.999468	0.46879	0.5496	0.437032	0.662168	0.898101	0.439376	0.610478	0.502284	0.718672	0.0427504	0.885139	0.578947	0.462561	0.695333	0.678613	0.37874	0.489935	0.376463	0.603406	0.114769	0.569613	0.60975	0.499151	0.720349	0.290988	0.288148	0.555663	0.437585	0.673742	0.713062	0.955374	0.501091	0.389259	0.612924	0.31836	0.565627
I10	M51.1	20	164	72	0.473958	0.34986	0.598056	0.56818	0.531163	0.542708	0.397637	0.68778	0.807107	0.708748	0.585764	0.445041	0.726486	0.560511	0.55782	0.644792	0.509055	0.780528	0.0304816	0.751503	0.647569	0.517665	0.777474	0.178995	0.214818	0.526736	0.385719	0.667753	0.410814	0.527628	0.615972	0.480849	0.751096	0.330532	0.481635	0.557639	0.405534	0.709744	0.787117	0.648161	0.495139	0.36229	0.627988	0.335468	0.689233
I10	M54	23	164	120	0.539315	0.420988	0.657643	0.681093	0.614637	0.569226	0.441243	0.697209	0.911355	0.922272	0.584335	0.450872	0.717799	0.551867	0.279151	0.547949	0.411329	0.68457	0.41343	0.419242	0.528831	0.385743	0.671919	0.749802	0.927014	0.625347	0.50249	0.748204	0.589259	0.0497351	0.500154	0.364128	0.63618	0.547933	0.996233	0.460376	0.322961	0.597791	0.110637	0.305918	0.523898	0.391804	0.655991	0.566137	0.600899
I10	M50-M54	54	164	347	0.501515	0.411505	0.591526	0.831633	0.892524	0.53367	0.439435	0.627906	0.611878	0.681967	0.538384	0.444802	0.631966	0.951124	0.496817	0.556734	0.459801	0.653667	0.199339	0.975741	0.500842	0.402343	0.599341	0.335731	0.950003	0.601515	0.509101	0.693929	0.821353	0.124581	0.501178	0.405327	0.59703	0.437822	0.614062	0.47037	0.372745	0.567995	0.0511046	0.337468	0.523569	0.42902	0.618118	0.450663	0.95791
I10	N30-N39	16	164	97	0.63049	0.505613	0.755367	0.079367	0.311543	0.570524	0.421792	0.719256	0.906324	0.290875	0.586993	0.439258	0.734728	0.563013	0.870124	0.481419	0.302772	0.660066	0.947859	0.299675	0.62141	0.492846	0.749975	0.312319	0.642668	0.623733	0.463624	0.783842	0.67188	0.268759	0.557432	0.421762	0.693103	0.856092	0.796239	0.484375	0.326354	0.642396	0.22979	0.649779	0.616976	0.470135	0.763817	0.496405	0.26195
I10	N40	25	164	105	0.511367	0.402406	0.620328	0.985693	0.544188	0.509065	0.397886	0.620244	0.398162	0.202473	0.538417	0.426778	0.650056	0.958764	0.639138	0.464748	0.342115	0.587382	0.735384	0.050027	0.532374	0.415406	0.649342	0.757724	0.554504	0.505324	0.386364	0.624284	0.206261	0.678585	0.506763	0.380976	0.632549	0.575318	0.263508	0.491511	0.368537	0.614485	0.19331	0.385607	0.52259	0.402945	0.642235	0.53655	0.928297
I10	N40-N51	30	164	128	0.521891	0.417917	0.625864	0.872056	0.744771	0.518159	0.412019	0.624299	0.467882	0.387491	0.508458	0.399806	0.617109	0.573474	0.564235	0.583582	0.471269	0.695895	0.115347	0.727316	0.540299	0.430283	0.650314	0.844839	0.62591	0.533831	0.424559	0.643102	0.360505	0.844677	0.503731	0.387595	0.619868	0.521008	0.250987	0.4801	0.365613	0.594586	0.118637	0.37552	0.520896	0.403267	0.638524	0.498003	0.882552
I11	D10-D36	51	197	191	0.520414	0.425859	0.614968	0.820349	0.800187	0.497985	0.401351	0.59462	0.215724	0.528072	0.652297	0.560926	0.743667	0.00529022	0.0695211	0.524174	0.430094	0.618254	0.541376	0.803882	0.532501	0.438701	0.626301	0.629557	0.692691	0.56903	0.476246	0.661815	0.73112	0.499037	0.576148	0.486792	0.665505	0.602999	0.365632	0.568896	0.481754	0.656038	0.590044	0.433254	0.543379	0.449236	0.637522	0.855241	0.732001
I11	E05	18	197	66	0.56766	0.419808	0.715511	0.45131	0.61697	0.524209	0.371397	0.67702	0.605443	0.781925	0.535071	0.412477	0.657666	0.656274	0.565895	0.629112	0.507129	0.751096	0.266057	0.96837	0.657045	0.519576	0.794514	0.169059	0.870807	0.590937	0.456286	0.725589	0.574377	0.442055	0.654873	0.53082	0.778925	0.112363	0.971011	0.520484	0.367771	0.673197	0.789233	0.731318	0.545934	0.401198	0.690671	0.869591	0.78152
I11	E00-E07	40	197	157	0.511465	0.407253	0.615677	0.956938	0.328296	0.490446	0.386912	0.59398	0.186053	0.690993	0.450955	0.354192	0.547719	0.310887	0.0713997	0.645382	0.553289	0.737475	0.0935806	0.797919	0.583439	0.478682	0.688196	0.651283	0.999104	0.540127	0.437587	0.642667	0.850014	0.551221	0.626433	0.529505	0.723361	0.14926	0.851152	0.550478	0.446151	0.654805	0.880424	0.92309	0.527866	0.417571	0.638162	0.92218	0.98855
I11	E11	31	197	55	0.525845	0.40884	0.642851	0.776131	0.772355	0.547804	0.435405	0.660203	0.786641	0.319471	0.573649	0.453733	0.693566	0.298472	0.771145	0.655655	0.558595	0.752714	0.0723815	0.470275	0.676253	0.581633	0.770874	0.025936	0.722078	0.648271	0.551591	0.74495	0.0730206	0.282875	0.646522	0.539841	0.753202	0.102431	0.751392	0.436844	0.324697	0.548992	0.0836795	0.0157436	0.547804	0.434993	0.660615	0.819551	0.789524
I11	E10-E14	31	197	63	0.525845	0.40884	0.642851	0.78069	0.844244	0.547804	0.435405	0.660203	0.783749	0.89311	0.573649	0.453733	0.693566	0.298472	0.444039	0.655655	0.558595	0.752714	0.0723815	0.150257	0.676253	0.581633	0.770874	0.025936	0.929135	0.648271	0.551591	0.74495	0.0730206	0.200063	0.646522	0.539841	0.753202	0.102431	0.6771	0.436844	0.324697	0.548992	0.0869723	0.0215769	0.547804	0.434993	0.660615	0.819551	0.739452
I11	E66	39	197	135	0.605485	0.509573	0.701397	0.0714907	0.192423	0.534891	0.437621	0.632162	0.582502	0.285323	0.546738	0.445609	0.647867	0.465945	0.46656	0.619604	0.523316	0.715892	0.249916	0.120086	0.648166	0.548362	0.74797	0.103242	0.725233	0.525641	0.424081	0.627201	0.65181	0.154013	0.535216	0.440441	0.62999	0.784478	0.22375	0.551444	0.448658	0.654231	0.867515	0.407729	0.53051	0.43164	0.629379	0.953667	0.274186
I11	E66.9	30	197	112	0.676447	0.576841	0.776053	0.00264809	0.0286962	0.496407	0.391239	0.601576	0.238413	0.0683319	0.515968	0.403867	0.628069	0.86276	0.942704	0.684431	0.588857	0.780005	0.0190366	0.0181698	0.635928	0.522792	0.749065	0.205342	0.87669	0.498204	0.381588	0.61482	0.401926	0.0938431	0.538723	0.435723	0.641722	0.846147	0.262444	0.509381	0.395364	0.623398	0.601725	0.256244	0.490818	0.380529	0.601107	0.478926	0.156216
I11	E65-E68	39	197	135	0.605485	0.509573	0.701397	0.0714907	0.192423	0.534891	0.437621	0.632162	0.582502	0.285323	0.546738	0.445609	0.647867	0.465945	0.470737	0.619604	0.523316	0.715892	0.249916	0.120086	0.648166	0.548362	0.74797	0.103242	0.725233	0.525641	0.424081	0.627201	0.65181	0.154013	0.535216	0.440441	0.62999	0.784478	0.22375	0.551444	0.448658	0.654231	0.867515	0.407729	0.53051	0.43164	0.629379	0.953667	0.274186
I11	E78	48	197	99	0.532299	0.44096	0.623638	0.63546	0.565975	0.570749	0.479729	0.66177	0.905245	0.910508	0.469799	0.374417	0.565181	0.502956	0.326808	0.514122	0.417054	0.611189	0.436292	0.667339	0.549497	0.460894	0.6381	0.873339	0.462765	0.535654	0.44419	0.627119	0.765275	0.13867	0.513982	0.421815	0.606149	0.492937	0.163721	0.517058	0.427948	0.606168	0.622803	0.210329	0.491611	0.397452	0.585769	0.423787	0.0961416
I11	E78.0	18	197	39	0.596214	0.460877	0.73155	0.218074	0.701688	0.556176	0.401216	0.711137	0.917698	0.977686	0.545934	0.398075	0.693793	0.596814	0.684084	0.540037	0.39668	0.683394	0.827017	0.931333	0.535382	0.41006	0.660703	0.743647	0.633683	0.551831	0.416959	0.686703	0.991638	0.518399	0.540658	0.394943	0.686373	0.906043	0.66306	0.535382	0.387813	0.682951	0.929763	0.831399	0.598696	0.460271	0.737122	0.381019	0.834231
I11	E70-E90	54	197	141	0.533152	0.444263	0.622041	0.621745	0.832835	0.57006	0.481587	0.658533	0.911005	0.645615	0.482517	0.392508	0.572527	0.652224	0.284377	0.515152	0.423289	0.607014	0.426993	0.907165	0.512173	0.424071	0.600275	0.365461	0.534479	0.500518	0.410961	0.590075	0.319673	0.190332	0.511008	0.422828	0.599187	0.4417	0.569313	0.524994	0.438408	0.611579	0.729507	0.661084	0.520979	0.429385	0.612573	0.802845	0.76246
I11	G47	25	197	76	0.535116	0.420428	0.649804	0.669083	0.970837	0.475814	0.358643	0.592985	0.157425	0.302921	0.595581	0.482161	0.709002	0.150056	0.218567	0.63186	0.51477	0.748951	0.243539	0.182882	0.543023	0.418468	0.667578	0.827738	0.649163	0.616279	0.490208	0.74235	0.343533	0.0807422	0.52907	0.404363	0.653776	0.753597	0.979404	0.459302	0.348831	0.569773	0.173912	0.394408	0.510233	0.396979	0.623487	0.697374	0.628367
I11	G40-G47	53	197	185	0.532495	0.444992	0.619998	0.628258	0.996139	0.50891	0.415968	0.601852	0.269113	0.668663	0.528171	0.435014	0.621327	0.666651	0.626676	0.540225	0.446094	0.634356	0.756117	0.533662	0.587133	0.496021	0.678245	0.573342	0.0559462	0.577961	0.486068	0.669855	0.605335	0.275655	0.619759	0.531933	0.707585	0.164135	0.102787	0.541143	0.449279	0.633006	0.987833	0.556491	0.4924	0.402658	0.582143	0.429677	0.587923
I11	G50-G59	20	197	50	0.560734	0.417938	0.703531	0.492109	0.652121	0.512429	0.366355	0.658504	0.501474	0.153154	0.560734	0.434831	0.686638	0.404206	0.689989	0.490678	0.36033	0.621026	0.344346	0.326411	0.570339	0.436165	0.704513	0.859578	0.634709	0.669492	0.543486	0.795498	0.0814582	0.0205896	0.558757	0.433247	0.684268	0.895216	0.770378	0.440678	0.29886	0.582496	0.182367	0.203563	0.679661	0.530134	0.829188	0.0595872	0.0594559
I11	H25	38	197	85	0.601787	0.49892	0.704655	0.10199	0.480899	0.590036	0.486912	0.693161	0.654406	0.974719	0.516882	0.41939	0.614374	0.833073	0.884795	0.515392	0.412083	0.618702	0.470087	0.617881	0.56521	0.463875	0.666546	0.891673	0.649821	0.522509	0.424126	0.620892	0.602674	0.37615	0.618007	0.520682	0.715332	0.205696	0.307272	0.478484	0.380696	0.576272	0.246514	0.221144	0.520357	0.41913	0.621585	0.812386	0.39946
I11	H25-H28	39	197	89	0.610354	0.50886	0.711848	0.071114	0.457228	0.595099	0.4939	0.696298	0.585434	0.887787	0.532295	0.433987	0.630602	0.626557	0.852346	0.504869	0.402286	0.607451	0.361198	0.611883	0.576761	0.476139	0.677382	0.726662	0.555124	0.493833	0.394088	0.593578	0.316483	0.295356	0.629503	0.532991	0.726016	0.135216	0.215503	0.532295	0.435014	0.629576	0.858937	0.923934	0.484096	0.384534	0.583658	0.36819	0.198188
I11	H91	37	197	102	0.582939	0.483794	0.682084	0.162375	0.136287	0.575845	0.479047	0.672642	0.834573	0.863698	0.57973	0.48102	0.678439	0.177884	0.166299	0.584628	0.486198	0.683059	0.622869	0.388898	0.554392	0.460177	0.648606	0.953153	0.582489	0.525169	0.41891	0.631428	0.658328	0.9324	0.548311	0.441291	0.65533	0.979365	0.238249	0.578547	0.476102	0.680992	0.519796	0.318556	0.472804	0.370879	0.574729	0.271016	0.559811
I11	H91.9	21	197	60	0.416937	0.296165	0.537709	0.163791	0.258549	0.590909	0.461577	0.720241	0.704708	0.621624	0.620942	0.497674	0.744209	0.0772622	0.0800585	0.586851	0.453198	0.720503	0.671619	0.493425	0.505952	0.407637	0.604268	0.347169	0.55158	0.510011	0.368985	0.651036	0.585774	0.658021	0.603626	0.480858	0.726393	0.420426	0.138326	0.593885	0.465614	0.722156	0.453049	0.251423	0.524892	0.401801	0.647983	0.893667	0.670587
I11	H90-H95	42	197	128	0.58894	0.490644	0.687237	0.134028	0.133398	0.559447	0.465895	0.652999	0.921424	0.949403	0.576037	0.482476	0.669598	0.1783	0.314095	0.594009	0.500695	0.687324	0.481872	0.11557	0.549002	0.455593	0.64241	0.870291	0.645432	0.528571	0.424926	0.632217	0.694742	0.988942	0.545315	0.443036	0.647594	0.937815	0.759504	0.56851	0.472012	0.665008	0.623186	0.304955	0.476959	0.383109	0.570808	0.27273	0.65263
I11	I11.0	40	197	40	0.508121	0.402437	0.613805	0.996824	0.975418	0.543471	0.442587	0.644355	0.704606	0.508525	0.562102	0.459153	0.665051	0.324227	0.89913	0.565605	0.469122	0.662088	0.872435	0.585346	0.533758	0.428821	0.638695	0.681728	0.577156	0.54586	0.443716	0.648004	0.926643	0.664374	0.542516	0.450108	0.634924	0.888759	0.565677	0.592038	0.487101	0.696976	0.388288	0.89706	0.530732	0.426492	0.634973	0.958769	0.753637
I11	I11.9	23	197	23	0.543228	0.42144	0.665016	0.594477	0.914982	0.570215	0.451366	0.689063	0.930503	0.630502	0.551724	0.437174	0.666275	0.46214	0.976163	0.593953	0.461269	0.726637	0.593801	0.583078	0.564468	0.423458	0.705477	0.92662	0.590484	0.55997	0.426088	0.693852	0.900048	0.564629	0.593453	0.460319	0.726587	0.531041	0.591651	0.507996	0.369182	0.64681	0.648027	0.779739	0.543728	0.437895	0.649561	0.863974	0.7468
I11	I20	21	197	35	0.51461	0.402299	0.626921	0.918924	0.919339	0.536797	0.418891	0.654702	0.663308	0.514419	0.59118	0.462424	0.719935	0.219953	0.634858	0.698323	0.582224	0.814421	0.0272331	0.737498	0.54789	0.416023	0.679756	0.891928	0.803504	0.589556	0.458775	0.720338	0.578868	0.358295	0.541667	0.409061	0.674273	0.908881	0.595777	0.57711	0.455276	0.698944	0.582233	0.747886	0.494048	0.361086	0.627009	0.578943	0.558428
I11	I21	16	197	34	0.476865	0.322065	0.631664	0.701369	0.357972	0.638122	0.496339	0.779904	0.330549	0.777729	0.59116	0.431152	0.751168	0.313446	0.929986	0.502762	0.374176	0.631349	0.438389	0.405262	0.512776	0.36439	0.661163	0.570889	0.571522	0.5	0.360949	0.639051	0.492403	0.29667	0.55663	0.38311	0.73015	0.940896	0.440413	0.561119	0.424034	0.698204	0.794005	0.772405	0.456492	0.301855	0.611128	0.323391	0.199043
I11	I25	46	197	75	0.548229	0.454187	0.642272	0.43246	0.568001	0.538151	0.44441	0.631893	0.61364	0.35182	0.555716	0.458056	0.653375	0.361575	0.879539	0.622373	0.529841	0.714904	0.21482	0.883668	0.586093	0.49226	0.679925	0.587824	0.783045	0.490498	0.39968	0.581316	0.232072	0.275891	0.604521	0.509309	0.699732	0.308929	0.86439	0.520875	0.425298	0.616452	0.694776	0.790315	0.548661	0.454346	0.642977	0.778161	0.694788
I11	I20-I25	58	197	107	0.553957	0.465521	0.642393	0.36819	0.655222	0.563632	0.477448	0.649816	0.984109	0.44148	0.560903	0.469032	0.652774	0.290663	0.733062	0.594517	0.506027	0.683008	0.459564	0.846989	0.580005	0.49239	0.66762	0.651891	0.711977	0.513396	0.425614	0.601178	0.450836	0.321888	0.617589	0.526157	0.70902	0.192826	0.836153	0.477301	0.388411	0.566191	0.195772	0.261073	0.56264	0.473847	0.651432	0.566922	0.744385
I11	I48	21	197	35	0.637716	0.498531	0.776902	0.0820072	0.510284	0.628788	0.490966	0.76661	0.383177	0.978312	0.51921	0.392211	0.646209	0.839889	0.698374	0.492695	0.36529	0.6201	0.346856	0.299332	0.676407	0.556542	0.796271	0.0684817	0.81544	0.554924	0.408135	0.701714	0.960696	0.50478	0.686418	0.58953	0.783306	0.0126374	0.996388	0.704545	0.566321	0.84277	0.0288591	0.70636	0.68263	0.536232	0.829028	0.0572509	0.937751
I11	I49	61	197	192	0.494696	0.408213	0.581179	0.780243	0.521335	0.521215	0.435464	0.606966	0.371281	0.715536	0.557498	0.47348	0.641515	0.28746	0.536592	0.505063	0.417396	0.59273	0.310101	0.99197	0.497228	0.405804	0.588651	0.233717	0.7582	0.532064	0.442029	0.622098	0.708985	0.842098	0.467454	0.379355	0.555553	0.102996	0.213489	0.530256	0.444022	0.616489	0.811524	0.904233	0.519769	0.431321	0.608216	0.781767	0.826559
I11	I49.9	16	197	83	0.552141	0.402217	0.702065	0.576478	0.871921	0.553522	0.407618	0.699427	0.886286	0.448188	0.533149	0.387908	0.67839	0.713354	0.862316	0.583564	0.434592	0.732535	0.737221	0.419619	0.540055	0.406692	0.673418	0.807283	0.482054	0.459945	0.319655	0.600235	0.22486	0.223292	0.492403	0.3834	0.601407	0.339972	0.750266	0.624309	0.487458	0.761161	0.26213	0.556171	0.633978	0.486734	0.781222	0.201899	0.742497
I11	I50	48	197	90	0.530481	0.43845	0.622512	0.673965	0.486164	0.537612	0.43964	0.635584	0.612818	0.850725	0.559843	0.469472	0.650215	0.293635	0.857365	0.476091	0.381638	0.570543	0.12829	0.0270792	0.583054	0.489569	0.676538	0.627061	0.798726	0.511326	0.413912	0.608739	0.465247	0.475164	0.522511	0.428689	0.616333	0.606444	0.932867	0.608361	0.516627	0.700096	0.200969	0.491724	0.582215	0.480721	0.683709	0.39016	0.864465
I11	I30-I52	106	197	325	0.509123	0.427683	0.590562	0.987019	0.937677	0.54323	0.461708	0.624752	0.645361	0.813778	0.598072	0.517655	0.678488	0.0512158	0.12293	0.46496	0.383375	0.546544	0.0540364	0.321376	0.54914	0.468542	0.629737	0.85752	0.508637	0.519283	0.438195	0.600371	0.498015	0.588721	0.503732	0.421833	0.585631	0.333176	0.718869	0.539913	0.458474	0.621351	0.965877	0.954917	0.549554	0.467936	0.631172	0.737412	0.97414
I11	I83	36	197	150	0.583678	0.491462	0.675895	0.148357	0.866252	0.524845	0.413548	0.636141	0.497435	0.877075	0.505694	0.414356	0.597031	0.993207	0.577611	0.570566	0.462306	0.678825	0.813768	0.602925	0.612664	0.513509	0.711819	0.303611	0.446294	0.545376	0.435679	0.655073	0.924602	0.478395	0.645445	0.547048	0.743842	0.0879637	0.102705	0.559524	0.449049	0.669998	0.771826	0.520121	0.50207	0.399854	0.604287	0.576121	0.903731
I11	I80-I89	42	197	186	0.571275	0.477367	0.665183	0.234	0.670247	0.501997	0.395608	0.608386	0.281251	0.51081	0.537788	0.448239	0.627337	0.522464	0.836769	0.580645	0.479826	0.681464	0.66375	0.599778	0.582335	0.486397	0.678272	0.625402	0.75554	0.576651	0.472898	0.680405	0.655839	0.274709	0.625038	0.525598	0.724479	0.172765	0.143192	0.569892	0.465736	0.674048	0.627864	0.378869	0.493241	0.39437	0.592112	0.453868	0.721793
I11	J30	23	197	121	0.537731	0.418895	0.656568	0.646351	0.579634	0.642429	0.506492	0.778365	0.269734	0.302759	0.573963	0.448796	0.69913	0.314347	0.546361	0.538231	0.410381	0.666081	0.781971	0.729774	0.581709	0.463237	0.700181	0.7042	0.672818	0.550725	0.43056	0.670889	0.9957	0.546324	0.611194	0.513394	0.708995	0.261452	0.358354	0.503998	0.375582	0.632414	0.584077	0.815156	0.556472	0.436421	0.676523	0.720811	0.385165
I11	J35	43	197	272	0.532921	0.436414	0.629427	0.647903	0.781324	0.534884	0.435682	0.634085	0.59523	0.93508	0.569767	0.469123	0.670412	0.255323	0.673698	0.55814	0.454973	0.661306	0.982044	0.320821	0.528088	0.432178	0.623999	0.583666	0.660355	0.524011	0.420589	0.627433	0.638076	0.912829	0.531863	0.424693	0.639034	0.75876	0.72516	0.557535	0.4548	0.660271	0.783195	0.450732	0.49698	0.39574	0.59822	0.514109	0.932262
I11	J35.0	41	197	260	0.530957	0.435359	0.626555	0.664534	0.392546	0.557692	0.458736	0.656649	0.898565	0.757284	0.587867	0.487089	0.688646	0.145951	0.579062	0.547842	0.442811	0.652874	0.879341	0.42706	0.536429	0.439068	0.63379	0.69812	0.513074	0.530801	0.426682	0.634919	0.720136	0.873984	0.535804	0.428038	0.643569	0.806936	0.638288	0.560976	0.459185	0.662766	0.734268	0.514233	0.490463	0.388924	0.592001	0.443571	0.898611
I11	J30-J39	66	197	395	0.536896	0.450909	0.622882	0.561867	0.70493	0.56211	0.475659	0.64856	0.958675	0.768598	0.573444	0.487879	0.65901	0.171242	0.534432	0.55517	0.466784	0.643556	0.973335	0.510834	0.476984	0.392484	0.561483	0.0970166	0.560388	0.559565	0.470988	0.648143	0.864511	0.426016	0.535161	0.448669	0.621653	0.761678	0.429549	0.55436	0.467714	0.641007	0.805648	0.411416	0.526602	0.441112	0.612092	0.88678	0.840918
I11	J45	18	197	46	0.587523	0.444918	0.730129	0.298861	0.680046	0.532899	0.380753	0.685045	0.689158	0.506472	0.596834	0.437121	0.756548	0.281814	0.643216	0.532899	0.384445	0.681352	0.762955	0.92777	0.606766	0.464686	0.748846	0.504904	0.305032	0.587834	0.449693	0.725975	0.620579	0.226904	0.513346	0.37405	0.652641	0.623802	0.940959	0.562694	0.414805	0.710583	0.782845	0.373853	0.48324	0.344832	0.621648	0.496026	0.623196
I11	J40-J47	31	197	81	0.597357	0.495393	0.699321	0.116466	0.363688	0.548387	0.438574	0.6582	0.784242	0.984643	0.583754	0.463531	0.703978	0.233941	0.77335	0.593471	0.472893	0.714048	0.578477	0.977896	0.536145	0.421511	0.650778	0.734934	0.863054	0.615235	0.508319	0.722151	0.281162	0.0738065	0.503498	0.393243	0.613753	0.445677	0.508686	0.568014	0.457933	0.678095	0.667687	0.130623	0.491061	0.382833	0.599289	0.474248	0.361129
I11	K21	16	197	46	0.489986	0.352034	0.627938	0.803593	0.416597	0.545925	0.395764	0.696087	0.810029	0.497662	0.543508	0.416173	0.670844	0.569687	0.513562	0.709945	0.569996	0.849894	0.0432608	0.262816	0.566644	0.426316	0.706972	0.89793	0.764467	0.584254	0.417681	0.750827	0.705825	0.737186	0.633287	0.499456	0.767119	0.226559	0.145191	0.518646	0.379782	0.657511	0.754155	0.335352	0.557666	0.428605	0.686727	0.725746	0.481158
I11	K20-K31	47	197	192	0.561844	0.469559	0.654129	0.304566	0.572533	0.561986	0.471338	0.652633	0.957807	0.91093	0.56922	0.475814	0.662626	0.230805	0.117589	0.537305	0.435358	0.639252	0.732317	0.983649	0.555177	0.463619	0.646735	0.964439	0.615983	0.558014	0.461562	0.654466	0.89641	0.325082	0.603121	0.51278	0.693461	0.298729	0.136998	0.591631	0.494246	0.689016	0.352383	0.216034	0.605816	0.517084	0.694547	0.150167	0.12686
I11	L20-L30	15	197	114	0.551282	0.388831	0.713733	0.617233	0.851982	0.593773	0.43054	0.757006	0.722231	0.661918	0.495604	0.330234	0.660975	0.909195	0.717354	0.492308	0.343849	0.640766	0.405809	0.590361	0.46337	0.315462	0.611278	0.232193	0.284131	0.592674	0.421416	0.763932	0.624991	0.724298	0.580952	0.441133	0.720772	0.671235	0.718054	0.567399	0.394106	0.740692	0.771762	0.540529	0.557509	0.375244	0.739774	0.799174	0.513828
I11	L60-L75	19	197	129	0.544352	0.411821	0.676884	0.606988	0.871614	0.538439	0.409883	0.666995	0.704644	0.89461	0.623004	0.491371	0.754637	0.0882029	0.0994107	0.603193	0.4724	0.733987	0.512901	0.461298	0.591662	0.452975	0.730349	0.645296	0.769144	0.554701	0.428854	0.680549	0.957415	0.698238	0.566233	0.432904	0.699562	0.819473	0.73257	0.591366	0.467576	0.715156	0.461107	0.428788	0.592844	0.468328	0.717361	0.380502	0.434292
I11	M05-M14	27	197	116	0.592157	0.484782	0.699532	0.157152	0.260134	0.567538	0.459132	0.675944	0.958396	0.348485	0.679085	0.572974	0.785195	0.00356964	0.00162934	0.619608	0.492999	0.746216	0.361969	0.207055	0.489542	0.363837	0.615248	0.2988	0.765513	0.505011	0.381228	0.628793	0.491216	0.869882	0.517429	0.397745	0.637113	0.619313	0.87368	0.552288	0.45013	0.654445	0.851947	0.877614	0.571895	0.46098	0.682811	0.526929	0.681523
I11	M16	24	197	63	0.606214	0.506682	0.705746	0.0783104	0.51613	0.555395	0.428602	0.682188	0.889819	0.565866	0.537331	0.424503	0.65016	0.606991	0.848573	0.58237	0.437412	0.727328	0.738001	0.514512	0.677746	0.571072	0.784419	0.0344711	0.122343	0.568882	0.444739	0.693026	0.786923	0.589518	0.655347	0.555973	0.754721	0.0517318	0.0100786	0.532755	0.423322	0.642188	0.873893	0.46526	0.605973	0.479815	0.732131	0.274649	0.277694
I11	M17	37	197	83	0.631926	0.540866	0.722985	0.0169234	0.202074	0.539358	0.440062	0.638654	0.640424	0.780982	0.598986	0.503785	0.694188	0.0841821	0.350353	0.486824	0.381913	0.591736	0.233456	0.759272	0.611824	0.512996	0.710652	0.321733	0.259534	0.617061	0.521866	0.712256	0.211898	0.0771586	0.658953	0.565819	0.752086	0.0323562	0.033284	0.604392	0.509598	0.699186	0.242657	0.064673	0.67652	0.588951	0.764089	0.00537767	0.00365076
I11	M15-M19	60	197	164	0.564234	0.480693	0.647774	0.245303	0.385487	0.495134	0.407396	0.582872	0.161994	0.178669	0.541606	0.455276	0.627935	0.468324	0.442559	0.552555	0.460482	0.644628	0.933872	0.947606	0.611922	0.527524	0.69632	0.255687	0.0860528	0.539051	0.45185	0.626252	0.808261	0.778307	0.648297	0.566662	0.729931	0.0386537	0.00490432	0.547324	0.461329	0.633319	0.912055	0.657257	0.588808	0.502916	0.674699	0.262951	0.115897
I11	M23	17	197	38	0.519281	0.359983	0.678579	0.895449	0.811032	0.490523	0.350406	0.63064	0.321594	0.731353	0.652288	0.478574	0.826002	0.110525	0.236274	0.61634	0.482571	0.750108	0.410505	0.440438	0.505556	0.351316	0.659795	0.519347	0.66106	0.552941	0.415767	0.690115	0.978756	0.944969	0.559477	0.403317	0.715637	0.907557	0.732607	0.535621	0.403985	0.667257	0.926948	0.667443	0.59281	0.452026	0.733595	0.431477	0.239288
I11	M25.5	23	197	64	0.550225	0.432435	0.668015	0.513734	0.6818	0.536982	0.404243	0.66972	0.689399	0.932169	0.557721	0.435545	0.679897	0.425155	0.549043	0.473013	0.341843	0.604184	0.238325	0.489101	0.557471	0.442429	0.672513	0.999443	0.408227	0.553473	0.434739	0.672208	0.970326	0.923446	0.553223	0.442144	0.664303	0.954413	0.581838	0.493253	0.37334	0.613167	0.460515	0.600143	0.549225	0.434293	0.664158	0.801413	0.776756
I11	M20-M25	48	197	135	0.569072	0.477924	0.660219	0.239204	0.293855	0.480425	0.387306	0.573544	0.106918	0.324491	0.529642	0.431908	0.627376	0.659231	0.969444	0.49203	0.393603	0.590457	0.243256	0.907011	0.486997	0.391501	0.582493	0.188047	0.933145	0.515101	0.423868	0.606334	0.471249	0.875463	0.546001	0.453039	0.638963	0.941478	0.426269	0.549916	0.459669	0.640164	0.871512	0.821089	0.581236	0.491402	0.67107	0.348693	0.287868
I11	M45-M49	19	197	42	0.516558	0.383222	0.649895	0.908767	0.447872	0.627439	0.492056	0.762822	0.385496	0.537075	0.560615	0.4125	0.70873	0.468703	0.381809	0.50887	0.362788	0.654953	0.532254	0.801072	0.514193	0.367595	0.66079	0.57891	0.541581	0.572442	0.428402	0.716482	0.776808	0.687853	0.455648	0.3262	0.585095	0.178755	0.127856	0.497339	0.351914	0.642764	0.565419	0.374845	0.459787	0.313289	0.606285	0.330291	0.702848
I11	M50	35	197	78	0.58836	0.48277	0.69395	0.168442	0.376351	0.540388	0.435281	0.645495	0.673253	0.54814	0.509524	0.397869	0.621178	0.943501	0.696521	0.56455	0.469665	0.659436	0.886156	0.608421	0.523457	0.414639	0.632275	0.568852	0.688795	0.55679	0.43942	0.67416	0.928671	0.995355	0.571429	0.464898	0.67796	0.714426	0.625893	0.541623	0.437041	0.646205	0.995644	0.573677	0.545326	0.437998	0.652655	0.838776	0.609224
I11	M51	76	197	220	0.486733	0.404091	0.569376	0.649997	0.448851	0.575576	0.493275	0.657877	0.80792	0.222848	0.485537	0.401696	0.569379	0.685863	0.728879	0.592323	0.511451	0.673195	0.455269	0.83725	0.511527	0.427497	0.595556	0.340432	0.813403	0.546868	0.46336	0.630376	0.929944	0.637413	0.496846	0.412663	0.58103	0.28031	0.320145	0.598304	0.519513	0.677094	0.20926	0.309928	0.558069	0.475547	0.640591	0.611645	0.640792
I11	M54	23	197	120	0.527986	0.410192	0.64578	0.759386	0.735738	0.5005	0.385013	0.615986	0.300962	0.323964	0.569465	0.447364	0.691566	0.30502	0.326742	0.523488	0.388104	0.658873	0.64793	0.642851	0.522489	0.386041	0.658937	0.631787	0.990529	0.550725	0.433649	0.6678	0.995577	0.37051	0.512494	0.409422	0.615566	0.513049	0.835178	0.529985	0.394686	0.665284	0.86932	0.914564	0.513243	0.375573	0.650914	0.774061	0.714927
I11	M50-M54	99	197	347	0.527005	0.445932	0.608078	0.691034	0.67277	0.53288	0.451833	0.613926	0.481212	0.665072	0.524943	0.443537	0.60635	0.682135	0.636123	0.56411	0.483839	0.644382	0.877696	0.842483	0.520924	0.439788	0.602059	0.435427	0.713803	0.527314	0.446263	0.608365	0.609603	0.9249	0.481859	0.40047	0.563249	0.155789	0.315974	0.560091	0.479631	0.64055	0.696652	0.411529	0.553494	0.472908	0.63408	0.672297	0.471221
I11	M80-M85	17	197	49	0.668627	0.54136	0.795895	0.0202613	0.082363	0.552941	0.416964	0.688918	0.870343	0.863946	0.491503	0.343441	0.639565	0.861354	0.559446	0.592157	0.416244	0.76807	0.697334	0.726424	0.654902	0.496195	0.813609	0.230447	0.416053	0.619281	0.476994	0.761568	0.359713	0.360347	0.671569	0.543699	0.799439	0.0702041	0.340838	0.635621	0.486881	0.784361	0.224418	0.216125	0.634641	0.498591	0.77069	0.156573	0.0387052
I11	N10-N16	16	197	97	0.564917	0.392782	0.737053	0.532877	0.739016	0.553867	0.386756	0.720978	0.90285	0.930912	0.51761	0.370585	0.664636	0.875318	0.953781	0.558702	0.41854	0.698863	0.980036	0.825699	0.518646	0.37336	0.663933	0.615605	0.752208	0.516229	0.355401	0.677058	0.670485	0.628379	0.597721	0.438051	0.757391	0.54406	0.897157	0.555594	0.382942	0.728246	0.876728	0.387347	0.526243	0.369805	0.682681	0.926798	0.944861
I11	N20	18	197	45	0.597455	0.450157	0.744753	0.256508	0.841094	0.549038	0.390287	0.707788	0.852685	0.720652	0.606456	0.447783	0.765128	0.231637	0.435234	0.509001	0.364511	0.653491	0.536911	0.451231	0.537554	0.403797	0.671311	0.780917	0.609589	0.527623	0.375259	0.679986	0.759835	0.854806	0.574488	0.446421	0.702555	0.722018	0.153531	0.644941	0.501407	0.788475	0.179677	0.241434	0.578212	0.440002	0.716423	0.547854	0.289097
I11	N20.0	16	197	40	0.559047	0.40429	0.713804	0.537	0.89035	0.533494	0.366003	0.700986	0.724204	0.69764	0.589779	0.413723	0.765835	0.364002	0.512639	0.570787	0.434493	0.707082	0.84945	0.86822	0.510704	0.366814	0.654595	0.541868	0.867301	0.492403	0.329015	0.655792	0.474543	0.839301	0.440262	0.302094	0.578431	0.135488	0.685921	0.63605	0.475835	0.796264	0.267786	0.368842	0.620856	0.48122	0.760493	0.244124	0.231549
I11	N20-N23	20	197	52	0.59887	0.460238	0.737502	0.223096	0.771992	0.541808	0.39437	0.689246	0.770824	0.677806	0.580226	0.429359	0.731093	0.353054	0.36042	0.516667	0.380233	0.653101	0.58494	0.520078	0.544068	0.416889	0.671246	0.844533	0.773641	0.543785	0.404242	0.683328	0.922187	0.578251	0.546893	0.418486	0.675299	0.966082	0.303124	0.630508	0.492435	0.768582	0.231762	0.301275	0.55791	0.42966	0.686159	0.726556	0.500698
I11	N30	18	197	90	0.628181	0.510193	0.74617	0.0628237	0.398485	0.504035	0.353569	0.654501	0.447809	0.790948	0.682495	0.580798	0.784192	0.00209798	0.0737895	0.582557	0.417348	0.747767	0.770372	0.94853	0.703911	0.606801	0.801021	0.00553351	0.0670384	0.496896	0.341665	0.652128	0.492341	0.835074	0.667287	0.554085	0.780489	0.0541457	0.209057	0.564556	0.418077	0.711036	0.764855	0.6981	0.591558	0.460653	0.722463	0.398661	0.334577
I11	N30-N39	18	197	97	0.628181	0.510193	0.74617	0.0628237	0.305032	0.504035	0.353569	0.654501	0.447809	0.830112	0.682495	0.580798	0.784192	0.00209798	0.0709146	0.582557	0.417348	0.747767	0.757193	0.954905	0.703911	0.606801	0.801021	0.0054891	0.0448714	0.496896	0.341665	0.652128	0.495896	0.726765	0.667287	0.554085	0.780489	0.0568391	0.164551	0.564556	0.418077	0.711036	0.76194	0.603424	0.591558	0.460653	0.722463	0.397781	0.37197
I11	N40	46	197	105	0.626116	0.535798	0.716434	0.0238036	0.152396	0.557875	0.465301	0.650449	0.896701	0.561491	0.640656	0.540199	0.741114	0.0141707	0.22542	0.568529	0.472422	0.664636	0.829916	0.602686	0.575007	0.483717	0.666297	0.734319	0.946914	0.492082	0.401119	0.583044	0.255837	0.45957	0.594587	0.498524	0.690649	0.408353	0.879879	0.595019	0.501946	0.688091	0.312286	0.440807	0.577167	0.483619	0.670715	0.409871	0.387093
I11	N40-N51	48	197	128	0.622623	0.534516	0.71073	0.0224717	0.120411	0.569072	0.478404	0.659739	0.930153	0.986475	0.632411	0.533086	0.731735	0.0213719	0.123507	0.565017	0.470262	0.659772	0.879184	0.460003	0.572148	0.482097	0.662198	0.774035	0.975386	0.47679	0.386391	0.567188	0.143218	0.400302	0.598154	0.503843	0.692466	0.364832	0.713023	0.60948	0.518259	0.700701	0.191477	0.185913	0.56236	0.469947	0.654774	0.583045	0.559215
I10-I15	D10-D36	87	353	191	0.52584	0.454765	0.596916	0.51816	0.659894	0.499481	0.428329	0.570634	0.0516505	0.445342	0.643376	0.572086	0.714666	0.00231382	0.0469194	0.51642	0.444541	0.5883	0.447279	0.898817	0.527958	0.457754	0.598162	0.312258	0.699331	0.532365	0.463741	0.600989	0.158431	0.981338	0.555311	0.487704	0.622918	0.96314	0.539803	0.561404	0.493493	0.629314	0.698181	0.444492	0.542995	0.471859	0.614132	0.699489	0.677834
I10-I15	D50	22	353	54	0.657237	0.543284	0.77119	0.010163	0.302483	0.716973	0.609591	0.824356	0.0131944	0.236289	0.621807	0.506213	0.737401	0.0994252	0.991057	0.522521	0.406699	0.638344	0.675141	0.977083	0.720544	0.597719	0.843368	0.0167948	0.280526	0.639385	0.520684	0.758086	0.408615	0.416296	0.757347	0.653598	0.861096	0.000208637	0.182618	0.709695	0.589145	0.830245	0.0349624	0.143188	0.661906	0.534093	0.789719	0.123966	0.395009
I10-I15	D50-D53	22	353	55	0.657237	0.543284	0.77119	0.010163	0.306307	0.716973	0.609591	0.824356	0.0192468	0.20046	0.621807	0.506213	0.737401	0.104196	0.93164	0.522521	0.406699	0.638344	0.669671	0.912616	0.720544	0.597719	0.843368	0.0176945	0.281293	0.639385	0.520684	0.758086	0.405931	0.450978	0.757347	0.653598	0.861096	0.000347964	0.180337	0.709695	0.589145	0.830245	0.0348671	0.148469	0.661906	0.534093	0.789719	0.118541	0.442913
I10-I15	E03	16	353	40	0.528375	0.398211	0.65854	0.670669	0.99544	0.48405	0.334933	0.633168	0.204853	0.878005	0.61888	0.489866	0.747893	0.142282	0.317945	0.791543	0.684535	0.898551	1.11e-05	0.372367	0.604599	0.442187	0.767012	0.663135	0.54125	0.606269	0.478559	0.733978	0.791548	0.951009	0.660608	0.499418	0.821799	0.211055	0.580144	0.551001	0.403719	0.698284	0.743578	0.910723	0.478858	0.335615	0.6221	0.270447	0.510628
I10-I15	E05	30	353	66	0.578535	0.476657	0.680412	0.153195	0.621598	0.531889	0.419116	0.644661	0.417628	0.812532	0.571001	0.480322	0.66168	0.305397	0.933059	0.655212	0.560705	0.749718	0.0381911	0.69765	0.644995	0.543982	0.746007	0.158928	0.993597	0.478019	0.373101	0.582936	0.0521675	0.410927	0.66161	0.56616	0.75706	0.048633	0.875352	0.539112	0.42674	0.651485	0.540338	0.87311	0.513416	0.398849	0.627982	0.440335	0.423826
I10-I15	E00-E07	64	353	157	0.540117	0.463997	0.616237	0.346273	0.532534	0.525465	0.443896	0.607034	0.237325	0.811296	0.567258	0.490821	0.643695	0.287137	0.726171	0.642031	0.567204	0.716857	0.0300501	0.821725	0.586667	0.507483	0.665851	0.680925	0.944774	0.479185	0.401129	0.55724	0.0133149	0.581457	0.628352	0.553798	0.702906	0.0946976	0.786346	0.558013	0.47892	0.637105	0.679691	0.780169	0.522545	0.439038	0.606052	0.432302	0.92967
I10-I15	E11	42	353	55	0.541954	0.443968	0.639939	0.426322	0.574141	0.59631	0.502683	0.689937	0.736324	0.0589353	0.59386	0.494245	0.693475	0.167697	0.530376	0.636426	0.546397	0.726455	0.0756683	0.657194	0.65748	0.576046	0.738913	0.0508853	0.45502	0.655489	0.573636	0.737342	0.142525	0.287959	0.62211	0.536047	0.708173	0.174861	0.436195	0.467233	0.374419	0.560048	0.0290704	0.0261364	0.498392	0.40832	0.588464	0.224528	0.252358
I10-I15	E10-E14	45	353	63	0.520635	0.422779	0.618491	0.690944	0.885151	0.58456	0.493863	0.675257	0.910178	0.434714	0.580159	0.48369	0.676627	0.250709	0.326783	0.618615	0.529271	0.707958	0.152939	0.364356	0.669841	0.591509	0.748174	0.0217635	0.982966	0.680159	0.600319	0.759998	0.0408349	0.402362	0.641126	0.558068	0.724183	0.0709701	0.558975	0.546825	0.456959	0.636692	0.551534	0.459969	0.509885	0.419439	0.60033	0.326973	0.305083
I10-I15	E66	76	353	135	0.533821	0.461841	0.605801	0.404994	0.992732	0.564887	0.49433	0.635444	0.728983	0.500015	0.532443	0.460945	0.603942	0.768688	0.543627	0.536766	0.464074	0.609458	0.790281	0.915043	0.665519	0.594637	0.736401	0.0172548	0.398858	0.610583	0.538593	0.682574	0.589329	0.953767	0.601131	0.53332	0.668941	0.265128	0.990955	0.600703	0.526266	0.67514	0.566016	0.989769	0.547264	0.477277	0.617251	0.775424	0.303324
I10-I15	E66.9	64	353	112	0.560716	0.482502	0.63893	0.165556	0.81462	0.558932	0.484327	0.633536	0.636919	0.308658	0.554444	0.478948	0.62994	0.428118	0.371	0.571367	0.494841	0.647893	0.588953	0.645485	0.662495	0.586604	0.738385	0.0289048	0.445599	0.616349	0.538804	0.693895	0.522092	0.831184	0.615052	0.543762	0.686342	0.158413	0.829299	0.5871	0.506877	0.667323	0.811679	0.942291	0.546659	0.472291	0.621026	0.774757	0.478794
I10-I15	E65-E68	76	353	135	0.533821	0.461841	0.605801	0.404994	0.992732	0.564887	0.49433	0.635444	0.728983	0.500015	0.532443	0.460945	0.603942	0.768688	0.543627	0.536766	0.464074	0.609458	0.790281	0.915043	0.665519	0.594637	0.736401	0.0172548	0.398858	0.610583	0.538593	0.682574	0.589329	0.953767	0.601131	0.53332	0.668941	0.265128	0.990955	0.600703	0.526266	0.67514	0.566016	0.989769	0.547264	0.477277	0.617251	0.775424	0.303324
I10-I15	E78	62	353	99	0.553653	0.477427	0.629878	0.217974	0.833099	0.484037	0.408516	0.559558	0.0268084	0.0507501	0.486254	0.404481	0.568028	0.458663	0.46158	0.511806	0.430079	0.593532	0.432088	0.597224	0.580645	0.508042	0.653248	0.767612	0.866095	0.564461	0.491358	0.637563	0.56674	0.265688	0.548553	0.471296	0.62581	0.844411	0.386656	0.547389	0.472889	0.621889	0.494897	0.417399	0.541847	0.463273	0.62042	0.702273	0.390198
I10-I15	E78.0	24	353	39	0.558511	0.44451	0.672511	0.320502	0.932608	0.545593	0.422894	0.668291	0.601287	0.86594	0.525709	0.397419	0.654	0.937	0.839019	0.524823	0.399423	0.650223	0.730185	0.924069	0.525709	0.422215	0.629203	0.446214	0.497522	0.565603	0.462053	0.669153	0.684853	0.570073	0.525456	0.405859	0.645053	0.620214	0.484893	0.524443	0.405607	0.643278	0.413947	0.703558	0.579914	0.469074	0.690754	0.723113	0.612284
I10-I15	E70-E90	79	353	141	0.559503	0.489907	0.629098	0.133694	0.725432	0.496073	0.426437	0.56571	0.0390128	0.251802	0.492701	0.420793	0.564609	0.505129	0.296727	0.481244	0.408132	0.554356	0.112468	0.548591	0.545828	0.476288	0.615369	0.573481	0.969175	0.5322	0.46337	0.60103	0.158178	0.394167	0.53317	0.462343	0.603997	0.557071	0.868542	0.540423	0.471851	0.608995	0.366082	0.881425	0.53913	0.466604	0.611655	0.636069	0.971356
I10-I15	G43	22	353	56	0.547926	0.433468	0.662385	0.427443	0.487104	0.539138	0.400991	0.677284	0.585452	0.766378	0.486405	0.36096	0.611849	0.606337	0.675695	0.589673	0.454799	0.724548	0.549484	0.60162	0.559462	0.427759	0.691164	0.897253	0.259837	0.501099	0.379903	0.622294	0.177344	0.693153	0.63705	0.524275	0.749825	0.175874	0.437501	0.511261	0.384674	0.637847	0.331993	0.954698	0.513183	0.38916	0.637206	0.490104	0.871772
I10-I15	G47	40	353	76	0.551478	0.466887	0.636069	0.269575	0.729578	0.482268	0.38919	0.575347	0.048875	0.261448	0.576757	0.489811	0.663703	0.231541	0.242633	0.605511	0.510035	0.700987	0.271155	0.27095	0.533586	0.43824	0.628932	0.49561	0.685119	0.565575	0.467763	0.663387	0.666168	0.203509	0.497684	0.396453	0.598915	0.266325	0.623235	0.464936	0.383323	0.546549	0.0151002	0.345888	0.524281	0.435863	0.612699	0.467827	0.739741
I10-I15	G40-G47	79	353	185	0.529174	0.461077	0.597271	0.451885	0.940796	0.520096	0.446747	0.593445	0.159279	0.80139	0.53123	0.45851	0.60395	0.796974	0.509916	0.527904	0.451948	0.603859	0.644233	0.610304	0.551488	0.478821	0.624154	0.680577	0.150678	0.550587	0.476781	0.624393	0.361244	0.500829	0.567357	0.494307	0.640407	0.801499	0.48934	0.474684	0.403399	0.545968	0.0133322	0.411085	0.501709	0.431035	0.572384	0.161087	0.672039
I10-I15	G56.0	16	353	32	0.562129	0.398246	0.726012	0.464742	0.582015	0.530786	0.361715	0.699857	0.585699	0.383426	0.567507	0.420097	0.714917	0.543544	0.77573	0.553042	0.410005	0.696079	0.944911	0.47218	0.568806	0.406133	0.731478	0.995975	0.646476	0.633531	0.467478	0.799584	0.584982	0.21511	0.499815	0.344271	0.655358	0.471428	0.946965	0.560645	0.388668	0.732623	0.857185	0.865034	0.66543	0.499659	0.831201	0.209575	0.193766
I10-I15	G50-G59	27	353	50	0.543626	0.425956	0.661297	0.482634	0.774713	0.563736	0.44232	0.685151	0.814501	0.342978	0.534651	0.422254	0.647048	0.812712	0.951629	0.509657	0.396985	0.622329	0.529755	0.412361	0.529198	0.412651	0.645745	0.531493	0.966271	0.60384	0.483747	0.723933	0.808625	0.123222	0.476823	0.365654	0.587992	0.169921	0.398276	0.476028	0.354696	0.59736	0.121745	0.338943	0.635992	0.512971	0.759013	0.236267	0.109261
I10-I15	H25	60	353	85	0.597042	0.520712	0.673373	0.0245154	0.443601	0.555461	0.475385	0.635537	0.601157	0.479837	0.547668	0.468998	0.626338	0.531395	0.442512	0.513197	0.430992	0.595402	0.452233	0.579526	0.565813	0.486978	0.644648	0.953192	0.583191	0.483732	0.407468	0.559995	0.01197	0.0726454	0.62008	0.543469	0.696691	0.150378	0.217281	0.520364	0.444293	0.596435	0.199656	0.551791	0.484755	0.406524	0.562986	0.103711	0.0957682
I10-I15	H25-H28	62	353	89	0.610686	0.535007	0.686366	0.00990592	0.362423	0.547888	0.467895	0.627881	0.488897	0.455296	0.564017	0.485447	0.642588	0.316981	0.401258	0.52921	0.447152	0.611267	0.685338	0.903076	0.57998	0.501814	0.658146	0.792227	0.445658	0.500499	0.423742	0.577256	0.0468664	0.271993	0.634907	0.558936	0.710879	0.0767739	0.120439	0.534752	0.458943	0.610561	0.319378	0.95521	0.49734	0.419427	0.575252	0.155185	0.220633
I10-I15	H40	20	353	37	0.616967	0.489849	0.744085	0.082551	0.390505	0.593243	0.485535	0.700951	0.798333	0.15976	0.612012	0.491834	0.73219	0.13433	0.453621	0.53018	0.371652	0.688709	0.826663	0.901019	0.648498	0.530791	0.766206	0.191345	0.377257	0.593093	0.458648	0.727539	0.94468	0.385148	0.647297	0.505616	0.788979	0.210043	0.541042	0.676727	0.576716	0.776737	0.0678582	0.300872	0.637988	0.515617	0.760359	0.216509	0.276624
I10-I15	H40-h42	20	353	37	0.616967	0.489849	0.744085	0.082551	0.390505	0.593243	0.485535	0.700951	0.799344	0.15976	0.612012	0.491834	0.73219	0.151129	0.453621	0.53018	0.371652	0.688709	0.825198	0.901019	0.648498	0.530791	0.766206	0.190699	0.377257	0.593093	0.458648	0.727539	0.944758	0.385148	0.647297	0.505616	0.788979	0.214412	0.541042	0.676727	0.576716	0.776737	0.0595617	0.300872	0.637988	0.515617	0.760359	0.223981	0.276624
I10-I15	H80-H83	21	353	33	0.569851	0.441256	0.698445	0.302756	0.974004	0.584768	0.437387	0.732148	0.939663	0.251247	0.609151	0.480047	0.738254	0.184176	0.670679	0.604848	0.468405	0.741291	0.430359	0.94197	0.628657	0.483014	0.774301	0.423423	0.543843	0.646873	0.517642	0.776104	0.386124	0.45581	0.588927	0.441175	0.73668	0.678395	0.224018	0.658204	0.538151	0.778258	0.191232	0.311854	0.539013	0.410284	0.667742	0.773037	0.579897
I10-I15	H91	58	353	102	0.477236	0.398634	0.555837	0.617449	0.711694	0.562537	0.486313	0.63876	0.703823	0.631786	0.461017	0.383668	0.538365	0.176355	0.433202	0.583577	0.50244	0.664713	0.434596	0.334751	0.564962	0.491821	0.638103	0.933974	0.37777	0.514378	0.435285	0.59347	0.0954962	0.746711	0.552776	0.472915	0.632637	0.922584	0.115619	0.543425	0.464023	0.622827	0.461291	0.618451	0.51204	0.430288	0.593792	0.305678	0.928968
I10-I15	H91.1	22	353	32	0.510574	0.392163	0.628985	0.859919	0.774823	0.613018	0.499535	0.726502	0.574933	0.327294	0.552458	0.449019	0.655897	0.548763	0.767099	0.585279	0.480723	0.689834	0.500095	0.481903	0.601964	0.488401	0.715527	0.579139	0.319827	0.491761	0.382985	0.600536	0.0996136	0.505426	0.65916	0.543499	0.774821	0.0961792	0.176757	0.505493	0.376586	0.6344	0.288242	0.510524	0.522659	0.391051	0.654266	0.604705	0.554014
I10-I15	H91.9	31	353	60	0.454268	0.350618	0.557917	0.422113	0.494982	0.557804	0.459697	0.655911	0.692565	0.942631	0.598377	0.4933	0.703454	0.171117	0.104867	0.578441	0.46428	0.692602	0.61894	0.517372	0.482368	0.397898	0.566838	0.0674537	0.267353	0.515227	0.407167	0.623288	0.209523	0.64517	0.550992	0.45009	0.651894	0.910812	0.376351	0.57213	0.466296	0.677964	0.941061	0.346306	0.502505	0.40193	0.603079	0.296188	0.892581
I10-I15	H90-H95	72	353	128	0.4935	0.418477	0.568524	0.890241	0.803232	0.539195	0.466659	0.611732	0.33733	0.712523	0.493377	0.420759	0.565995	0.511655	0.554771	0.571866	0.496087	0.647645	0.574617	0.173771	0.576735	0.507153	0.646317	0.834637	0.229637	0.522094	0.445493	0.598694	0.11677	0.906909	0.559806	0.484952	0.63466	0.949716	0.488954	0.524911	0.4515	0.598322	0.220231	0.759454	0.536378	0.462677	0.610079	0.591377	0.454054
I10-I15	I10	164	353	164	0.518728	0.457792	0.579664	0.593184	0.874615	0.504968	0.443589	0.566348	0.0423737	0.157308	0.539521	0.47923	0.599812	0.596505	0.957192	0.540263	0.480072	0.600455	0.829984	0.177701	0.499322	0.438481	0.560164	0.0590157	0.174701	0.533908	0.473226	0.59459	0.132177	0.159254	0.499935	0.439275	0.560596	0.115361	0.26139	0.53594	0.475081	0.596799	0.266067	0.273532	0.531262	0.47036	0.592164	0.448932	0.413201
I10-I15	I11	197	353	197	0.516449	0.45491	0.577987	0.641908	0.833034	0.503807	0.441785	0.56583	0.0374522	0.112098	0.538917	0.478554	0.59928	0.596026	0.387438	0.534459	0.474064	0.594855	0.711646	0.563479	0.502863	0.441712	0.564015	0.0716931	0.152403	0.540056	0.478832	0.60128	0.188311	0.771887	0.506117	0.445179	0.567056	0.161511	0.256746	0.539991	0.47874	0.601242	0.325435	0.959675	0.527626	0.466349	0.588903	0.378452	0.872684
I10-I15	I11.0	40	353	40	0.513019	0.415508	0.610531	0.798089	0.968574	0.536821	0.444108	0.629534	0.407581	0.424483	0.540895	0.440008	0.641781	0.708123	0.868322	0.577955	0.486492	0.669419	0.550962	0.711365	0.530032	0.431259	0.628805	0.475526	0.527973	0.519808	0.425334	0.614283	0.185264	0.395725	0.541693	0.456051	0.627336	0.745806	0.540182	0.558387	0.460311	0.656462	0.736882	0.534477	0.515335	0.417352	0.613319	0.416406	0.582838
I10-I15	I11.9	23	353	23	0.536166	0.422817	0.649515	0.544023	0.982033	0.556126	0.444697	0.667556	0.703261	0.495118	0.5722	0.459586	0.684814	0.381018	0.824298	0.576416	0.442734	0.710099	0.678964	0.715327	0.559684	0.424237	0.695131	0.902838	0.617163	0.570751	0.443611	0.697891	0.78719	0.476296	0.585375	0.455443	0.715308	0.676774	0.648128	0.488801	0.358474	0.619128	0.205876	0.620814	0.479974	0.379498	0.580449	0.140003	0.201387
I10-I15	I20	25	353	35	0.521341	0.420631	0.622052	0.688744	0.833267	0.513537	0.404778	0.622295	0.264231	0.310802	0.603659	0.485859	0.721458	0.171468	0.509584	0.696341	0.5946	0.798083	0.00753488	0.737858	0.518293	0.397204	0.639381	0.437894	0.909999	0.575732	0.458113	0.69335	0.839839	0.420996	0.55561	0.437764	0.673456	0.980652	0.695174	0.591098	0.485161	0.697034	0.793984	0.586201	0.478171	0.35713	0.599212	0.212479	0.41692
I10-I15	I21	24	353	34	0.526216	0.410383	0.642049	0.658199	0.646577	0.641717	0.529816	0.753619	0.295824	0.777912	0.58118	0.452837	0.709524	0.360832	0.986147	0.4981	0.389508	0.606693	0.396247	0.320998	0.569402	0.450891	0.687914	0.987256	0.94942	0.550152	0.43231	0.667994	0.544216	0.597556	0.635385	0.506752	0.764018	0.252661	0.994616	0.557497	0.450271	0.664724	0.744559	0.694268	0.533181	0.410504	0.655859	0.695458	0.597011
I10-I15	I25	55	353	75	0.517023	0.437878	0.596167	0.690344	0.969014	0.540329	0.458287	0.622372	0.399444	0.329053	0.580598	0.494888	0.666308	0.204162	0.78093	0.619585	0.537561	0.701609	0.119606	0.833462	0.566809	0.484539	0.649079	0.972522	0.954424	0.509396	0.429102	0.58969	0.0753268	0.40708	0.598231	0.516477	0.679984	0.370116	0.758571	0.515253	0.434573	0.595933	0.172332	0.698688	0.524893	0.445618	0.604168	0.44776	0.370602
I10-I15	I25.9	16	353	23	0.61072	0.502994	0.718445	0.0561137	0.805738	0.599221	0.449001	0.749441	0.796832	0.768047	0.713464	0.576937	0.849992	0.00512933	0.614404	0.702708	0.588612	0.816803	0.0118491	0.889335	0.633531	0.48186	0.785202	0.413581	0.659191	0.485905	0.330093	0.641717	0.194398	0.725526	0.580119	0.450776	0.709461	0.738013	0.963738	0.501298	0.347842	0.654755	0.351836	0.946132	0.510015	0.382232	0.637798	0.472728	0.380533
I10-I15	I20-I25	74	353	107	0.513853	0.442442	0.585263	0.722305	0.725774	0.553957	0.481363	0.626551	0.546767	0.280798	0.578175	0.501437	0.654913	0.172877	0.463445	0.585053	0.51008	0.660025	0.384809	0.679097	0.553909	0.4798	0.628018	0.731202	0.891688	0.517243	0.442478	0.592008	0.0943956	0.307001	0.615131	0.540663	0.689599	0.172469	0.772081	0.511431	0.439208	0.583653	0.116989	0.560223	0.529449	0.455516	0.603382	0.486774	0.285434
I10-I15	I48	26	353	35	0.603387	0.485938	0.720836	0.0941273	0.773598	0.600329	0.475036	0.725622	0.747695	0.752184	0.481651	0.364099	0.599203	0.539576	0.358412	0.479887	0.366556	0.593218	0.254193	0.192612	0.613032	0.504354	0.72171	0.445694	0.513712	0.554811	0.432929	0.676692	0.605622	0.451237	0.661256	0.571255	0.751257	0.0365888	0.68048	0.673489	0.552676	0.794302	0.132558	0.985149	0.65561	0.536177	0.775044	0.1297	0.793847
I10-I15	I49	96	353	192	0.518077	0.453344	0.58281	0.621045	0.851926	0.52132	0.453758	0.588881	0.133323	0.661572	0.52059	0.454482	0.586699	0.994305	0.869295	0.528696	0.460191	0.597202	0.619892	0.574699	0.523022	0.453128	0.592916	0.259763	0.815988	0.499027	0.429208	0.568847	0.0260831	0.595121	0.531493	0.461913	0.601073	0.515726	0.992019	0.491975	0.424293	0.559656	0.0332147	0.424765	0.529588	0.460857	0.598319	0.463466	0.975029
I10-I15	I49.9	44	353	83	0.583995	0.499526	0.668465	0.0750133	0.38882	0.554501	0.459863	0.649139	0.637007	0.293813	0.568476	0.480188	0.656764	0.325814	0.703428	0.498014	0.406207	0.589822	0.311056	0.746464	0.602751	0.517779	0.687723	0.466733	0.849443	0.558105	0.464152	0.652059	0.55667	0.973783	0.509929	0.420378	0.599481	0.34028	0.957197	0.616652	0.52983	0.703474	0.402939	0.493526	0.626802	0.538189	0.715415	0.165483	0.721458
I10-I15	I50	59	353	90	0.483858	0.40463	0.563086	0.727874	0.889162	0.539433	0.456374	0.622491	0.396254	0.862568	0.579845	0.498797	0.660894	0.195452	0.848167	0.570967	0.491615	0.65032	0.606032	0.561668	0.581171	0.502743	0.659599	0.772206	0.80303	0.506687	0.422989	0.590386	0.0801636	0.38218	0.479015	0.397418	0.560612	0.0895452	0.355734	0.559841	0.478195	0.641487	0.717971	0.864465	0.571198	0.486912	0.655484	0.791528	0.688615
I10-I15	I50.0	15	353	22	0.591321	0.450543	0.7321	0.186755	0.84465	0.435503	0.304466	0.56654	0.0367247	0.0111138	0.489546	0.316358	0.662734	0.733844	0.702437	0.591519	0.427301	0.755736	0.611758	0.831266	0.671598	0.541357	0.801838	0.135509	0.961372	0.584024	0.415039	0.753009	0.960919	0.549802	0.619329	0.482383	0.756276	0.390802	0.988481	0.663905	0.523894	0.803917	0.236695	0.868547	0.623866	0.47019	0.777542	0.420076	0.963089
I10-I15	I50.9	15	353	25	0.547535	0.391225	0.703844	0.557319	0.96622	0.489349	0.318142	0.660556	0.316421	0.268691	0.681065	0.526891	0.835239	0.0377458	0.978846	0.593688	0.460399	0.726977	0.516892	0.674458	0.536884	0.402738	0.671029	0.657101	0.775203	0.478107	0.327577	0.628636	0.163767	0.630759	0.461341	0.330594	0.592088	0.153245	0.169573	0.503156	0.32719	0.679122	0.425352	0.898015	0.523471	0.362847	0.684095	0.656324	0.528316
I10-I15	I30-I52	160	353	325	0.527688	0.467453	0.587923	0.427995	0.685104	0.514054	0.453523	0.574586	0.0719078	0.617195	0.526069	0.465548	0.586589	0.873647	0.962196	0.498187	0.437384	0.558989	0.18285	0.731562	0.554841	0.494633	0.615049	0.70604	0.325032	0.535654	0.475141	0.596168	0.144198	0.818052	0.510071	0.44916	0.570982	0.18149	0.777755	0.54932	0.489117	0.609523	0.453178	0.852279	0.551846	0.490938	0.612754	0.848593	0.91804
I10-I15	I60-I69	21	353	34	0.586417	0.470249	0.702585	0.16262	0.842285	0.544607	0.399794	0.68942	0.652671	0.9445	0.56813	0.440816	0.695443	0.480632	0.678117	0.519937	0.394572	0.645302	0.675876	0.626036	0.506454	0.393237	0.619672	0.296858	0.746622	0.569707	0.428962	0.710453	0.795425	0.562475	0.493976	0.373597	0.614354	0.32628	0.875674	0.534997	0.390021	0.679974	0.573322	0.503432	0.528543	0.408411	0.648674	0.634179	0.949494
I10-I15	I83	63	353	150	0.572195	0.498469	0.64592	0.0843619	0.95336	0.515435	0.435573	0.595297	0.156516	0.695151	0.50728	0.434686	0.579874	0.754819	0.523073	0.58243	0.50339	0.66147	0.434396	0.363709	0.577586	0.503493	0.651679	0.823469	0.860869	0.529611	0.449065	0.610158	0.193428	0.564433	0.588396	0.513251	0.663542	0.45045	0.451837	0.527696	0.447405	0.607986	0.280904	0.868508	0.514669	0.43628	0.593058	0.313048	0.670927
I10-I15	I83.9	21	353	56	0.660212	0.566442	0.753982	0.00188265	0.522069	0.493976	0.389764	0.598187	0.120244	0.375869	0.512048	0.391196	0.6329	0.89821	0.882614	0.484653	0.356754	0.612551	0.353068	0.888917	0.612522	0.48897	0.736073	0.490561	0.637145	0.480924	0.342639	0.619209	0.141714	0.55039	0.616322	0.502913	0.729732	0.319014	0.300191	0.522519	0.383718	0.66132	0.463804	0.774704	0.652324	0.552743	0.751904	0.0779155	0.0757491
I10-I15	I80-I89	74	353	186	0.552988	0.480627	0.62535	0.196912	0.921384	0.535649	0.461172	0.610125	0.306262	0.905838	0.539427	0.470532	0.608321	0.633411	0.831607	0.594352	0.521369	0.667336	0.274886	0.323925	0.56425	0.493924	0.634575	0.917871	0.9769	0.534825	0.458969	0.610682	0.213101	0.632027	0.571588	0.499521	0.643654	0.728185	0.515374	0.533469	0.459244	0.607694	0.310947	0.741165	0.515596	0.441845	0.589347	0.301983	0.953516
I10-I15	J30	45	353	121	0.46176	0.380489	0.543032	0.409321	0.42468	0.555556	0.45716	0.653951	0.652073	0.869328	0.531962	0.440047	0.623878	0.819982	0.998908	0.480952	0.386204	0.5757	0.198608	0.554059	0.553319	0.464197	0.642441	0.757277	0.996098	0.522439	0.43337	0.611507	0.181073	0.816717	0.583911	0.506901	0.66092	0.532842	0.600998	0.504618	0.411477	0.597758	0.161108	0.755695	0.519841	0.431937	0.607745	0.4237	0.679388
I10-I15	J31	17	353	29	0.515581	0.360975	0.670187	0.838133	0.628024	0.547969	0.421781	0.674158	0.63932	0.402647	0.570203	0.445139	0.695267	0.454467	0.343899	0.576856	0.428028	0.725684	0.711396	0.583007	0.637255	0.491482	0.783028	0.356606	0.214438	0.581232	0.42045	0.742015	0.929915	0.397921	0.498424	0.356091	0.640757	0.434456	0.327493	0.61222	0.468651	0.755789	0.628485	0.784764	0.521183	0.35825	0.684117	0.652401	0.73204
I10-I15	J35	82	353	272	0.544775	0.474298	0.615253	0.265982	0.518313	0.493025	0.419654	0.566396	0.032683	0.38111	0.558186	0.484907	0.631464	0.363302	0.783195	0.546215	0.472668	0.619763	0.968805	0.284744	0.52115	0.45268	0.589621	0.23309	0.685521	0.499685	0.426289	0.573081	0.0317263	0.672658	0.497525	0.422059	0.572991	0.149838	0.746566	0.520205	0.447391	0.593019	0.170317	0.902782	0.493115	0.421313	0.564917	0.111646	0.984968
I10-I15	J35.0	78	353	260	0.537296	0.466454	0.608138	0.334558	0.216245	0.514779	0.440752	0.588805	0.142365	0.545724	0.573473	0.499762	0.647184	0.214679	0.702514	0.530583	0.455971	0.605194	0.687038	0.545982	0.515291	0.445877	0.584706	0.184892	0.731309	0.507366	0.433374	0.581358	0.0520757	0.739718	0.505734	0.429517	0.581952	0.226082	0.951406	0.532681	0.460008	0.605353	0.298098	0.846502	0.499394	0.427057	0.571731	0.15832	0.967751
I10-I15	J30-J39	129	353	395	0.564905	0.502994	0.626816	0.0690197	0.208914	0.496332	0.432817	0.559846	0.0283745	0.167196	0.530316	0.467045	0.593586	0.787297	0.715445	0.539936	0.476603	0.60327	0.828657	0.665532	0.503772	0.44144	0.566104	0.0799202	0.974564	0.503149	0.438898	0.567401	0.0239686	0.644929	0.49474	0.431808	0.557672	0.0977835	0.946375	0.512389	0.448152	0.576626	0.0896325	0.948244	0.529831	0.467118	0.592544	0.435678	0.733397
I10-I15	J42	17	353	28	0.639881	0.489574	0.790188	0.0760718	0.401666	0.564076	0.417307	0.710845	0.847012	0.733894	0.579657	0.410337	0.748977	0.482481	0.765538	0.647934	0.49683	0.799039	0.208448	0.785915	0.506478	0.337061	0.675894	0.467216	0.403712	0.620798	0.461644	0.779953	0.690479	0.27575	0.502276	0.346218	0.658333	0.493792	0.241172	0.6243	0.454213	0.794386	0.578392	0.283206	0.601716	0.435211	0.768221	0.620998	0.305726
I10-I15	J45	24	353	46	0.592579	0.472648	0.712509	0.14643	0.595674	0.566616	0.447615	0.685617	0.846132	0.205032	0.56345	0.426063	0.700837	0.546463	0.90637	0.589539	0.463626	0.715452	0.534421	0.415551	0.607016	0.489996	0.724036	0.538518	0.237819	0.602964	0.480434	0.725493	0.82089	0.119365	0.508232	0.392551	0.623913	0.421838	0.988972	0.580167	0.450718	0.709617	0.95567	0.230977	0.553191	0.437328	0.669055	0.928595	0.657443
I10-I15	J40-J47	44	353	81	0.607237	0.521446	0.693029	0.0241564	0.232189	0.576714	0.488124	0.665303	0.963607	0.594309	0.587232	0.486187	0.688276	0.23181	0.70108	0.640924	0.547195	0.734653	0.0713799	0.410336	0.556193	0.461582	0.650804	0.813075	0.570752	0.611356	0.524009	0.698704	0.640678	0.054439	0.516475	0.424007	0.608943	0.429799	0.596131	0.579067	0.481101	0.677034	0.958777	0.0683711	0.529347	0.438583	0.620111	0.544479	0.725087
I10-I15	K21	21	353	46	0.545611	0.428684	0.662539	0.446006	0.904155	0.553643	0.42271	0.684576	0.715614	0.518814	0.476047	0.361214	0.59088	0.459884	0.785996	0.689329	0.567789	0.810869	0.029147	0.334561	0.549484	0.439085	0.659882	0.747654	0.91524	0.574441	0.436049	0.712832	0.849032	0.788496	0.588784	0.478705	0.698863	0.590234	0.316953	0.532272	0.42093	0.643613	0.461703	0.351062	0.544033	0.435533	0.652534	0.80024	0.582389
I10-I15	K25	31	353	66	0.495542	0.386105	0.604979	0.948996	0.521889	0.580445	0.482605	0.678284	0.977228	0.148192	0.502805	0.379392	0.626218	0.790383	0.256503	0.599379	0.486764	0.711994	0.395366	0.876314	0.530355	0.416029	0.64468	0.534743	0.763866	0.499098	0.390588	0.607609	0.121016	0.998059	0.578341	0.471579	0.685103	0.713309	0.951904	0.527349	0.414269	0.640429	0.417892	0.738813	0.491685	0.381085	0.602285	0.25993	0.523098
I10-I15	K26	18	353	38	0.48607	0.324928	0.647212	0.869244	0.640352	0.526036	0.388501	0.663572	0.456424	0.66668	0.520232	0.367528	0.672937	0.999149	0.838904	0.521891	0.370899	0.672882	0.741906	0.361887	0.502488	0.378585	0.62639	0.303419	0.554771	0.606965	0.467013	0.746918	0.79606	0.721474	0.521725	0.381803	0.661647	0.61685	0.585581	0.51393	0.36277	0.665091	0.422079	0.672653	0.520398	0.367357	0.673439	0.622657	0.916361
I10-I15	K29	25	353	52	0.494634	0.384371	0.604897	0.933917	0.30209	0.524024	0.411097	0.636952	0.364817	0.28314	0.491463	0.373958	0.608969	0.64285	0.715994	0.582195	0.467377	0.697013	0.577718	0.514448	0.564878	0.444521	0.685236	0.954624	0.289951	0.540976	0.431543	0.650408	0.407168	0.681347	0.612561	0.51788	0.707242	0.277425	0.225114	0.557439	0.431814	0.683064	0.772731	0.746396	0.565122	0.459126	0.671118	0.911997	0.930964
I10-I15	K20-K31	85	353	192	0.499056	0.428481	0.569631	0.993299	0.44534	0.52928	0.460587	0.597973	0.214475	0.346409	0.531212	0.458773	0.603651	0.789119	0.300375	0.511414	0.437659	0.585168	0.388073	0.577673	0.53863	0.468784	0.608477	0.464015	0.840961	0.55079	0.479525	0.622055	0.351654	0.283194	0.540869	0.471706	0.610032	0.682454	0.719689	0.542186	0.47056	0.613812	0.415813	0.695819	0.564442	0.49462	0.634265	0.890298	0.364486
I10-I15	L23	18	353	48	0.533997	0.403264	0.66473	0.603794	0.659919	0.491045	0.365802	0.616288	0.187222	0.418412	0.60796	0.466381	0.74954	0.241639	0.377572	0.544444	0.393643	0.695246	0.965597	0.638024	0.481758	0.355497	0.608019	0.197055	0.466301	0.544776	0.407343	0.682209	0.540723	0.701017	0.582421	0.460738	0.704105	0.692198	0.428287	0.483085	0.349446	0.616723	0.172615	0.711671	0.542289	0.393992	0.690585	0.832551	0.570527
I10-I15	L20-L30	37	353	114	0.480671	0.384548	0.576793	0.723026	0.328294	0.510606	0.409376	0.611835	0.218175	0.453956	0.512915	0.407782	0.618048	0.89672	0.81229	0.49923	0.394481	0.60398	0.391935	0.544914	0.555166	0.46004	0.650292	0.788662	0.882046	0.592285	0.488263	0.696308	0.943389	0.597842	0.575522	0.489746	0.661297	0.695907	0.666203	0.537462	0.438286	0.636637	0.469189	0.641999	0.486829	0.382363	0.591294	0.203671	0.898872
I10-I15	L60-L75	42	353	129	0.538241	0.449503	0.626978	0.42664	0.735283	0.501378	0.40759	0.595166	0.131297	0.618445	0.550222	0.454238	0.646206	0.569916	0.408266	0.577017	0.484426	0.669608	0.567529	0.62046	0.565266	0.468637	0.661894	0.952724	0.941804	0.546241	0.455206	0.637276	0.400407	0.729366	0.513168	0.418868	0.607468	0.395509	0.610559	0.498622	0.400059	0.597185	0.148375	0.502407	0.534987	0.450733	0.619241	0.612284	0.934794
I10-I15	M10	19	353	26	0.500315	0.358672	0.641958	0.989716	0.810412	0.553262	0.430627	0.675897	0.69643	0.283205	0.628585	0.468943	0.788227	0.179897	0.839638	0.728175	0.612434	0.843917	0.00386044	0.734973	0.656477	0.539354	0.773599	0.160019	0.718062	0.613142	0.490123	0.736161	0.705059	0.940624	0.660731	0.552385	0.769078	0.0769458	0.82312	0.572802	0.448379	0.697224	0.957166	0.897209	0.618973	0.48851	0.749435	0.384734	0.757073
I10-I15	M13	23	353	63	0.54137	0.421567	0.661174	0.512168	0.735506	0.6	0.48044	0.71956	0.734043	0.214408	0.608696	0.484399	0.732992	0.181966	0.102774	0.535046	0.415893	0.6542	0.840654	0.754373	0.571014	0.440331	0.701698	0.969305	0.322871	0.491831	0.373049	0.610614	0.124825	0.907646	0.584585	0.473532	0.695638	0.642331	0.48878	0.54058	0.432998	0.648161	0.524392	0.726176	0.510672	0.398704	0.62264	0.402822	0.678304
I10-I15	M05-M14	52	353	116	0.5115	0.424481	0.59852	0.802047	0.828847	0.568745	0.486237	0.651254	0.824297	0.24307	0.583248	0.490856	0.67564	0.214226	0.074483	0.570023	0.483613	0.656433	0.644886	0.44701	0.483453	0.395875	0.57103	0.0732408	0.607198	0.55667	0.47178	0.641561	0.501832	0.436104	0.496486	0.412682	0.58029	0.191733	0.836547	0.493803	0.413077	0.574528	0.0686951	0.153643	0.528367	0.444342	0.612392	0.516187	0.713823
I10-I15	M16	38	353	63	0.611278	0.530651	0.691906	0.0137959	0.398105	0.552214	0.45869	0.645737	0.595628	0.520714	0.552966	0.460604	0.645327	0.524229	0.62918	0.542272	0.433341	0.651204	0.92218	0.828766	0.655723	0.570921	0.740524	0.0628671	0.160575	0.600084	0.502891	0.697276	0.822117	0.255947	0.596575	0.507226	0.685924	0.429419	0.093304	0.546115	0.459253	0.632978	0.525955	0.285499	0.625815	0.535209	0.71642	0.168996	0.08795
I10-I15	M17	48	353	83	0.587432	0.511691	0.663173	0.0412265	0.606427	0.53265	0.449479	0.615821	0.32393	0.662425	0.569604	0.488807	0.650401	0.27413	0.636992	0.526639	0.431702	0.621577	0.674365	0.735854	0.596004	0.510417	0.681592	0.564458	0.341025	0.58429	0.500649	0.66793	0.931843	0.191572	0.61612	0.531449	0.700792	0.212506	0.140176	0.585314	0.503271	0.667358	0.846203	0.0941469	0.631148	0.552038	0.710257	0.101412	0.0258188
I10-I15	M15-M19	88	353	164	0.550429	0.485961	0.614896	0.179116	0.481279	0.501029	0.433669	0.568389	0.0463679	0.134322	0.541852	0.47414	0.609565	0.578687	0.355848	0.549914	0.476459	0.623369	0.961172	0.984529	0.593461	0.525906	0.661015	0.527523	0.114289	0.549485	0.479691	0.61928	0.339717	0.564911	0.580317	0.512289	0.648346	0.559433	0.106604	0.538679	0.471724	0.605634	0.347447	0.747173	0.579889	0.513078	0.646699	0.58108	0.087972
I10-I15	M23	18	353	38	0.511443	0.369289	0.653597	0.866971	0.727945	0.493367	0.370775	0.615958	0.190334	0.733508	0.639635	0.471844	0.807426	0.163884	0.275563	0.632172	0.507672	0.756673	0.204433	0.309621	0.508789	0.368079	0.6495	0.399339	0.684682	0.547761	0.418875	0.676648	0.544212	0.995574	0.544776	0.398753	0.6908	0.872307	0.599801	0.554561	0.439614	0.669507	0.710865	0.481456	0.574959	0.440667	0.70925	0.817525	0.316335
I10-I15	M25.5	30	353	64	0.554799	0.448915	0.660682	0.333598	0.608006	0.505263	0.393151	0.617375	0.212459	0.715697	0.540144	0.43255	0.647739	0.733281	0.695147	0.53096	0.42155	0.640369	0.764517	0.939059	0.541073	0.431028	0.651118	0.644401	0.540135	0.513622	0.407461	0.619783	0.192611	0.615595	0.519814	0.413451	0.626178	0.507564	0.961865	0.521053	0.4172	0.624905	0.321216	0.878343	0.567802	0.466795	0.668808	0.866452	0.543243
I10-I15	M20-M25	63	353	135	0.564587	0.4892	0.639974	0.128859	0.267543	0.508758	0.433113	0.584402	0.101651	0.589889	0.535523	0.453325	0.61772	0.738555	0.871961	0.502299	0.421124	0.583474	0.318216	0.941278	0.51757	0.436912	0.598228	0.247761	0.587022	0.527422	0.449715	0.605129	0.16682	0.934884	0.52671	0.447221	0.6062	0.48328	0.621442	0.570662	0.495505	0.64582	0.893962	0.482028	0.57931	0.502804	0.655817	0.637667	0.248638
I10-I15	M40-M43	17	353	42	0.533438	0.390069	0.676808	0.645663	0.842869	0.491422	0.346959	0.635884	0.242284	0.976146	0.514006	0.346682	0.681329	0.942561	0.878502	0.46271	0.299287	0.626133	0.304798	0.304834	0.505952	0.367209	0.644696	0.391306	0.493923	0.501401	0.375355	0.627446	0.194377	0.245878	0.53764	0.393037	0.682243	0.793855	0.40011	0.504377	0.337979	0.670774	0.402275	0.33126	0.530812	0.382179	0.679446	0.720535	0.750466
I10-I15	M47	17	353	33	0.591211	0.461463	0.72096	0.183071	0.914869	0.56355	0.421555	0.705546	0.837318	0.82485	0.538165	0.381487	0.694843	0.828218	0.475022	0.553221	0.406038	0.700404	0.943955	0.93988	0.592262	0.443833	0.740691	0.754861	0.831543	0.661239	0.530178	0.792301	0.284553	0.894084	0.583158	0.451278	0.715039	0.695039	0.892743	0.580532	0.449053	0.712011	0.95163	0.655319	0.548845	0.389515	0.708174	0.905056	0.89416
I10-I15	M45-M49	23	353	42	0.549671	0.433468	0.665873	0.419612	0.703773	0.564954	0.449662	0.680246	0.821008	0.851159	0.540316	0.401871	0.678761	0.784797	0.496685	0.517918	0.387593	0.648243	0.663451	0.86995	0.482345	0.357165	0.607525	0.196548	0.265648	0.611726	0.488962	0.73449	0.712299	0.953158	0.546113	0.433343	0.658884	0.853407	0.720755	0.481555	0.352432	0.610677	0.167204	0.240319	0.490909	0.355699	0.626119	0.335278	0.974709
I10-I15	M50	45	353	78	0.562121	0.471693	0.652549	0.219194	0.600203	0.550144	0.462798	0.63749	0.547102	0.391522	0.498557	0.404422	0.592692	0.665681	0.541941	0.546825	0.461603	0.632048	0.982175	0.821309	0.538095	0.443943	0.632247	0.556719	0.845131	0.528355	0.428183	0.628527	0.270561	0.657057	0.534632	0.441367	0.627897	0.660508	0.928854	0.552742	0.463445	0.642039	0.627093	0.411572	0.534343	0.441506	0.627181	0.636063	0.706747
I10-I15	M51	104	353	220	0.497181	0.433242	0.56112	0.953198	0.515035	0.571633	0.506749	0.636516	0.850772	0.174736	0.493976	0.426699	0.561252	0.503317	0.840304	0.601135	0.537014	0.665256	0.160176	0.984411	0.53124	0.464443	0.598038	0.33901	0.839177	0.541667	0.475408	0.607925	0.234245	0.666113	0.469146	0.4024	0.535891	0.0224404	0.0543631	0.555723	0.491841	0.619605	0.572078	0.926545	0.548424	0.483861	0.612988	0.78322	0.752335
I10-I15	M51.1	32	353	72	0.543516	0.446943	0.64009	0.401499	0.655541	0.559871	0.455165	0.664578	0.735601	0.45478	0.558119	0.45486	0.661378	0.500526	0.762707	0.671534	0.576174	0.766895	0.0183887	0.388503	0.592971	0.479808	0.706134	0.685515	0.561122	0.488415	0.378443	0.598388	0.0916197	0.852763	0.547995	0.443637	0.652352	0.871515	0.832363	0.490265	0.375659	0.604871	0.161775	0.668004	0.505062	0.40129	0.608834	0.331859	0.745497
I10-I15	M54	43	353	120	0.523218	0.436736	0.609701	0.616964	0.738746	0.470068	0.379498	0.560637	0.030543	0.0805073	0.510053	0.41579	0.604315	0.843312	0.919417	0.503601	0.406122	0.60108	0.406481	0.796028	0.492723	0.392039	0.593408	0.166729	0.623634	0.58192	0.495441	0.6684	0.893184	0.0777621	0.512378	0.426307	0.598449	0.339444	0.819795	0.506752	0.407546	0.605958	0.198065	0.590472	0.498875	0.399654	0.598095	0.256905	0.818169
I10-I15	M54.1	20	353	43	0.47455	0.345452	0.603647	0.717122	0.79437	0.481832	0.352054	0.611609	0.155829	0.286832	0.516967	0.385864	0.64807	0.959872	0.867715	0.550901	0.417582	0.68422	0.965756	0.958892	0.538288	0.407998	0.668579	0.655755	0.891575	0.55045	0.426652	0.674249	0.548685	0.421123	0.533033	0.403835	0.662232	0.719516	0.550722	0.46982	0.31964	0.62	0.177696	0.820681	0.486036	0.349074	0.622998	0.311581	0.438652
I10-I15	M50-M54	148	353	347	0.490458	0.430169	0.550748	0.804603	0.62167	0.53764	0.476626	0.598654	0.255103	0.49462	0.509097	0.447564	0.57063	0.75832	0.877206	0.570501	0.509649	0.631353	0.53484	0.673335	0.509031	0.447552	0.57051	0.104058	0.894833	0.562722	0.502253	0.623192	0.471771	0.275077	0.496836	0.435366	0.558305	0.0968745	0.386855	0.550857	0.490018	0.611696	0.493283	0.442437	0.54532	0.484357	0.606282	0.70761	0.501615
I10-I15	M70-M79	16	353	34	0.528561	0.402563	0.654559	0.663612	0.73542	0.444547	0.3393	0.549795	0.0163735	0.0340333	0.634829	0.492743	0.776916	0.127546	0.907381	0.541358	0.383719	0.698996	0.932468	0.597815	0.573442	0.40922	0.737664	0.951245	0.554827	0.618694	0.488549	0.74884	0.65659	0.133962	0.560089	0.399284	0.720894	0.970573	0.598588	0.471439	0.326015	0.616863	0.171253	0.666973	0.54618	0.391807	0.700552	0.874322	0.794465
I10-I15	M81	16	353	37	0.634829	0.500462	0.769197	0.0575645	0.226877	0.571217	0.428429	0.714005	0.914695	0.677109	0.611091	0.482652	0.739529	0.172017	0.197864	0.649295	0.484553	0.814037	0.220258	0.808611	0.57474	0.405998	0.743482	0.941009	0.995475	0.586053	0.44418	0.727927	0.974593	0.704569	0.628338	0.48141	0.775267	0.343763	0.712	0.621291	0.475838	0.766744	0.551123	0.249717	0.629636	0.473296	0.785977	0.360591	0.0895618
I10-I15	M80-M85	24	353	49	0.622467	0.505044	0.73989	0.0507717	0.225701	0.558004	0.451891	0.664117	0.710131	0.777914	0.503673	0.374937	0.632408	0.807979	0.623219	0.60195	0.464737	0.739164	0.439833	0.760359	0.612082	0.487117	0.737047	0.502513	0.680362	0.560917	0.44516	0.676673	0.650502	0.811798	0.638045	0.526737	0.749352	0.167297	0.572053	0.576874	0.448732	0.705016	0.993845	0.538827	0.595491	0.473975	0.717007	0.572844	0.0846864
I10-I15	N10	19	353	72	0.564765	0.418397	0.711133	0.396636	0.664719	0.493539	0.342264	0.644814	0.282693	0.228461	0.531516	0.391618	0.671413	0.873922	0.869136	0.483297	0.377471	0.589122	0.260173	0.270575	0.515128	0.370114	0.660141	0.485469	0.547688	0.520643	0.382039	0.659247	0.355026	0.745153	0.535455	0.393613	0.677298	0.770098	0.449178	0.510085	0.369219	0.650951	0.355563	0.88453	0.539395	0.405873	0.672917	0.784818	0.964574
I10-I15	N10-N16	31	353	97	0.536265	0.41872	0.653811	0.557976	0.376441	0.536967	0.411679	0.662254	0.528775	0.897553	0.563414	0.453496	0.673332	0.458191	0.520212	0.464636	0.357654	0.571618	0.150788	0.224352	0.549088	0.443758	0.654419	0.734441	0.939237	0.509517	0.396669	0.622365	0.193298	0.435564	0.553596	0.442163	0.66503	0.952361	0.611341	0.501002	0.389377	0.612627	0.221187	0.71609	0.504308	0.396873	0.611743	0.350411	0.801987
I10-I15	N20	23	353	45	0.606061	0.485408	0.726713	0.0983988	0.726692	0.522925	0.385777	0.660073	0.42705	0.937495	0.574967	0.427816	0.722118	0.470858	0.639749	0.536232	0.401412	0.671052	0.870625	0.640966	0.510408	0.400459	0.620358	0.327086	0.851656	0.567852	0.438238	0.697467	0.758958	0.476845	0.547958	0.433332	0.662584	0.881337	0.253817	0.592358	0.461552	0.723165	0.817655	0.546567	0.505797	0.387622	0.623972	0.385921	0.838992
I10-I15	N20.0	20	353	40	0.573273	0.442568	0.703978	0.287143	0.735779	0.519219	0.376978	0.661461	0.405398	0.79354	0.57042	0.405622	0.735219	0.55283	0.62355	0.575526	0.439845	0.711206	0.700315	0.911598	0.494294	0.37402	0.614569	0.248511	0.975628	0.546547	0.401741	0.691352	0.580856	0.679647	0.467718	0.340442	0.594993	0.180428	0.93624	0.574625	0.426431	0.722818	0.98224	0.789863	0.524775	0.396369	0.653181	0.618084	0.953566
I10-I15	N20-N23	27	353	52	0.593501	0.478241	0.708762	0.128397	0.798117	0.5384	0.417089	0.659712	0.531124	0.673185	0.536696	0.403115	0.670278	0.809876	0.674696	0.548853	0.427024	0.670681	0.987901	0.783201	0.522268	0.423009	0.621527	0.393034	0.997423	0.542036	0.420678	0.663394	0.462797	0.554265	0.519314	0.412649	0.625979	0.511871	0.43632	0.574529	0.44847	0.700587	0.978207	0.699855	0.497387	0.390679	0.604095	0.28518	0.892115
I10-I15	N30	32	353	90	0.635611	0.547117	0.724105	0.00560346	0.237905	0.546145	0.436729	0.655561	0.578659	0.755903	0.642037	0.550229	0.733844	0.015816	0.22651	0.557827	0.432237	0.683418	0.881714	0.793725	0.665352	0.581354	0.749351	0.0361782	0.19413	0.540012	0.425741	0.654282	0.409699	0.705712	0.629576	0.539501	0.71965	0.146143	0.419367	0.522975	0.409014	0.636936	0.38047	0.871053	0.607477	0.50735	0.707604	0.361458	0.150784
I10-I15	N30-N39	34	353	97	0.62659	0.541483	0.711697	0.00748536	0.201384	0.468652	0.362983	0.574321	0.0536544	0.779636	0.640052	0.551365	0.728739	0.015248	0.223174	0.554767	0.435472	0.674061	0.912585	0.74148	0.662041	0.581896	0.742186	0.0370823	0.141661	0.55993	0.448798	0.671062	0.634092	0.608315	0.614881	0.526544	0.703218	0.233084	0.481159	0.528582	0.42063	0.636534	0.419044	0.926171	0.603172	0.505749	0.700594	0.388128	0.189132
I10-I15	N40	68	353	105	0.573839	0.502479	0.645199	0.0691707	0.582436	0.541176	0.469149	0.613204	0.359255	0.291549	0.600826	0.522855	0.678796	0.0689177	0.517477	0.571311	0.494921	0.6477	0.589307	0.579158	0.564396	0.492528	0.636265	0.922628	0.879591	0.50227	0.429597	0.574944	0.0290286	0.507358	0.564396	0.486764	0.642029	0.86877	0.667543	0.55614	0.48055	0.631731	0.637726	0.929306	0.54515	0.47098	0.619319	0.747106	0.729769
I10-I15	N40-N51	75	353	128	0.56518	0.496138	0.634221	0.099626	0.589139	0.550072	0.480378	0.619765	0.471937	0.649317	0.575635	0.499238	0.652033	0.203501	0.496866	0.585803	0.5128	0.658807	0.365155	0.663294	0.56446	0.494717	0.634204	0.922044	0.890902	0.503693	0.433278	0.574109	0.0363868	0.684628	0.56446	0.489887	0.639033	0.863291	0.777265	0.557938	0.48467	0.631206	0.659996	0.662415	0.466811	0.393695	0.539926	0.0266672	0.171775
I25	D10-D36	16	75	191	0.575212	0.411804	0.738619	0.485145	0.431935	0.572034	0.405239	0.738829	0.828086	0.654941	0.804025	0.668902	0.939149	0.00252186	0.00103421	0.605932	0.453014	0.75885	0.769702	0.245376	0.48411	0.319078	0.649142	0.348193	0.755335	0.551907	0.388322	0.715492	0.996703	0.830873	0.545551	0.394143	0.696958	0.395604	0.846147	0.596398	0.433396	0.759401	0.485101	0.441643	0.559322	0.379426	0.739218	0.900683	0.718608
I25	E11	16	75	55	0.542373	0.346692	0.738054	0.789695	0.73494	0.585805	0.429457	0.742153	0.942525	0.229882	0.521186	0.347085	0.695287	0.647845	0.758186	0.59428	0.415298	0.773261	0.707707	0.884451	0.606992	0.456259	0.757724	0.660165	0.283971	0.591102	0.430113	0.75209	0.66249	0.174739	0.59322	0.423242	0.763199	0.818659	0.434653	0.506356	0.336327	0.676385	0.745583	0.321523	0.59428	0.438521	0.750039	0.787879	0.735716
I25	E10-E14	16	75	63	0.542373	0.346692	0.738054	0.792188	0.766135	0.585805	0.429457	0.742153	0.942504	0.583352	0.521186	0.347085	0.695287	0.647845	0.966372	0.59428	0.415298	0.773261	0.707707	0.754481	0.606992	0.456259	0.757724	0.660165	0.449656	0.591102	0.430113	0.75209	0.66249	0.136127	0.59322	0.423242	0.763199	0.818659	0.393643	0.506356	0.336327	0.676385	0.745583	0.375021	0.59428	0.438521	0.750039	0.783658	0.783771
I25	E66	18	75	135	0.611111	0.478926	0.743297	0.192993	0.283863	0.566277	0.418419	0.714135	0.755824	0.721142	0.475634	0.331338	0.619929	0.276107	0.705681	0.547758	0.388965	0.706551	0.345111	0.852802	0.653021	0.521212	0.78483	0.272533	0.73001	0.582846	0.428779	0.736913	0.721198	0.761304	0.463938	0.331828	0.596047	0.0422329	0.0500502	0.601365	0.456393	0.746336	0.426821	0.987287	0.486355	0.340652	0.632058	0.296882	0.180502
I25	E65-E68	18	75	135	0.611111	0.478926	0.743297	0.194398	0.283863	0.566277	0.418419	0.714135	0.755824	0.721142	0.475634	0.331338	0.619929	0.276107	0.704804	0.547758	0.388965	0.706551	0.345111	0.852802	0.653021	0.521212	0.78483	0.272533	0.73001	0.582846	0.428779	0.736913	0.721198	0.761304	0.463938	0.331828	0.596047	0.040428	0.0450011	0.601365	0.456393	0.746336	0.426821	0.987287	0.486355	0.340652	0.632058	0.296882	0.180502
I25	E78	20	75	99	0.563636	0.421065	0.706208	0.543569	0.997201	0.465455	0.320213	0.610696	0.120599	0.162235	0.523636	0.381789	0.665484	0.608628	0.987931	0.563636	0.418718	0.708555	0.409064	0.760998	0.490909	0.342516	0.639302	0.343579	0.229226	0.510909	0.376016	0.645802	0.581928	0.151677	0.497273	0.358044	0.636501	0.127145	0.22371	0.549091	0.415759	0.682422	0.869516	0.619297	0.513636	0.367171	0.660102	0.466338	0.381977
I25	E70-E90	21	75	141	0.544092	0.402364	0.685819	0.714866	0.99947	0.47619	0.333739	0.618642	0.148465	0.365933	0.496473	0.353912	0.639033	0.398544	0.573393	0.548501	0.405903	0.691098	0.305688	0.610367	0.503527	0.357683	0.649372	0.419184	0.606021	0.517637	0.38465	0.650624	0.644934	0.475299	0.520282	0.382705	0.657859	0.226236	0.787264	0.563492	0.4319	0.695084	0.720719	0.816219	0.537919	0.392191	0.683646	0.678059	0.995726
I25	G40-G47	21	75	185	0.575838	0.440385	0.71129	0.430045	0.550342	0.447972	0.299233	0.596711	0.0761225	0.289684	0.512346	0.369602	0.655089	0.516763	0.897475	0.561728	0.412944	0.710512	0.406288	0.462719	0.544092	0.397483	0.690701	0.754155	0.485431	0.569665	0.432763	0.706567	0.822769	0.503907	0.535273	0.389405	0.681142	0.331855	0.984141	0.554674	0.409263	0.700085	0.824766	0.566986	0.550265	0.416301	0.684228	0.779687	0.675785
I25	H90-H95	16	75	128	0.668432	0.524066	0.812799	0.0598238	0.0344245	0.542373	0.373114	0.711632	0.592121	0.873532	0.536017	0.370964	0.70107	0.75238	0.852815	0.567797	0.395155	0.740438	0.494069	0.512002	0.457627	0.28917	0.626084	0.227533	0.431858	0.591102	0.439676	0.742528	0.645638	0.441251	0.560381	0.380492	0.740271	0.566747	0.730284	0.536017	0.368004	0.70403	0.994873	0.779286	0.508475	0.340321	0.676628	0.485954	0.940266
I25	I11	46	75	197	0.542729	0.403398	0.682059	0.723959	0.637331	0.477511	0.335361	0.619662	0.152387	0.252308	0.478261	0.343373	0.613149	0.264418	0.711814	0.556222	0.42309	0.689354	0.325978	0.993138	0.607946	0.471144	0.744748	0.625226	0.492458	0.488006	0.341257	0.634755	0.413912	0.416653	0.545727	0.406738	0.684716	0.380275	0.956031	0.547226	0.410786	0.683667	0.890913	0.942405	0.485007	0.345942	0.624073	0.270742	0.514085
I25	I11.0	15	75	40	0.546667	0.398325	0.695008	0.700734	0.683805	0.51	0.367661	0.652339	0.305009	0.35789	0.495556	0.314769	0.676342	0.483758	0.569894	0.655556	0.499018	0.812093	0.775568	0.557469	0.551111	0.380465	0.721757	0.841151	0.822465	0.542222	0.377484	0.70696	0.911698	0.725956	0.505556	0.351633	0.659478	0.203141	0.412391	0.533333	0.357625	0.709041	0.972756	0.504349	0.594444	0.430705	0.758184	0.794199	0.657701
I25	I10-I15	55	75	353	0.501818	0.340655	0.662981	0.881957	0.97635	0.498182	0.3467	0.649663	0.265708	0.312616	0.5	0.361076	0.638924	0.413507	0.779171	0.55	0.404064	0.695936	0.32383	0.977917	0.623636	0.471232	0.776041	0.52816	0.491508	0.477273	0.314703	0.639842	0.390963	0.185644	0.568182	0.422575	0.713789	0.569246	0.885818	0.529091	0.377885	0.680297	0.928923	0.553294	0.468182	0.306559	0.629804	0.24697	0.28723
I25	I20	20	75	35	0.478182	0.343205	0.613158	0.630363	0.720149	0.477273	0.341457	0.613089	0.13644	0.190087	0.584545	0.437629	0.731461	0.813638	0.717316	0.610909	0.470899	0.750919	0.800909	0.452236	0.490909	0.336267	0.645551	0.34362	0.690645	0.554545	0.402181	0.706909	0.978815	0.650421	0.586364	0.440502	0.732225	0.72389	0.996734	0.414545	0.268355	0.560735	0.138337	0.110467	0.483636	0.325813	0.64146	0.31448	0.528915
I25	I21	19	75	34	0.529135	0.376391	0.68188	0.867589	0.725324	0.628759	0.473431	0.784088	0.666788	0.713989	0.618421	0.475313	0.761529	0.51111	0.690823	0.521617	0.391804	0.651429	0.143283	0.55403	0.473684	0.311102	0.636267	0.285893	0.352577	0.546053	0.398749	0.693356	0.938873	0.601185	0.520677	0.362938	0.678415	0.282598	0.231005	0.484962	0.338356	0.631569	0.520076	0.242374	0.483083	0.323474	0.642692	0.316125	0.332327
I25	I25.2	17	75	17	0.634888	0.491697	0.77808	0.137427	0.806922	0.506085	0.343752	0.668418	0.336706	0.471956	0.580122	0.439524	0.72072	0.842403	0.320293	0.604462	0.456176	0.752749	0.746595	0.587761	0.527383	0.35568	0.699087	0.641489	0.902524	0.549696	0.40306	0.696332	0.974909	0.682407	0.583164	0.415104	0.751224	0.721868	0.699871	0.490872	0.336851	0.644894	0.584929	0.736451	0.579108	0.409351	0.748864	0.933953	0.510622
I25	I25.9	23	75	23	0.665552	0.545365	0.785739	0.0269517	0.33618	0.55602	0.414257	0.697783	0.651719	0.437261	0.649666	0.516317	0.783014	0.271279	0.82333	0.597826	0.465976	0.729676	0.660922	0.26006	0.531773	0.386299	0.677246	0.641566	0.542905	0.5301	0.384296	0.675904	0.789398	0.921088	0.550167	0.41061	0.689725	0.408451	0.695721	0.465719	0.317746	0.613692	0.392568	0.66548	0.515886	0.379962	0.651811	0.469778	0.43925
I25	I49	24	75	192	0.625	0.491937	0.758063	0.149782	0.166377	0.542484	0.404689	0.680279	0.517251	0.965486	0.571895	0.429239	0.714552	0.931925	0.561191	0.583333	0.437876	0.728791	0.560435	0.313545	0.425654	0.29189	0.559417	0.0554544	0.217472	0.535948	0.394554	0.677342	0.834829	0.850043	0.506536	0.358499	0.654573	0.192404	0.75023	0.579248	0.444121	0.714376	0.566926	0.448234	0.559641	0.418694	0.700587	0.87977	0.701361
I25	I50	33	75	90	0.532468	0.400471	0.664465	0.816091	0.583358	0.525974	0.390037	0.661911	0.3762	0.759178	0.577922	0.445237	0.710608	0.865556	0.914518	0.544012	0.409838	0.678185	0.256382	0.453334	0.585137	0.453294	0.71698	0.84023	0.822965	0.549062	0.410869	0.687255	0.967188	0.947337	0.466089	0.332014	0.600165	0.0521536	0.409172	0.560606	0.424073	0.697139	0.756738	0.91431	0.595238	0.458145	0.732331	0.759331	0.972304
I25	I30-I52	52	75	325	0.567726	0.417243	0.718208	0.510133	0.48974	0.524247	0.376417	0.672078	0.401876	0.917224	0.656355	0.52181	0.790899	0.238727	0.0751111	0.560201	0.419484	0.700918	0.374007	0.507434	0.598662	0.450468	0.746857	0.729434	0.3107	0.471572	0.3272	0.615944	0.314258	0.357039	0.558528	0.411948	0.705108	0.494207	0.625073	0.502508	0.351394	0.653622	0.685754	0.616518	0.535953	0.401033	0.670873	0.641761	0.866104
I25	I83	17	75	150	0.610548	0.444485	0.776611	0.289104	0.685508	0.591278	0.43391	0.748646	0.994722	0.489663	0.587221	0.445781	0.728661	0.781973	0.495455	0.597363	0.422834	0.771892	0.719111	0.529256	0.689655	0.549109	0.830201	0.119098	0.117366	0.586207	0.416404	0.75601	0.700892	0.345661	0.608519	0.454075	0.762963	0.943084	0.512409	0.466531	0.296996	0.636067	0.451692	0.556758	0.589249	0.435458	0.74304	0.839156	0.249144
I25	I80-I89	19	75	186	0.587406	0.421468	0.753344	0.430084	0.659868	0.547932	0.394075	0.70179	0.603355	0.932487	0.640977	0.503075	0.77888	0.328992	0.211434	0.621241	0.460771	0.78171	0.911194	0.411429	0.638158	0.493123	0.783192	0.394885	0.35082	0.56203	0.399775	0.724286	0.909049	0.556653	0.556391	0.402244	0.710538	0.482312	0.875184	0.510338	0.347351	0.673325	0.770058	0.922132	0.578008	0.422868	0.733147	0.937887	0.432801
I25	J30-J39	25	75	395	0.5816	0.44642	0.71678	0.385194	0.382008	0.5736	0.430892	0.716308	0.81915	0.726513	0.5	0.359071	0.640929	0.418684	0.553838	0.5632	0.419472	0.706928	0.383353	0.60414	0.524	0.37943	0.66857	0.573318	0.797223	0.4248	0.281489	0.568111	0.104162	0.208081	0.5584	0.416937	0.699863	0.480294	0.407365	0.5864	0.450036	0.722764	0.52027	0.321923	0.4952	0.357502	0.632898	0.313565	0.75905
I25	J40-J47	16	75	81	0.742585	0.615867	0.869303	0.00127531	0.00675557	0.764831	0.646396	0.883265	0.0101629	0.00137877	0.685381	0.53988	0.830882	0.145709	0.138061	0.756356	0.606971	0.905741	0.134149	0.0532966	0.602754	0.462678	0.74283	0.672371	0.318392	0.707627	0.577816	0.837438	0.03309	0.00474969	0.472458	0.326472	0.618443	0.0836699	0.364695	0.667373	0.512611	0.822135	0.119405	0.0227486	0.631356	0.475441	0.787271	0.491233	0.330901
I25	K20-K31	18	75	192	0.7154	0.591352	0.839447	0.00484765	0.00736134	0.626706	0.48505	0.768361	0.656312	0.422277	0.634503	0.495843	0.773163	0.380878	0.0490862	0.620858	0.461115	0.780601	0.910057	0.320686	0.658869	0.514428	0.80331	0.26826	0.0871516	0.71345	0.572068	0.854833	0.0415322	0.00706802	0.661793	0.534716	0.78887	0.512266	0.0441722	0.702729	0.564865	0.840593	0.0323293	0.0130917	0.753411	0.601501	0.905321	0.0290183	0.00645754
I25	M05-M14	16	75	116	0.613347	0.457602	0.769093	0.241242	0.285134	0.613347	0.463845	0.76285	0.795438	0.205131	0.623941	0.470904	0.776977	0.49274	0.0943303	0.699153	0.544148	0.854157	0.427609	0.0479022	0.598517	0.435684	0.761349	0.750635	0.318567	0.462924	0.297438	0.628409	0.321819	0.535913	0.461864	0.309343	0.614386	0.0642499	0.586044	0.549788	0.397101	0.702476	0.876776	0.889677	0.440678	0.27136	0.609996	0.14978	0.2384
I25	M17	17	75	83	0.666329	0.540284	0.792374	0.0309618	0.142399	0.470588	0.329829	0.611348	0.126179	0.278882	0.567951	0.409577	0.726325	0.973101	0.794835	0.450304	0.294889	0.60572	0.0378504	0.518713	0.536511	0.385029	0.687994	0.688842	0.919404	0.60142	0.459793	0.743047	0.528917	0.263393	0.647059	0.505562	0.788556	0.684183	0.165932	0.659229	0.517948	0.80051	0.121266	0.0346456	0.686613	0.522367	0.850858	0.191604	0.0612784
I25	M15-M19	25	75	164	0.5936	0.463382	0.723818	0.293291	0.312471	0.508	0.367229	0.648771	0.288945	0.468631	0.5016	0.356858	0.646342	0.440333	0.983954	0.4904	0.342943	0.637857	0.0835458	0.462742	0.5176	0.385424	0.649776	0.481251	0.896457	0.6096	0.47477	0.74443	0.449693	0.236144	0.4832	0.34448	0.62192	0.0949961	0.691223	0.5888	0.451204	0.726396	0.494088	0.377928	0.6104	0.46238	0.75842	0.630394	0.189658
I25	M51	26	75	220	0.530612	0.398387	0.662837	0.83555	0.906169	0.565149	0.431625	0.698673	0.720775	0.509666	0.50471	0.36486	0.644559	0.441009	0.97241	0.535322	0.397107	0.673536	0.223177	0.369199	0.603611	0.468475	0.738746	0.662004	0.268917	0.509419	0.372953	0.645886	0.578542	0.841066	0.602041	0.45775	0.746332	0.877097	0.46169	0.496075	0.36003	0.632121	0.599884	0.440639	0.49529	0.36003	0.630551	0.320521	0.563245
I25	M50-M54	37	75	347	0.537696	0.402676	0.672715	0.764444	0.680648	0.621622	0.493126	0.750117	0.681022	0.109986	0.570413	0.438617	0.702208	0.942989	0.340276	0.603841	0.47474	0.732941	0.715218	0.47941	0.486486	0.353041	0.619932	0.2694	0.803509	0.579659	0.446049	0.713268	0.723542	0.426039	0.490043	0.356614	0.623472	0.0950729	0.594173	0.586771	0.455936	0.717606	0.509747	0.359951	0.545519	0.412502	0.678537	0.727128	0.726917
I25	N40	21	75	105	0.552028	0.411246	0.692811	0.635977	0.96109	0.62522	0.477675	0.772766	0.67934	0.659746	0.568783	0.405444	0.732122	0.966005	0.998457	0.56261	0.413558	0.711662	0.41299	0.663608	0.517637	0.36427	0.671004	0.539481	0.520366	0.547619	0.407867	0.687371	0.950682	0.84537	0.55291	0.402743	0.703078	0.460134	0.685174	0.514991	0.366651	0.663331	0.794402	0.651437	0.561728	0.418557	0.7049	0.902571	0.675592
I25	N40-N51	21	75	128	0.552028	0.411246	0.692811	0.629992	0.892909	0.62522	0.477675	0.772766	0.67721	0.495623	0.568783	0.405444	0.732122	0.965784	0.770117	0.56261	0.413558	0.711662	0.41299	0.594351	0.517637	0.36427	0.671004	0.539951	0.51096	0.547619	0.407867	0.687371	0.952235	0.733646	0.55291	0.402743	0.703078	0.452762	0.75725	0.514991	0.366651	0.663331	0.794402	0.780169	0.561728	0.418557	0.7049	0.901729	0.675623
I20-I25	D10-D36	23	107	191	0.568323	0.428605	0.708041	0.621258	0.41403	0.586439	0.456784	0.716094	0.813298	0.442981	0.771739	0.652246	0.891232	0.000917766	0.00129408	0.574017	0.442952	0.705081	0.672428	0.368374	0.494306	0.365603	0.62301	0.355222	0.806338	0.520704	0.38404	0.657368	0.543625	0.863654	0.555383	0.430017	0.680749	0.289457	0.707979	0.568841	0.435783	0.701898	0.683985	0.586056	0.531573	0.388231	0.674916	0.537497	0.932846
I20-I25	E00-E07	17	107	157	0.547059	0.400057	0.69406	0.831346	0.783412	0.615686	0.471532	0.759841	0.874848	0.185308	0.582353	0.437937	0.726769	0.611988	0.687723	0.670588	0.537201	0.803976	0.362637	0.593132	0.504575	0.348382	0.660768	0.511172	0.338736	0.635294	0.502621	0.767967	0.357874	0.0748842	0.587582	0.44176	0.733404	0.590525	0.71714	0.549673	0.414104	0.685243	0.883139	0.946123	0.603268	0.44822	0.758316	0.783975	0.347021
I20-I25	E11	20	107	55	0.481609	0.31158	0.651639	0.587728	0.800804	0.570115	0.441038	0.699192	0.627872	0.234044	0.506897	0.354817	0.658977	0.675445	0.615282	0.618966	0.468594	0.769337	0.863461	0.908344	0.633333	0.504821	0.761846	0.309715	0.386145	0.625287	0.490521	0.760054	0.438407	0.256733	0.60977	0.465172	0.754368	0.809173	0.487796	0.479885	0.337782	0.621989	0.447893	0.141414	0.491379	0.351337	0.631422	0.251026	0.354863
I20-I25	E10-E14	22	107	63	0.492513	0.33503	0.649997	0.653386	0.825926	0.574332	0.451292	0.697371	0.672116	0.630345	0.512299	0.371274	0.653325	0.705643	0.954478	0.564706	0.411881	0.717531	0.629793	0.983435	0.607487	0.480995	0.733978	0.505809	0.387073	0.640107	0.513784	0.76643	0.305507	0.247901	0.600535	0.465556	0.735514	0.704099	0.348429	0.497326	0.362971	0.631681	0.572338	0.219418	0.491979	0.351802	0.632155	0.254615	0.33039
I20-I25	E66	24	107	135	0.585341	0.464737	0.705946	0.408107	0.436857	0.542169	0.419888	0.66445	0.369317	0.436999	0.461847	0.331433	0.592262	0.275628	0.54032	0.543675	0.416841	0.670509	0.388935	0.866556	0.701305	0.59138	0.811231	0.026621	0.236995	0.550201	0.417042	0.68336	0.822024	0.426503	0.553715	0.432499	0.674931	0.271562	0.474065	0.63002	0.506282	0.753758	0.189248	0.662645	0.574297	0.447257	0.701337	0.934355	0.796374
I20-I25	E66.9	17	107	112	0.612418	0.489028	0.735808	0.225068	0.360298	0.484314	0.338356	0.630271	0.132142	0.113083	0.591503	0.437628	0.745378	0.553242	0.339806	0.611111	0.479989	0.742233	0.931594	0.395957	0.73268	0.61217	0.853189	0.0120866	0.116588	0.579085	0.429775	0.728395	0.882474	0.739897	0.589542	0.458917	0.720168	0.588079	0.827866	0.653595	0.521531	0.785658	0.118401	0.341258	0.599346	0.452632	0.746061	0.811128	0.807729
I20-I25	E65-E68	24	107	135	0.585341	0.464737	0.705946	0.411031	0.436857	0.542169	0.419888	0.66445	0.369317	0.436999	0.461847	0.331433	0.592262	0.275628	0.544505	0.543675	0.416841	0.670509	0.388935	0.866556	0.701305	0.59138	0.811231	0.026621	0.236995	0.550201	0.417042	0.68336	0.822024	0.426503	0.553715	0.432499	0.674931	0.271562	0.474065	0.63002	0.506282	0.753758	0.189248	0.662645	0.574297	0.447257	0.701337	0.934355	0.796374
I20-I25	E78	33	107	99	0.585176	0.464702	0.70565	0.417631	0.755184	0.47543	0.362784	0.588076	0.0454852	0.113771	0.538903	0.42029	0.657515	0.965329	0.836562	0.525799	0.408859	0.642738	0.23433	0.841945	0.505733	0.388856	0.62261	0.410248	0.2101	0.547912	0.431104	0.664719	0.775967	0.30007	0.518018	0.403159	0.632877	0.0834503	0.253781	0.533989	0.42342	0.644557	0.941254	0.412624	0.462735	0.347219	0.578252	0.075204	0.0699593
I20-I25	E70-E90	34	107	141	0.571716	0.451774	0.691659	0.538564	0.678093	0.483078	0.37107	0.595086	0.0586683	0.314827	0.521757	0.402946	0.640567	0.767265	0.780844	0.518131	0.402416	0.633845	0.188442	0.88638	0.514907	0.398962	0.630853	0.490263	0.64949	0.542305	0.426806	0.657804	0.710139	0.675463	0.508058	0.394112	0.622004	0.0603679	0.608711	0.543916	0.434159	0.653673	0.933389	0.962274	0.479049	0.363281	0.594818	0.125278	0.366265
I20-I25	G47	18	107	76	0.594881	0.470777	0.718986	0.346064	0.385221	0.566167	0.41047	0.721865	0.65835	0.808053	0.531211	0.381525	0.680897	0.897173	0.849011	0.581149	0.442604	0.719693	0.756528	0.594392	0.586142	0.445267	0.727017	0.739689	0.343494	0.50437	0.364009	0.64473	0.42789	0.837623	0.538077	0.386564	0.689591	0.272439	0.89808	0.605493	0.466934	0.744052	0.382127	0.246334	0.559301	0.430923	0.687679	0.771128	0.819488
I20-I25	G40-G47	28	107	185	0.569168	0.457498	0.680838	0.535648	0.5479	0.44349	0.319195	0.567785	0.0195715	0.180886	0.490054	0.363005	0.617103	0.470288	0.856844	0.587251	0.469293	0.70521	0.792197	0.203153	0.572785	0.449745	0.695825	0.857571	0.21511	0.551989	0.434072	0.669906	0.824346	0.6328	0.487342	0.365	0.609684	0.0354312	0.460266	0.576854	0.455051	0.698656	0.577266	0.314035	0.593128	0.481664	0.704592	0.838836	0.236245
I20-I25	H25	19	107	85	0.59988	0.459559	0.740202	0.351944	0.597816	0.522129	0.381239	0.663019	0.291811	0.375163	0.494617	0.343765	0.645469	0.558396	0.867348	0.485048	0.332329	0.637767	0.151424	0.993788	0.626794	0.496981	0.756607	0.351544	0.227215	0.549043	0.420351	0.677735	0.804591	0.726294	0.660287	0.539726	0.780848	0.629598	0.140707	0.465311	0.326996	0.603626	0.336936	0.270456	0.483254	0.342667	0.62384	0.20374	0.256454
I20-I25	H25-H28	21	107	89	0.635105	0.500999	0.769212	0.149174	0.355136	0.501661	0.363642	0.63968	0.179516	0.273723	0.543189	0.396861	0.689518	0.986755	0.787079	0.5299	0.380393	0.679408	0.359434	0.944559	0.651163	0.528425	0.773901	0.180731	0.118712	0.493355	0.359174	0.627537	0.326816	0.40083	0.660576	0.541435	0.779717	0.638539	0.132176	0.574751	0.440205	0.709297	0.620735	0.616729	0.504983	0.37225	0.637716	0.300126	0.457541
I20-I25	H91	19	107	102	0.610048	0.480119	0.739977	0.269784	0.113759	0.522727	0.375062	0.670392	0.311528	0.427126	0.573565	0.43069	0.716439	0.682553	0.330772	0.591507	0.429266	0.753748	0.877449	0.515069	0.55323	0.409737	0.696722	0.927642	0.70766	0.552632	0.423279	0.681984	0.843826	0.759218	0.560407	0.407046	0.713767	0.407315	0.291328	0.479067	0.337641	0.620493	0.453573	0.614171	0.479665	0.333921	0.625409	0.191852	0.723282
I20-I25	H90-H95	23	107	128	0.575052	0.4438	0.706303	0.537828	0.317484	0.526915	0.382478	0.671353	0.325977	0.710634	0.52795	0.388981	0.666919	0.852756	0.917492	0.565217	0.416698	0.713737	0.613393	0.471907	0.584369	0.451095	0.717642	0.740211	0.408183	0.558489	0.429602	0.687375	0.907039	0.666448	0.538302	0.39019	0.686414	0.257427	0.890867	0.5	0.361073	0.638927	0.614321	0.887589	0.486025	0.348072	0.623978	0.199577	0.835391
I20-I25	I10	20	107	164	0.582759	0.449222	0.716295	0.461908	0.338242	0.535057	0.377602	0.692513	0.42169	0.754098	0.499425	0.35934	0.639511	0.57019	0.576761	0.436207	0.30432	0.568094	0.0225636	0.459146	0.514368	0.362835	0.6659	0.577852	0.640798	0.555172	0.406468	0.703877	0.8855	0.668929	0.57931	0.440685	0.717936	0.516669	0.6432	0.505747	0.365961	0.645533	0.669029	0.32984	0.526437	0.375667	0.677207	0.505006	0.637378
I20-I25	I11	58	107	197	0.491907	0.380233	0.603581	0.552742	0.788226	0.494018	0.381168	0.606869	0.0872929	0.252112	0.525334	0.413814	0.636854	0.798138	0.745166	0.550669	0.440908	0.660429	0.390546	0.919159	0.600633	0.491911	0.709356	0.520104	0.471017	0.519353	0.404106	0.634599	0.454058	0.620784	0.525686	0.413937	0.637435	0.107592	0.69451	0.542224	0.431539	0.652909	0.955089	0.996161	0.485925	0.373974	0.597876	0.142534	0.436851
I20-I25	I11.0	18	107	40	0.539326	0.409574	0.669078	0.893509	0.721096	0.506866	0.382844	0.630889	0.163169	0.281266	0.496879	0.33513	0.658628	0.609837	0.551124	0.633583	0.493878	0.773288	0.709054	0.705538	0.572409	0.421486	0.723333	0.883794	0.992103	0.513109	0.379886	0.646331	0.470157	0.442771	0.511236	0.378722	0.64375	0.111148	0.396684	0.56804	0.416822	0.719258	0.72149	0.714027	0.561174	0.413951	0.708396	0.812469	0.926694
I20-I25	I10-I15	74	107	353	0.551188	0.425289	0.677086	0.759951	0.440706	0.502867	0.383631	0.622102	0.132927	0.233878	0.546683	0.434333	0.659033	0.940668	0.663345	0.522523	0.408859	0.636186	0.205144	0.678766	0.605242	0.488743	0.72174	0.497679	0.555103	0.531122	0.404228	0.658016	0.61663	0.397197	0.55733	0.441544	0.673117	0.277171	0.997553	0.537265	0.417002	0.657527	0.983636	0.543523	0.45864	0.336444	0.580837	0.0787278	0.126612
I20-I25	I20	35	107	35	0.467063	0.354901	0.579226	0.3258	0.574663	0.518254	0.402306	0.634202	0.193755	0.353307	0.51627	0.399011	0.633529	0.703413	0.652739	0.615873	0.504953	0.726793	0.862336	0.416128	0.54127	0.423752	0.658788	0.773497	0.854762	0.605952	0.491208	0.720697	0.536491	0.22882	0.553571	0.438493	0.66865	0.25026	0.669958	0.627778	0.515114	0.740441	0.15225	0.309454	0.46627	0.340956	0.591584	0.106353	0.348918
I20-I25	I21	34	107	34	0.545931	0.425545	0.666316	0.815452	0.841978	0.599919	0.484868	0.714971	0.957918	0.39644	0.563658	0.44425	0.683067	0.749016	0.81332	0.55278	0.441438	0.664122	0.399103	0.818954	0.514102	0.393181	0.635022	0.4975	0.529534	0.545125	0.42479	0.665459	0.750085	0.559714	0.464142	0.338615	0.589669	0.0184612	0.0348875	0.570911	0.45805	0.683771	0.616424	0.845897	0.500403	0.382953	0.617852	0.224016	0.320948
I20-I25	I25	75	107	75	0.547083	0.423349	0.670817	0.804789	0.651891	0.52375	0.404973	0.642527	0.232557	0.317338	0.573333	0.452752	0.693914	0.646826	0.906253	0.596667	0.47989	0.713444	0.901685	0.617208	0.53875	0.420487	0.657013	0.746642	0.653611	0.549167	0.417115	0.681219	0.801631	0.966569	0.55125	0.424605	0.677895	0.269823	0.383342	0.494167	0.373113	0.615221	0.514175	0.546451	0.469583	0.342157	0.597009	0.121968	0.163321
I20-I25	I25.2	17	107	17	0.604575	0.466637	0.742513	0.328415	0.941119	0.505882	0.348751	0.663014	0.226498	0.458641	0.541176	0.409882	0.672471	0.992658	0.543712	0.560131	0.415087	0.705175	0.56961	0.912666	0.486928	0.318929	0.654927	0.417973	0.639511	0.520261	0.388116	0.652406	0.528255	0.442649	0.587582	0.431208	0.743956	0.615567	0.661378	0.494118	0.348358	0.639877	0.567664	0.703509	0.577778	0.419409	0.736146	0.977565	0.509635
I20-I25	I25.9	23	107	23	0.661491	0.556897	0.766085	0.0307166	0.320339	0.457039	0.322006	0.592072	0.0502219	0.0467893	0.660973	0.539097	0.782849	0.0870029	0.921666	0.6206	0.502343	0.738858	0.813984	0.359776	0.544513	0.40666	0.682367	0.834901	0.623221	0.546066	0.414686	0.677447	0.77395	0.772589	0.564182	0.437523	0.690841	0.350106	0.806316	0.464803	0.324044	0.605562	0.340894	0.649094	0.501035	0.380175	0.621895	0.246697	0.308565
I20-I25	I49	34	107	192	0.562853	0.445135	0.68057	0.62988	0.559378	0.542305	0.429934	0.654676	0.337582	0.961369	0.591861	0.474164	0.709559	0.458272	0.318003	0.459307	0.338277	0.580337	0.0316302	0.49342	0.443997	0.325409	0.562584	0.0753245	0.271827	0.481467	0.358729	0.604204	0.213094	0.544139	0.479452	0.353496	0.605408	0.0352626	0.442621	0.478243	0.362643	0.593843	0.35793	0.470083	0.527397	0.409821	0.644973	0.423405	0.955991
I20-I25	I49.9	16	107	83	0.572115	0.438911	0.70532	0.555357	0.649393	0.53228	0.381165	0.683395	0.376853	0.292385	0.506868	0.352399	0.661337	0.679325	0.629556	0.467033	0.308088	0.625978	0.0886914	0.57748	0.569368	0.423635	0.715101	0.910332	0.772865	0.491758	0.327119	0.656397	0.393265	0.455774	0.521978	0.359888	0.684068	0.200792	0.916905	0.549451	0.388748	0.710153	0.901228	0.740426	0.554945	0.404024	0.705866	0.759599	0.529701
I20-I25	I50	41	107	90	0.50813	0.396335	0.619925	0.727792	0.789522	0.567997	0.4539	0.682094	0.59003	0.768479	0.590909	0.476604	0.705214	0.456478	0.75154	0.550998	0.438351	0.663645	0.403175	0.448758	0.546563	0.434083	0.659044	0.829841	0.737524	0.543607	0.428144	0.65907	0.724743	0.875708	0.528825	0.41639	0.641259	0.114656	0.982567	0.532151	0.418031	0.64627	0.92023	0.583573	0.536955	0.422459	0.651451	0.508027	0.403214
I20-I25	I30-I52	70	107	325	0.569112	0.449838	0.688386	0.548365	0.379145	0.554826	0.433325	0.676327	0.469498	0.720779	0.640541	0.530705	0.750376	0.123204	0.059572	0.47529	0.359278	0.591301	0.0477505	0.577717	0.456371	0.339771	0.57297	0.115902	0.316673	0.53668	0.421582	0.651777	0.64716	0.905075	0.519305	0.402072	0.636538	0.097674	0.985071	0.482625	0.361764	0.603487	0.410889	0.356749	0.511583	0.39747	0.625696	0.292575	0.553816
I20-I25	I83	19	107	150	0.571172	0.417283	0.725062	0.610266	0.964823	0.551435	0.40036	0.70251	0.524327	0.826769	0.555024	0.430616	0.679432	0.852623	0.770989	0.588517	0.429526	0.747507	0.844588	0.560219	0.670455	0.541161	0.799748	0.12669	0.155168	0.566986	0.423196	0.710775	0.999637	0.387863	0.603469	0.471241	0.735697	0.724386	0.493828	0.482057	0.323815	0.6403	0.509801	0.65713	0.533493	0.386704	0.680282	0.568777	0.618891
I20-I25	I80-I89	22	107	186	0.524064	0.369275	0.678853	0.941634	0.764424	0.513369	0.366079	0.660659	0.261613	0.726772	0.623529	0.500383	0.746676	0.229642	0.259777	0.629412	0.484035	0.774789	0.74917	0.31499	0.613369	0.483215	0.743523	0.457328	0.496769	0.52139	0.381399	0.661382	0.557553	0.907435	0.536364	0.40229	0.670437	0.209496	0.921248	0.545455	0.393996	0.696913	0.934336	0.741645	0.497861	0.349959	0.645763	0.2962	0.847994
I20-I25	J35	19	107	272	0.708134	0.592953	0.823315	0.00714237	0.00269356	0.616627	0.479028	0.754226	0.859851	0.228761	0.596292	0.441154	0.75143	0.520123	0.542411	0.619617	0.456354	0.782881	0.862217	0.164758	0.597488	0.46544	0.729536	0.613077	0.190023	0.632775	0.491437	0.774113	0.401103	0.122673	0.680024	0.535277	0.824771	0.519867	0.0300109	0.605861	0.465152	0.746571	0.385829	0.199453	0.638756	0.512285	0.765227	0.408045	0.0276602
I20-I25	J35.0	18	107	260	0.684145	0.56748	0.80081	0.0208732	0.0018384	0.588639	0.451006	0.726272	0.845348	0.499417	0.569288	0.412406	0.726171	0.743915	0.880356	0.59176	0.42618	0.75734	0.881002	0.296993	0.594881	0.45765	0.732113	0.649091	0.20166	0.609238	0.465449	0.753028	0.594769	0.245836	0.658552	0.509697	0.807406	0.715607	0.0590911	0.577403	0.436783	0.718023	0.616572	0.473688	0.611735	0.485413	0.738058	0.655089	0.0829392
I20-I25	J30-J39	32	107	395	0.592917	0.480998	0.704835	0.32656	0.219475	0.6125	0.492387	0.732613	0.891181	0.294792	0.54125	0.419964	0.662536	0.993064	0.967397	0.544583	0.417566	0.6716	0.398391	0.758363	0.549167	0.429387	0.668946	0.868365	0.482968	0.575	0.455435	0.694565	0.90599	0.389065	0.585	0.465851	0.704149	0.514366	0.173081	0.58	0.464374	0.695626	0.52902	0.287988	0.574167	0.457027	0.691306	0.928259	0.364681
I20-I25	J40-J47	18	107	81	0.692884	0.565047	0.82072	0.0190348	0.0405465	0.717228	0.600531	0.833926	0.0804472	0.0104277	0.696005	0.569649	0.822361	0.0319891	0.0703997	0.735955	0.593989	0.877921	0.0946739	0.0763412	0.584894	0.460057	0.709731	0.73195	0.391191	0.650437	0.52257	0.778304	0.239694	0.0377478	0.48814	0.360177	0.616103	0.0501497	0.425142	0.626092	0.481684	0.770501	0.258697	0.0540083	0.62422	0.487608	0.760832	0.538664	0.324955
I20-I25	K20-K31	27	107	192	0.646759	0.534688	0.758831	0.062819	0.0532982	0.594444	0.469201	0.719688	0.900543	0.68946	0.571296	0.449978	0.692615	0.669781	0.198816	0.574074	0.440957	0.707191	0.677035	0.598476	0.65463	0.540444	0.768815	0.145502	0.0428091	0.648148	0.524944	0.771352	0.239622	0.0338592	0.594907	0.478743	0.711072	0.595788	0.296565	0.680093	0.568239	0.791946	0.0226702	0.011654	0.712963	0.589631	0.836295	0.0514384	0.00436046
I20-I25	M05-M14	19	107	116	0.635766	0.487847	0.783684	0.18354	0.162601	0.549641	0.410493	0.68879	0.480538	0.602594	0.656699	0.521902	0.791495	0.128605	0.0211996	0.712919	0.581388	0.844449	0.140892	0.0138784	0.611842	0.468161	0.755523	0.51436	0.199737	0.54067	0.393981	0.687359	0.741169	0.75186	0.511364	0.372684	0.650043	0.125766	0.953008	0.523325	0.383237	0.663414	0.842409	0.619949	0.465909	0.311506	0.620312	0.163231	0.322443
I20-I25	M17	20	107	83	0.691379	0.586523	0.796236	0.00827285	0.0340988	0.53046	0.403251	0.657669	0.296445	0.725851	0.558046	0.412406	0.703686	0.840348	0.875471	0.441379	0.307498	0.575261	0.0290421	0.398013	0.521839	0.382435	0.661244	0.616067	0.766165	0.586782	0.459631	0.713932	0.781415	0.311357	0.631609	0.50125	0.761969	0.969396	0.201276	0.634483	0.500949	0.768016	0.18727	0.0545358	0.643678	0.497598	0.789758	0.412448	0.119894
I20-I25	M15-M19	31	107	164	0.63073	0.52354	0.737921	0.100297	0.0688213	0.516129	0.39653	0.635728	0.192855	0.474505	0.536503	0.410501	0.662504	0.940133	0.627277	0.480051	0.354907	0.605195	0.0772562	0.317994	0.529711	0.412786	0.646637	0.649358	0.96578	0.61163	0.494264	0.728996	0.508687	0.17041	0.575127	0.455839	0.694415	0.411697	0.336988	0.601019	0.481851	0.720186	0.352369	0.238317	0.597623	0.473078	0.722169	0.799255	0.19306
I20-I25	M20-M25	15	107	135	0.727536	0.608059	0.847013	0.00312903	0.00150162	0.564493	0.407073	0.721912	0.635408	0.703773	0.534058	0.378201	0.689915	0.927188	0.937586	0.565942	0.395519	0.736365	0.671622	0.460759	0.563768	0.425113	0.702424	0.964772	0.33114	0.622464	0.474539	0.770389	0.482255	0.218605	0.660145	0.546848	0.773442	0.624374	0.0142142	0.557971	0.385387	0.730555	0.827979	0.827537	0.567391	0.400738	0.734045	0.885421	0.635101
I20-I25	M51	38	107	220	0.515637	0.404023	0.627251	0.820744	0.910502	0.525934	0.411352	0.640517	0.23132	0.89648	0.498093	0.382507	0.61368	0.506706	0.948827	0.609077	0.499773	0.718381	0.946367	0.904705	0.570175	0.45406	0.686291	0.88185	0.4573	0.545385	0.430091	0.660679	0.744031	0.73633	0.586194	0.4682	0.704187	0.522545	0.523894	0.551869	0.43905	0.664688	0.839693	0.996432	0.517544	0.402521	0.632567	0.339511	0.764558
I20-I25	M51.1	16	107	72	0.493132	0.362722	0.623542	0.61046	0.748484	0.478022	0.313408	0.642636	0.14556	0.706478	0.550137	0.406261	0.694014	0.914317	0.892919	0.583104	0.434445	0.731764	0.789005	0.654729	0.627747	0.466358	0.789137	0.441144	0.409614	0.528846	0.371144	0.686548	0.651473	0.539944	0.598214	0.444671	0.751758	0.713372	0.669222	0.48489	0.333955	0.635825	0.513799	0.683707	0.504808	0.353454	0.656161	0.359994	0.807506
I20-I25	M54	20	107	120	0.597701	0.464707	0.730695	0.348434	0.202879	0.576437	0.435506	0.717368	0.706704	0.84681	0.525862	0.360737	0.690987	0.858559	0.809556	0.555172	0.386688	0.723657	0.584552	0.46509	0.62069	0.469623	0.771756	0.459658	0.231753	0.636782	0.505524	0.768039	0.328719	0.0376964	0.562069	0.433247	0.690891	0.346278	0.363301	0.422414	0.264267	0.580561	0.176703	0.178884	0.586782	0.441026	0.732537	0.932585	0.206513
I20-I25	M50-M54	56	107	347	0.512955	0.400096	0.625815	0.787472	0.937769	0.541317	0.430224	0.652409	0.338342	0.635562	0.487395	0.376226	0.598564	0.387025	0.786451	0.587185	0.47849	0.69588	0.777637	0.585583	0.537465	0.426966	0.647964	0.720951	0.575131	0.586134	0.475453	0.696816	0.759336	0.291928	0.483894	0.373248	0.59454	0.0178284	0.468031	0.609594	0.50245	0.716738	0.241368	0.136428	0.483193	0.372111	0.594276	0.129009	0.531765
I20-I25	N40	29	107	105	0.511052	0.388445	0.633659	0.784354	0.582455	0.459328	0.325801	0.592855	0.0511985	0.078283	0.613174	0.483292	0.743056	0.317472	0.54075	0.593722	0.465951	0.721494	0.876077	0.952136	0.485853	0.362575	0.609131	0.282788	0.216	0.535809	0.413174	0.658444	0.643993	0.966744	0.515915	0.386684	0.645146	0.118084	0.336978	0.522104	0.395633	0.648576	0.814839	0.683772	0.520778	0.398122	0.643434	0.390359	0.91131
I20-I25	N40-N51	30	107	128	0.530303	0.407708	0.652898	0.997575	0.868096	0.560173	0.427537	0.69281	0.544344	0.888338	0.591775	0.460584	0.722965	0.495172	0.502611	0.606494	0.48085	0.732137	0.981373	0.988536	0.535065	0.41159	0.658539	0.705577	0.603306	0.557576	0.434705	0.680446	0.893813	0.596325	0.534632	0.405975	0.663289	0.190022	0.545613	0.544156	0.417372	0.670939	0.937123	0.924925	0.54329	0.420007	0.666573	0.580829	0.850899
I40	G40-G47	15	50	185	0.457143	0.281611	0.632674	0.612941	0.401222	0.474286	0.295709	0.652863	0.29074	0.547504	0.548571	0.377296	0.719847	0.759083	0.611917	0.55619	0.363394	0.748987	0.987791	0.613768	0.52	0.340764	0.699236	0.523682	0.744606	0.584762	0.414436	0.755088	0.338923	0.479584	0.573333	0.402295	0.744371	0.991577	0.687685	0.590476	0.425024	0.755928	0.511221	0.36388	0.567619	0.371895	0.763343	0.749503	0.628069
I40	J30	16	50	121	0.547794	0.36506	0.730528	0.678489	0.631934	0.601103	0.422605	0.779601	0.819467	0.70682	0.569853	0.377912	0.761794	0.633338	0.710599	0.599265	0.410491	0.788038	0.674026	0.399902	0.588235	0.413661	0.76281	0.94801	0.709984	0.586397	0.425991	0.746803	0.290745	0.35879	0.518382	0.344311	0.692454	0.587531	0.664512	0.492647	0.325588	0.659706	0.701341	0.955989	0.555147	0.383434	0.72686	0.814665	0.51956
I40	J35	30	50	272	0.666667	0.507763	0.82557	0.0694185	0.0809131	0.61	0.445597	0.774403	0.733812	0.360817	0.53	0.357178	0.702822	0.903041	0.852616	0.533333	0.369742	0.696924	0.818273	0.709816	0.52	0.353532	0.686468	0.499054	0.862343	0.565	0.401145	0.728855	0.43672	0.585954	0.54	0.375471	0.704529	0.731589	0.743934	0.595	0.429494	0.760506	0.480917	0.361394	0.485	0.315593	0.654407	0.610633	0.934125
I40	J35.0	29	50	260	0.635468	0.473401	0.797535	0.156426	0.0729115	0.610837	0.448766	0.772908	0.723962	0.414881	0.502463	0.330559	0.674367	0.867661	0.543679	0.484401	0.321434	0.647368	0.461408	0.823469	0.518883	0.353912	0.683855	0.491382	0.839299	0.596059	0.434403	0.757716	0.263809	0.38629	0.469622	0.305565	0.633679	0.280129	0.642883	0.630542	0.468182	0.792902	0.272146	0.219336	0.545156	0.377144	0.713168	0.897314	0.592621
I40	M51	19	50	220	0.626486	0.468486	0.784485	0.1855	0.217316	0.511036	0.340611	0.68146	0.482703	0.940096	0.57725	0.407543	0.746956	0.549921	0.403233	0.585739	0.420903	0.750574	0.73289	0.853024	0.662139	0.507347	0.816931	0.356133	0.09546	0.602716	0.441898	0.763535	0.23438	0.35863	0.709677	0.566107	0.853248	0.100566	0.0357697	0.548387	0.387184	0.70959	0.830792	0.964363	0.560272	0.398446	0.722098	0.769284	0.772798
I40	M50-M54	26	50	347	0.613782	0.452227	0.775338	0.232553	0.206767	0.572115	0.409895	0.734336	0.944725	0.488364	0.645833	0.485375	0.806292	0.165803	0.0805146	0.554487	0.390447	0.718527	0.999667	0.99415	0.727564	0.585972	0.869156	0.0788979	0.00415604	0.61859	0.44982	0.787359	0.169669	0.263735	0.780449	0.649855	0.911042	0.00794764	0.000556958	0.649038	0.487485	0.810591	0.184811	0.139674	0.599359	0.430057	0.768661	0.492885	0.371318
I49	D10-D36	45	192	191	0.533787	0.442948	0.624626	0.870475	0.608002	0.521995	0.425788	0.618203	0.747491	0.845421	0.586621	0.495463	0.67778	0.255074	0.573814	0.538322	0.431614	0.64503	0.57689	0.644822	0.555404	0.465722	0.645087	0.403528	0.392813	0.501285	0.409709	0.592861	0.696736	0.539273	0.541799	0.454266	0.629332	0.832983	0.812421	0.5226	0.428803	0.616397	0.973685	0.89182	0.488587	0.394405	0.582768	0.428759	0.494351
I49	E00-E07	42	192	157	0.492222	0.388634	0.59581	0.562689	0.189786	0.526349	0.422654	0.630045	0.819577	0.831016	0.507778	0.407638	0.607918	0.727812	0.449308	0.629841	0.535226	0.724457	0.019658	0.972592	0.572381	0.466781	0.677981	0.294144	0.853365	0.512381	0.411399	0.613363	0.868737	0.902671	0.58254	0.47675	0.688329	0.385445	0.572962	0.582381	0.483317	0.681445	0.307211	0.504575	0.529206	0.429109	0.629304	0.975859	0.96854
I49	E11	20	192	55	0.522384	0.361234	0.683533	0.970737	0.851939	0.50436	0.369428	0.639293	0.628495	0.739677	0.597093	0.458484	0.735702	0.349657	0.586017	0.597384	0.462901	0.731866	0.201006	0.885989	0.698256	0.584842	0.81167	0.00332099	0.98511	0.715698	0.600329	0.831067	0.00253166	0.957938	0.639535	0.506338	0.772732	0.124243	0.719039	0.593605	0.465195	0.722015	0.322302	0.925046	0.584738	0.45677	0.712707	0.438206	0.804342
I49	E10-E14	21	192	63	0.54748	0.387414	0.707546	0.786377	0.693933	0.516569	0.382473	0.650665	0.751775	0.77839	0.57115	0.430481	0.711819	0.561918	0.514243	0.608744	0.478799	0.73869	0.139092	0.557046	0.711779	0.601571	0.821988	0.00126458	0.536789	0.731273	0.618693	0.843852	0.000883562	0.899507	0.658869	0.52784	0.789899	0.0548496	0.844282	0.611529	0.485205	0.737852	0.206473	0.776406	0.607491	0.479441	0.735541	0.270653	0.623245
I49	E66	29	192	135	0.554686	0.451533	0.657839	0.59715	0.704829	0.631056	0.526787	0.735324	0.113505	0.541211	0.528559	0.423877	0.633242	0.98349	0.694125	0.573091	0.457264	0.688918	0.281071	0.527404	0.769621	0.686992	0.852251	2.02e-07	0.00436806	0.637614	0.530629	0.744599	0.0532194	0.622741	0.698963	0.611722	0.786205	0.00112056	0.0575901	0.647133	0.543353	0.750914	0.0357269	0.427296	0.683414	0.579309	0.78752	0.00904684	0.122167
I49	E66.9	25	192	112	0.568144	0.465067	0.67122	0.448168	0.740477	0.655808	0.5488	0.762817	0.0496116	0.425881	0.52012	0.407919	0.632321	0.90311	0.891919	0.612695	0.488002	0.737387	0.111362	0.363634	0.801677	0.730523	0.87283	9.34e-11	0.000149217	0.658922	0.548877	0.768967	0.0255934	0.399061	0.718563	0.630822	0.806304	0.000209225	0.0314416	0.653653	0.553113	0.754192	0.0232752	0.23548	0.705988	0.609291	0.802685	0.00148602	0.0263685
I49	E65-E68	29	192	135	0.554686	0.451533	0.657839	0.606142	0.704561	0.631056	0.526787	0.735324	0.113505	0.541211	0.528559	0.423877	0.633242	0.983092	0.694125	0.573091	0.457264	0.688918	0.281071	0.527404	0.769621	0.686992	0.852251	2.02e-07	0.00436806	0.637614	0.530629	0.744599	0.0532194	0.622741	0.698963	0.611722	0.786205	0.00107368	0.0575901	0.647133	0.543353	0.750914	0.0357269	0.427296	0.683414	0.579309	0.78752	0.00904684	0.122167
I49	E78	26	192	99	0.615732	0.498011	0.733453	0.150622	0.438608	0.602178	0.503395	0.700961	0.255952	0.660062	0.537071	0.41175	0.662393	0.886291	0.863559	0.622567	0.509366	0.735768	0.0588947	0.203772	0.645505	0.540445	0.750565	0.0245087	0.344727	0.664272	0.549435	0.77911	0.0253193	0.460267	0.703429	0.609203	0.797655	0.00115395	0.0440179	0.648517	0.55194	0.745094	0.0243413	0.270045	0.600788	0.479854	0.721722	0.290395	0.813598
I49	E70-E90	36	192	141	0.588764	0.481089	0.696439	0.277679	0.461916	0.585114	0.489635	0.680593	0.394477	0.478214	0.498932	0.390958	0.606905	0.625915	0.50375	0.580662	0.477142	0.684183	0.187824	0.226611	0.60292	0.504317	0.701524	0.106928	0.296284	0.608618	0.500852	0.716384	0.149137	0.516949	0.650641	0.555311	0.745972	0.024402	0.0460646	0.575677	0.47769	0.673663	0.35604	0.605265	0.532407	0.427453	0.637361	0.979517	0.931892
I49	G43	16	192	56	0.507812	0.34035	0.675275	0.838233	0.92918	0.570668	0.400562	0.740773	0.727338	0.560135	0.583452	0.445407	0.721496	0.435887	0.39014	0.762429	0.641582	0.883276	5.66e-05	0.00456098	0.469105	0.316167	0.622043	0.590144	0.952713	0.475497	0.342861	0.608133	0.519865	0.478688	0.57848	0.437956	0.719004	0.531781	0.95296	0.584162	0.419872	0.748452	0.493763	0.387493	0.536222	0.396564	0.675879	0.943541	0.666279
I49	G47	17	192	76	0.656134	0.523371	0.788897	0.067762	0.102668	0.463529	0.299662	0.627396	0.381932	0.35784	0.534118	0.402804	0.665431	0.923855	0.80271	0.619832	0.500708	0.738955	0.0774212	0.252074	0.59395	0.442385	0.745514	0.301131	0.313259	0.572437	0.432441	0.712433	0.487115	0.289324	0.598992	0.43766	0.760323	0.429585	0.40962	0.457815	0.308153	0.607477	0.4066	0.492807	0.463193	0.320855	0.605531	0.375562	0.320201
I49	G40-G47	39	192	185	0.566784	0.463671	0.669897	0.468911	0.546903	0.542651	0.429257	0.656046	0.957885	0.851952	0.53645	0.43568	0.637221	0.872694	0.544754	0.557567	0.45865	0.656484	0.336783	0.34737	0.584381	0.483367	0.685395	0.205759	0.0816775	0.566114	0.467648	0.664579	0.4273	0.413474	0.598458	0.497223	0.699694	0.238929	0.278923	0.489023	0.381735	0.596311	0.546447	0.722835	0.51215	0.40776	0.61654	0.747225	0.893657
I49	G50-G59	18	192	50	0.576628	0.424067	0.72919	0.527328	0.54424	0.530332	0.369025	0.691639	0.915712	0.259405	0.491379	0.353799	0.628959	0.617611	0.63097	0.543103	0.381958	0.704249	0.652209	0.774056	0.545658	0.385914	0.705401	0.701282	0.887086	0.573436	0.416355	0.730516	0.536068	0.341678	0.557791	0.399332	0.716249	0.752811	0.815906	0.531928	0.379115	0.684742	0.923559	0.847023	0.613665	0.454651	0.77268	0.315197	0.273269
I49	H25	26	192	85	0.522243	0.395218	0.649267	0.963113	0.616802	0.544949	0.412075	0.677823	0.937806	0.530036	0.512512	0.399027	0.625996	0.812417	0.949467	0.578082	0.448677	0.707486	0.294221	0.200463	0.54101	0.417784	0.664236	0.677691	0.961621	0.466172	0.343681	0.588664	0.408866	0.11771	0.472892	0.340507	0.605276	0.418644	0.260317	0.544022	0.429921	0.658123	0.755467	0.918858	0.53684	0.414112	0.659567	0.929312	0.621807
I49	H25-H28	28	192	89	0.546603	0.424261	0.668945	0.749163	0.790884	0.53419	0.404981	0.663398	0.940756	0.475075	0.540505	0.42827	0.652741	0.831378	0.768554	0.608449	0.482669	0.73423	0.128958	0.313218	0.520035	0.400942	0.639127	0.914999	0.752988	0.502395	0.379596	0.625195	0.765419	0.438449	0.476045	0.347629	0.604462	0.431998	0.272678	0.485192	0.372346	0.598037	0.519895	0.422011	0.525479	0.409363	0.641595	0.932126	0.611336
I49	H91	28	192	102	0.585039	0.483105	0.686974	0.292117	0.132906	0.538545	0.426617	0.650474	0.988964	0.450567	0.620645	0.519199	0.72209	0.101186	0.0423946	0.501307	0.384623	0.61799	0.959257	0.626328	0.63284	0.525496	0.740183	0.0408774	0.0772876	0.56642	0.454498	0.678342	0.475811	0.573735	0.663328	0.567372	0.759283	0.0161808	0.00100664	0.602787	0.498207	0.707368	0.179867	0.171199	0.581882	0.47471	0.689053	0.392272	0.242001
I49	H90-H95	31	192	128	0.59998	0.502849	0.697111	0.170319	0.0940642	0.535965	0.427617	0.644313	0.953168	0.737476	0.612903	0.515088	0.710718	0.121224	0.102386	0.497095	0.386604	0.607586	0.902466	0.871838	0.647766	0.545271	0.750261	0.0176185	0.0345528	0.548788	0.438657	0.658919	0.654038	0.733886	0.671208	0.580161	0.762256	0.00794735	0.00798785	0.596874	0.496661	0.697088	0.192866	0.130724	0.583049	0.47716	0.688939	0.375353	0.179026
I49	I10	42	192	164	0.599524	0.508637	0.690411	0.139315	0.0990536	0.526349	0.421741	0.630957	0.822228	0.551228	0.63873	0.549359	0.728102	0.0282046	0.0605141	0.58746	0.48972	0.6852	0.135835	0.0724107	0.587619	0.489556	0.685682	0.178753	0.526514	0.611905	0.519113	0.704697	0.0907646	0.671308	0.566667	0.467923	0.66541	0.517047	0.693474	0.619524	0.522955	0.716093	0.0838074	0.471976	0.596587	0.49547	0.697704	0.246963	0.568217
I49	I11	61	192	197	0.518145	0.430644	0.605647	0.882884	0.841122	0.497309	0.412744	0.581875	0.384241	0.163838	0.53554	0.448827	0.622253	0.869655	0.547038	0.44475	0.355003	0.534498	0.246956	0.0254308	0.551621	0.463949	0.639292	0.446364	0.905912	0.499812	0.413616	0.586009	0.663314	0.287079	0.561632	0.476712	0.646552	0.535812	0.809825	0.491928	0.408394	0.575463	0.5078	0.299226	0.523839	0.437275	0.610404	0.887549	0.841811
I49	I10-I15	96	192	353	0.569933	0.48861	0.651256	0.336388	0.121239	0.490994	0.408771	0.573217	0.30474	0.0562295	0.540419	0.458287	0.622551	0.787345	0.663052	0.491536	0.409022	0.574051	0.783962	0.209569	0.596571	0.516493	0.676649	0.0775816	0.530674	0.575195	0.494219	0.656172	0.264779	0.771787	0.575955	0.49497	0.65694	0.341046	0.679207	0.568034	0.486501	0.649567	0.364414	0.855437	0.57015	0.489023	0.651276	0.40932	0.802789
I49	I25	24	192	75	0.557292	0.442862	0.671722	0.609917	0.523574	0.474206	0.356876	0.591537	0.304064	0.0760935	0.588294	0.466144	0.710444	0.360291	0.744846	0.684524	0.567154	0.801894	0.00543549	0.433614	0.620288	0.517436	0.723139	0.0634128	0.421194	0.497272	0.381493	0.613051	0.69191	0.420535	0.637153	0.523115	0.75119	0.0953975	0.734896	0.546131	0.440374	0.651888	0.707635	0.87675	0.506076	0.388492	0.623661	0.69997	0.339091
I49	I20-I25	34	192	107	0.493112	0.385485	0.600739	0.585634	0.548711	0.456069	0.358909	0.553228	0.119483	0.00786816	0.590841	0.482778	0.698905	0.28946	0.436791	0.637751	0.533492	0.74201	0.0223778	0.586685	0.598101	0.497918	0.698285	0.131998	0.520351	0.558451	0.449375	0.667527	0.545892	0.893273	0.626768	0.520162	0.733375	0.10931	0.972125	0.505957	0.410021	0.601892	0.730151	0.554582	0.540302	0.436265	0.644338	0.871377	0.509704
I49	I49.9	83	192	83	0.607439	0.527293	0.687585	0.07234	0.175383	0.632806	0.553365	0.712248	0.0445579	0.72354	0.616282	0.536047	0.696516	0.0569219	0.189334	0.520062	0.437583	0.602541	0.746959	0.952563	0.628717	0.550097	0.707337	0.0134081	0.476341	0.555322	0.473247	0.637397	0.487954	0.987031	0.569139	0.488308	0.64997	0.402771	0.285841	0.587377	0.506481	0.668274	0.188273	0.871104	0.627003	0.547912	0.706095	0.0399638	0.698082
I49	I50	35	192	90	0.455687	0.348907	0.562467	0.236561	0.572179	0.484986	0.366328	0.603645	0.382116	0.33646	0.532666	0.424907	0.640425	0.928869	0.557369	0.569427	0.461405	0.677449	0.278626	0.622762	0.534486	0.422809	0.646163	0.728647	0.601104	0.575978	0.459374	0.692582	0.39922	0.750627	0.548863	0.433046	0.664679	0.777892	0.750248	0.476797	0.368603	0.584991	0.4254	0.150522	0.57343	0.470225	0.676636	0.460861	0.75531
I49	I83	32	192	150	0.563672	0.463547	0.663796	0.492263	0.843562	0.544141	0.433507	0.654774	0.937476	0.873595	0.508496	0.408595	0.608397	0.733866	0.633348	0.479492	0.372092	0.586892	0.673545	0.319053	0.524219	0.416902	0.631535	0.848368	0.450954	0.495312	0.379317	0.611308	0.678929	0.923683	0.54082	0.437801	0.643839	0.86636	0.815321	0.517578	0.408546	0.62661	0.907785	0.97122	0.505469	0.393633	0.617305	0.680157	0.869401
I49	I80-I89	41	192	186	0.550719	0.455677	0.645761	0.635094	0.970228	0.529155	0.42864	0.629671	0.855336	0.83468	0.559603	0.465223	0.653982	0.535349	0.829964	0.549184	0.45426	0.644108	0.396615	0.973461	0.517525	0.415796	0.619255	0.937985	0.398903	0.519141	0.412483	0.625799	0.964556	0.917434	0.518333	0.416181	0.620485	0.825049	0.658102	0.497173	0.396353	0.597994	0.632261	0.701722	0.485544	0.384535	0.586552	0.423221	0.623147
I49	J30	26	192	121	0.484476	0.370238	0.598715	0.511841	0.795383	0.581094	0.451807	0.71038	0.549877	0.824874	0.502549	0.38893	0.616168	0.69182	0.648563	0.52734	0.402848	0.651832	0.732937	0.845741	0.543327	0.423548	0.663106	0.642485	0.878761	0.473818	0.353715	0.593922	0.466899	0.586662	0.552827	0.432675	0.672978	0.741719	0.928163	0.581789	0.466633	0.696945	0.366772	0.146817	0.580862	0.466356	0.695368	0.427806	0.205128
I49	J35	57	192	272	0.523717	0.432111	0.615322	0.973754	0.912802	0.554646	0.462718	0.646573	0.765928	0.636534	0.553346	0.466327	0.640366	0.604059	0.887325	0.511761	0.417146	0.606376	0.89074	0.835591	0.532164	0.441256	0.623072	0.713893	0.58906	0.506953	0.417736	0.596169	0.773452	0.826485	0.506953	0.414408	0.599497	0.646574	0.928095	0.522677	0.433037	0.612317	0.973509	0.878689	0.516764	0.423895	0.609633	0.789018	0.644513
I49	J35.0	56	192	260	0.534401	0.442927	0.625876	0.862636	0.342202	0.560268	0.467608	0.652928	0.692546	0.70646	0.555147	0.467396	0.642898	0.581764	0.970408	0.516544	0.421013	0.612076	0.821789	0.807497	0.539785	0.448439	0.63113	0.609374	0.44962	0.51208	0.422228	0.601931	0.8514	0.844376	0.51313	0.419833	0.606428	0.739198	0.927931	0.48687	0.397092	0.576648	0.469055	0.45952	0.5237	0.430166	0.617234	0.892157	0.612019
I49	J30-J39	84	192	395	0.512566	0.429633	0.595499	0.787922	0.889247	0.546737	0.463576	0.629898	0.875587	0.978089	0.548721	0.467176	0.630266	0.65386	0.916096	0.50981	0.425729	0.593892	0.913266	0.762097	0.48545	0.402108	0.568792	0.570309	0.676287	0.486993	0.404503	0.569483	0.473459	0.463487	0.547399	0.464863	0.629934	0.737232	0.277329	0.488977	0.405518	0.572437	0.469715	0.56096	0.53588	0.452356	0.619403	0.918513	0.688493
I49	J40-J47	26	192	81	0.531742	0.415572	0.647913	0.919983	0.901118	0.528962	0.396759	0.661165	0.883711	0.808173	0.596386	0.471256	0.721515	0.310456	0.649829	0.468953	0.321384	0.616522	0.655871	0.139481	0.534059	0.411223	0.656896	0.7542	0.895072	0.482854	0.3633	0.602409	0.553222	0.76708	0.61608	0.49735	0.734809	0.192134	0.319024	0.503939	0.377203	0.630675	0.764203	0.624328	0.551668	0.427142	0.676195	0.759264	0.974302
I49	K29	16	192	52	0.673651	0.543514	0.803787	0.0270745	0.161326	0.678622	0.539683	0.817561	0.0623658	0.3181	0.590554	0.435561	0.745547	0.443866	0.401781	0.511009	0.361877	0.66014	0.935488	0.78023	0.57777	0.42463	0.730909	0.428736	0.318052	0.582386	0.443765	0.721007	0.418095	0.873239	0.505327	0.376374	0.634279	0.706752	0.644413	0.476207	0.325914	0.626501	0.540908	0.50131	0.683239	0.556718	0.80976	0.0273683	0.134161
I49	K20-K31	50	192	192	0.568451	0.477623	0.659278	0.392934	0.475051	0.564085	0.470438	0.657731	0.640027	0.945486	0.535915	0.438857	0.632974	0.875433	0.361438	0.522113	0.426643	0.617583	0.744975	0.795653	0.537606	0.44083	0.634381	0.654182	0.890482	0.519437	0.427516	0.611357	0.964461	0.769944	0.50831	0.417545	0.599075	0.651802	0.729521	0.520845	0.428759	0.612931	0.94663	0.930615	0.576479	0.482624	0.670334	0.392854	0.342154
I49	L20-L30	24	192	114	0.527034	0.39211	0.661957	0.982121	0.914995	0.506944	0.365829	0.64806	0.659688	0.536075	0.500248	0.370614	0.629882	0.688293	0.698367	0.567212	0.442362	0.692063	0.357433	0.650641	0.474702	0.360026	0.589379	0.543525	0.264696	0.552083	0.418091	0.686076	0.669456	0.915755	0.572669	0.461343	0.683994	0.501396	0.759287	0.496776	0.366678	0.626873	0.696156	0.846873	0.492436	0.359295	0.625576	0.592674	0.977299
I49	L60-L75	28	192	129	0.555314	0.445862	0.664765	0.617058	0.989136	0.557056	0.43234	0.681771	0.793468	0.686576	0.535605	0.415277	0.655934	0.899814	0.634165	0.566638	0.442539	0.690736	0.357878	0.808542	0.552918	0.436771	0.669065	0.532647	0.800955	0.483885	0.369906	0.597864	0.547541	0.491325	0.557274	0.443607	0.67094	0.678709	0.801815	0.576873	0.464438	0.689308	0.399583	0.529248	0.52537	0.409336	0.641405	0.930726	0.832007
I49	M13	18	192	63	0.50894	0.369025	0.648855	0.825698	0.914339	0.557471	0.413727	0.701215	0.813646	0.56062	0.54023	0.390918	0.689542	0.866857	0.546475	0.576948	0.441193	0.712702	0.322452	0.418754	0.597701	0.477001	0.718401	0.200507	0.17235	0.558429	0.432146	0.684713	0.589426	0.43247	0.537356	0.407988	0.666724	0.92674	0.986873	0.576948	0.460566	0.693329	0.412749	0.831615	0.469349	0.333124	0.605573	0.394876	0.362791
I49	M05-M14	35	192	116	0.505551	0.398825	0.612276	0.735566	0.777675	0.474613	0.374484	0.574742	0.242735	0.530015	0.532666	0.42089	0.644442	0.926795	0.463816	0.537034	0.423522	0.650545	0.602926	0.9035	0.575432	0.475693	0.675171	0.267089	0.266772	0.506642	0.408626	0.604659	0.789071	0.869356	0.527753	0.430044	0.625461	0.952471	0.717137	0.602912	0.512308	0.693515	0.132921	0.435369	0.470246	0.370117	0.570375	0.27394	0.182549
I49	M16	17	192	63	0.528739	0.38623	0.671249	0.965107	0.629023	0.485378	0.318953	0.651803	0.539356	0.756258	0.630252	0.484741	0.775763	0.187157	0.199985	0.517647	0.341593	0.693701	0.883718	0.920931	0.57042	0.41948	0.721361	0.468916	0.93642	0.479664	0.319544	0.639783	0.62136	0.580591	0.564034	0.405688	0.722379	0.680543	0.452093	0.518319	0.36604	0.670598	0.939642	0.693838	0.53479	0.379939	0.689641	0.961888	0.918033
I49	M17	32	192	83	0.543848	0.446399	0.641296	0.734892	0.73538	0.548438	0.438747	0.658128	0.880596	0.917038	0.569043	0.466798	0.671288	0.465792	0.695982	0.533594	0.412364	0.654823	0.660509	0.701427	0.504297	0.395081	0.613513	0.884793	0.508931	0.514258	0.407562	0.620953	0.899426	0.991872	0.496094	0.384053	0.608135	0.57432	0.523869	0.524609	0.428395	0.620823	0.996668	0.628391	0.50127	0.393178	0.609361	0.621002	0.800429
I49	M15-M19	54	192	164	0.513755	0.4272	0.600309	0.813452	0.861556	0.573671	0.481415	0.665928	0.511216	0.836059	0.52033	0.431448	0.609212	0.890789	0.737406	0.536366	0.438032	0.634701	0.55527	0.822402	0.478798	0.381815	0.57578	0.532228	0.381528	0.527375	0.43679	0.61796	0.914669	0.964803	0.52818	0.432595	0.623766	0.956943	0.766436	0.505502	0.416456	0.594548	0.719356	0.695801	0.492016	0.401101	0.582931	0.454336	0.720331
I49	M25.5	16	192	64	0.534801	0.401471	0.668131	0.895652	0.862553	0.496804	0.352624	0.640984	0.572501	0.685088	0.59375	0.440017	0.747483	0.417713	0.347591	0.522727	0.359163	0.686292	0.834045	0.97155	0.539773	0.377498	0.702047	0.751165	0.649918	0.625	0.489974	0.760026	0.145288	0.321172	0.580966	0.440184	0.721747	0.511207	0.420121	0.606889	0.453017	0.760762	0.291673	0.385165	0.580256	0.440629	0.719883	0.502143	0.526235
I49	M20-M25	30	192	135	0.552675	0.450782	0.654568	0.629631	0.495705	0.547325	0.443287	0.651363	0.890331	0.819358	0.593416	0.482221	0.704611	0.282087	0.295363	0.53642	0.420653	0.652186	0.617212	0.557596	0.502469	0.388882	0.616056	0.865554	0.86509	0.588272	0.480451	0.696092	0.276924	0.29044	0.530453	0.423344	0.637561	0.991877	0.649342	0.551646	0.440172	0.663121	0.652526	0.826675	0.568827	0.462472	0.675182	0.515726	0.468153
I49	M47	15	192	33	0.607533	0.464839	0.750227	0.281477	0.927007	0.52354	0.35373	0.693351	0.859768	0.546101	0.564218	0.382525	0.745912	0.699912	0.368758	0.45951	0.290086	0.628935	0.598509	0.40739	0.576648	0.427338	0.725957	0.409639	0.700537	0.700188	0.554391	0.845985	0.0177078	0.572564	0.504331	0.352079	0.656584	0.742948	0.31891	0.652354	0.495419	0.80929	0.107688	0.711942	0.623352	0.486803	0.759901	0.19346	0.311618
I49	M45-M49	17	192	42	0.609076	0.466058	0.752093	0.273554	0.706266	0.505882	0.341818	0.669947	0.699562	0.435004	0.46958	0.299978	0.639182	0.507739	0.897863	0.480336	0.325638	0.635035	0.762534	0.585486	0.585882	0.442818	0.728946	0.328211	0.814989	0.683361	0.538541	0.828182	0.0396405	0.38034	0.510924	0.362704	0.659144	0.800131	0.483175	0.619832	0.466888	0.772776	0.239049	0.606911	0.624538	0.487848	0.761228	0.188421	0.120999
I49	M50	28	192	78	0.519817	0.400818	0.638816	0.929773	0.856537	0.497169	0.385058	0.60928	0.483291	0.919906	0.508275	0.372139	0.644411	0.789962	0.732637	0.64743	0.540531	0.754329	0.0150534	0.0775619	0.521995	0.399833	0.644157	0.893581	0.698073	0.506098	0.37872	0.633476	0.816614	0.503934	0.53027	0.41687	0.64367	0.989585	0.886728	0.526568	0.400536	0.6526	0.974284	0.777052	0.5723	0.451991	0.692608	0.525116	0.389847
I49	M51	61	192	220	0.523526	0.434219	0.612834	0.97031	0.983715	0.50194	0.413592	0.590287	0.457855	0.748301	0.489175	0.400105	0.578245	0.458762	0.796669	0.61294	0.52867	0.697209	0.0270479	0.818803	0.56476	0.474527	0.654994	0.318391	0.415005	0.517082	0.428076	0.606087	0.92686	0.889413	0.579152	0.492931	0.665372	0.34059	0.491173	0.565261	0.478944	0.651578	0.403848	0.788369	0.501689	0.414998	0.58838	0.559372	0.471516
I49	M51.1	27	192	72	0.57037	0.457824	0.682916	0.461485	0.421577	0.535129	0.412544	0.657714	0.949153	0.752202	0.583614	0.470599	0.696629	0.349248	0.506505	0.613692	0.504032	0.723352	0.0724993	0.919145	0.663973	0.550553	0.777394	0.0164255	0.107925	0.507295	0.397284	0.617306	0.812604	0.63781	0.66936	0.571905	0.766816	0.0122607	0.0767926	0.494949	0.378673	0.611226	0.635238	0.728139	0.554321	0.445565	0.663077	0.697553	0.647433
I49	M54	26	192	120	0.477757	0.358944	0.59657	0.445964	0.673143	0.550741	0.43405	0.667433	0.858314	0.858384	0.531047	0.411085	0.65101	0.953058	0.693898	0.510195	0.378307	0.642082	0.93699	0.767664	0.536376	0.401674	0.671079	0.748674	0.843041	0.491891	0.371007	0.612774	0.65196	0.992188	0.557461	0.440892	0.674029	0.670767	0.382028	0.48494	0.370784	0.599096	0.531969	0.413517	0.517146	0.394404	0.639887	0.836387	0.646525
I49	M50-M54	86	192	347	0.5345	0.451783	0.617216	0.848757	0.569466	0.509434	0.427025	0.591843	0.530384	0.940092	0.501755	0.418145	0.585366	0.600092	0.971619	0.542782	0.46058	0.624984	0.42519	0.789176	0.535981	0.452576	0.619386	0.637986	0.496294	0.536419	0.453269	0.61957	0.761998	0.773669	0.565599	0.48407	0.647128	0.476614	0.400729	0.577227	0.495982	0.658472	0.256885	0.234352	0.53993	0.457565	0.622294	0.85176	0.678978
I49	N10-N16	17	192	97	0.538487	0.381278	0.695696	0.875242	0.504225	0.581513	0.431349	0.731677	0.598117	0.674832	0.551597	0.431987	0.671206	0.714711	0.664429	0.497815	0.353293	0.642337	0.930445	0.578399	0.518655	0.384591	0.65272	0.938544	0.725564	0.539832	0.385	0.694664	0.827229	0.815354	0.544874	0.422479	0.667269	0.836918	0.55067	0.576134	0.430788	0.721481	0.507493	0.221817	0.618151	0.485693	0.75061	0.223508	0.17409
I49	N20-N23	15	192	52	0.515254	0.348956	0.681552	0.907861	0.519054	0.618832	0.462365	0.775299	0.331301	0.213717	0.514124	0.34045	0.687798	0.881903	0.909748	0.631638	0.462408	0.800869	0.156484	0.526062	0.442185	0.28574	0.598629	0.383733	0.350608	0.552542	0.409043	0.696042	0.687305	0.51686	0.571751	0.430073	0.71343	0.585156	0.190843	0.546139	0.391176	0.701103	0.792592	0.985017	0.479849	0.326968	0.63273	0.531178	0.759638
I49	N30	17	192	90	0.544538	0.416451	0.672625	0.777934	0.702552	0.539832	0.378728	0.700936	0.995688	0.872449	0.617479	0.494099	0.740859	0.180377	0.535426	0.70084	0.536639	0.865041	0.019277	0.169529	0.598992	0.439167	0.758816	0.301273	0.980094	0.518319	0.356909	0.67973	0.967794	0.967112	0.53042	0.375455	0.685386	0.993813	0.522488	0.563697	0.417867	0.709528	0.61562	0.70873	0.479664	0.319214	0.640114	0.547763	0.642971
I49	N30-N39	18	192	97	0.51788	0.387268	0.648492	0.912867	0.551831	0.556833	0.401363	0.712302	0.83244	0.409314	0.632184	0.512594	0.751774	0.109563	0.391127	0.666667	0.498257	0.835077	0.0568091	0.331424	0.60281	0.451404	0.754215	0.260781	0.858215	0.498404	0.341328	0.655479	0.780153	0.735731	0.537995	0.390437	0.685553	0.930262	0.631	0.535441	0.387933	0.682948	0.888817	0.876184	0.527139	0.374772	0.679507	0.96256	0.981521
I49	N40	31	192	105	0.509717	0.396441	0.622994	0.799914	0.552502	0.502304	0.391094	0.613514	0.527582	0.164638	0.536766	0.427855	0.645677	0.871182	0.614077	0.606492	0.499261	0.713722	0.0871987	0.890235	0.578441	0.471615	0.685267	0.271941	0.908411	0.521739	0.423241	0.620238	0.999312	0.847553	0.532358	0.418178	0.646538	0.983068	0.416292	0.524143	0.419761	0.628525	0.996748	0.650016	0.513925	0.397514	0.630336	0.790898	0.821826
I49	N40-N51	37	192	128	0.509154	0.401424	0.616885	0.783899	0.599699	0.53653	0.433139	0.639921	0.960766	0.561637	0.524324	0.421874	0.626774	0.95757	0.752763	0.605405	0.504699	0.706111	0.0744734	0.998691	0.553269	0.453262	0.653277	0.47507	0.763695	0.501831	0.405809	0.597853	0.714915	0.721826	0.484568	0.378986	0.590151	0.4323	0.126558	0.516129	0.413731	0.618527	0.886026	0.717609	0.505144	0.400073	0.610214	0.66231	0.665435
I49.9	D10-D36	21	83	191	0.529186	0.387028	0.671344	0.90151	0.769141	0.536866	0.373906	0.699826	0.370582	0.957959	0.649002	0.515308	0.782695	0.17056	0.206391	0.513825	0.358454	0.669196	0.971208	0.969479	0.537634	0.410698	0.664571	0.442153	0.704292	0.562212	0.426011	0.698413	0.937769	0.694425	0.536098	0.402304	0.669892	0.753194	0.931196	0.490015	0.341472	0.638558	0.285157	0.614713	0.510753	0.361161	0.660345	0.244025	0.857674
I49.9	E66	21	83	135	0.486175	0.352013	0.620337	0.470197	0.519198	0.565284	0.426804	0.703765	0.522543	0.695371	0.564516	0.435271	0.693761	0.808112	0.402889	0.659754	0.511108	0.8084	0.0853491	0.115888	0.808756	0.712556	0.904955	0.000268875	0.00140292	0.692012	0.553115	0.83091	0.0850129	0.266615	0.695853	0.577377	0.814329	0.00869049	0.152637	0.604455	0.473158	0.735751	0.731763	0.951988	0.688172	0.563008	0.813336	0.256537	0.165266
I49.9	E66.9	21	83	112	0.486175	0.352013	0.620337	0.47802	0.394095	0.565284	0.426804	0.703765	0.522543	0.584266	0.564516	0.435271	0.693761	0.81402	0.462123	0.659754	0.511108	0.8084	0.0853491	0.17602	0.808756	0.712556	0.904955	0.000268875	0.00153292	0.692012	0.553115	0.83091	0.0850129	0.261046	0.695853	0.577377	0.814329	0.00869049	0.174609	0.604455	0.473158	0.735751	0.731763	0.774442	0.688172	0.563008	0.813336	0.256537	0.122309
I49.9	E65-E68	21	83	135	0.486175	0.352013	0.620337	0.475466	0.519198	0.565284	0.426804	0.703765	0.522543	0.695371	0.564516	0.435271	0.693761	0.810065	0.397854	0.659754	0.511108	0.8084	0.0853491	0.115888	0.808756	0.712556	0.904955	0.000268875	0.00140292	0.692012	0.553115	0.83091	0.0850129	0.266615	0.695853	0.577377	0.814329	0.00869049	0.152637	0.604455	0.473158	0.735751	0.731763	0.951988	0.688172	0.563008	0.813336	0.256537	0.165266
I49.9	G40-G47	16	83	185	0.552239	0.378972	0.725506	0.885909	0.82709	0.628731	0.46309	0.794372	0.876901	0.266733	0.530784	0.374167	0.687401	0.849465	0.733467	0.473881	0.314678	0.633083	0.622971	0.703829	0.560634	0.391569	0.7297	0.715933	0.414664	0.486007	0.329831	0.642184	0.41771	0.681089	0.573694	0.402581	0.744808	0.510182	0.684275	0.522388	0.358683	0.686093	0.531336	0.885397	0.484142	0.32158	0.646703	0.152868	0.666649
I49.9	I10	31	83	164	0.606079	0.477716	0.734443	0.351905	0.184254	0.485112	0.347373	0.622851	0.0940209	0.307932	0.608561	0.483625	0.733496	0.39418	0.328006	0.561414	0.430929	0.691899	0.53574	0.299034	0.625931	0.498536	0.753325	0.644461	0.291484	0.666873	0.54329	0.790457	0.122505	0.253449	0.566377	0.431724	0.70103	0.483686	0.765261	0.650744	0.526936	0.774553	0.314685	0.298244	0.62469	0.49597	0.75341	0.810605	0.388367
I49.9	I11	16	83	197	0.513993	0.343263	0.684722	0.787128	0.949633	0.523321	0.368912	0.677729	0.278499	0.603391	0.487873	0.326203	0.649543	0.505368	0.831884	0.63806	0.477116	0.799003	0.172011	0.343984	0.500933	0.349802	0.652063	0.26092	0.480087	0.448694	0.299636	0.597752	0.197536	0.199061	0.537313	0.407516	0.667111	0.741889	0.858325	0.585821	0.444471	0.727171	0.92956	0.562237	0.574627	0.412788	0.736465	0.712269	0.63344
I49.9	I10-I15	44	83	353	0.57634	0.451426	0.701255	0.595225	0.256141	0.47669	0.350202	0.603178	0.0560178	0.13108	0.56993	0.444026	0.695834	0.753625	0.461062	0.536713	0.41068	0.662746	0.783231	0.868299	0.60373	0.481025	0.726434	0.874082	0.589677	0.617716	0.495876	0.739556	0.383889	0.651835	0.571096	0.445754	0.696437	0.419457	0.834687	0.664918	0.54497	0.784867	0.217735	0.169771	0.625291	0.50457	0.746013	0.794004	0.304298
I49.9	I20-I25	16	83	107	0.610075	0.460388	0.759761	0.366722	0.320479	0.553172	0.400401	0.705942	0.457962	0.530284	0.598881	0.445694	0.752067	0.528168	0.49777	0.632463	0.474543	0.790382	0.18528	0.7475	0.464552	0.306629	0.622476	0.129735	0.255407	0.492537	0.319887	0.665188	0.502656	0.412846	0.598881	0.444612	0.753149	0.315356	0.720602	0.495336	0.347836	0.642835	0.312017	0.591551	0.525187	0.364631	0.685742	0.350973	0.528089
[truncated: 1,276 more rows]
[truncated: 195 more columns]
