# Supplementary material for: Mapping Metabolite and ICD-10 Associations
Source: Metabolites. 2020 May 14;10(5):196. doi: 10.3390/metabo10050196 (PMC7281140; doi:10.3390/metabo10050196)
Supplement: Supplementary file 1 [file metabolites-10-00196-s001.zip › metabolites-789306-pr-sp/Supplementary_Table_S3.xlsx]

## Sheet: Supplementary_Table_3
Supplementary Table S3. Synergism between diseases. ICD-10 code combinations that have synergistic effects on metabolite performance as a marker. P-values indicate the significance between the combination’s AUC-ROC and the AUC-ROC of individual codes.
				Disease 1 + Disease 2			Disease 1				Disease 2
Disease 1	Disease 2	Metabolite	Cases	AUC-ROC	AUC 95% CI minimum	AUC 95% CI maximum	AUC-ROC for Disease 1	AUC 95% CI minimum	AUC 95% CI maximum	p-value	AUC-ROC for Disease 2	AUC 95% CI minimum	AUC 95% CI maximum	p-value
E11	E66	Val	16	0.842337	0.781267	0.903406	0.697014	0.632858	0.76117	0.00132202	0.628116	0.577944	0.678288	1.21e-07
E11	E66	Phe	16	0.751382	0.637081	0.865683	0.600742	0.526004	0.675479	0.0307582	0.60011	0.548421	0.651799	0.018239
E11	E66	Asp	16	0.727136	0.594081	0.860191	0.557931	0.482658	0.633203	0.030201	0.574374	0.518279	0.63047	0.0383132
E11	E66	Kynurenine	16	0.761935	0.644839	0.879031	0.615329	0.535914	0.694744	0.0424146	0.608346	0.557857	0.658835	0.01838
E10-E14	E66	Val	17	0.847556	0.789336	0.905776	0.67097	0.60322	0.73872	0.000110335	0.628116	0.577944	0.678288	2.5e-08
E10-E14	E66	Phe	17	0.757664	0.649575	0.865753	0.590399	0.517799	0.663	0.011898	0.60011	0.548421	0.651799	0.0100538
E10-E14	E66	Asp	17	0.740502	0.612917	0.868087	0.584355	0.514302	0.654407	0.0356566	0.574374	0.518279	0.63047	0.0196219
E10-E14	E66	DiMeGly	17	0.787194	0.671355	0.903033	0.643226	0.577515	0.708936	0.0342647	0.581744	0.529827	0.63366	0.00154601
E10-E14	E66	Kynurenine	17	0.744053	0.628527	0.859578	0.606607	0.532717	0.680497	0.0496436	0.608346	0.557857	0.658835	0.0350661
E11	E65-E68	Val	16	0.842337	0.781267	0.903406	0.697014	0.632858	0.76117	0.00132202	0.628116	0.577944	0.678288	1.21e-07
E11	E65-E68	Phe	16	0.751382	0.637081	0.865683	0.600742	0.526004	0.675479	0.0307582	0.60011	0.548421	0.651799	0.018239
E11	E65-E68	Asp	16	0.727136	0.594081	0.860191	0.557931	0.482658	0.633203	0.030201	0.574374	0.518279	0.63047	0.0383132
E11	E65-E68	Kynurenine	16	0.761935	0.644839	0.879031	0.615329	0.535914	0.694744	0.0424146	0.608346	0.557857	0.658835	0.01838
E10-E14	E65-E68	Val	17	0.847556	0.789336	0.905776	0.67097	0.60322	0.73872	0.000110335	0.628116	0.577944	0.678288	2.5e-08
E10-E14	E65-E68	Phe	17	0.757664	0.649575	0.865753	0.590399	0.517799	0.663	0.011898	0.60011	0.548421	0.651799	0.0100538
E10-E14	E65-E68	Asp	17	0.740502	0.612917	0.868087	0.584355	0.514302	0.654407	0.0356566	0.574374	0.518279	0.63047	0.0196219
E10-E14	E65-E68	DiMeGly	17	0.787194	0.671355	0.903033	0.643226	0.577515	0.708936	0.0342647	0.581744	0.529827	0.63366	0.00154601
E10-E14	E65-E68	Kynurenine	17	0.744053	0.628527	0.859578	0.606607	0.532717	0.680497	0.0496436	0.608346	0.557857	0.658835	0.0350661
E00-E07	E78	LysoPC(C18:0)	21	0.712362	0.629003	0.795721	0.552992	0.504943	0.60104	0.00119244	0.595024	0.536049	0.653999	0.0244268
E66	E78	Arg	16	0.688882	0.550102	0.827661	0.505129	0.453639	0.556618	0.0120512	0.524832	0.463612	0.586051	0.0342022
E66	E78	Creatine	16	0.727827	0.635245	0.820409	0.611407	0.559925	0.662889	0.0313921	0.586479	0.531742	0.641216	0.0100871
E65-E68	E78	Arg	16	0.688882	0.550102	0.827661	0.505129	0.453639	0.556618	0.0127409	0.524832	0.463612	0.586051	0.0342022
E65-E68	E78	Creatine	16	0.727827	0.635245	0.820409	0.611407	0.559925	0.662889	0.0313921	0.586479	0.531742	0.641216	0.0100871
D10-D36	E70-E90	PC(C40:5).7	29	0.720942	0.637655	0.80423	0.564858	0.520108	0.609607	0.00123944	0.605356	0.554364	0.656348	0.0204711
D10-D36	E70-E90	LysoPC(C18:0)	29	0.696924	0.614761	0.779087	0.580456	0.536395	0.624517	0.014458	0.561731	0.510611	0.61285	0.00624174
E66	E70-E90	Orn	21	0.709476	0.617124	0.801827	0.594842	0.543934	0.64575	0.033277	0.546124	0.496457	0.595791	0.00230222
E66.9	E70-E90	Orn	16	0.74309	0.640102	0.846079	0.606954	0.552453	0.661456	0.0221615	0.546124	0.496457	0.595791	0.000753924
E65-E68	E70-E90	Orn	21	0.709476	0.617124	0.801827	0.594842	0.543934	0.64575	0.033277	0.546124	0.496457	0.595791	0.00230222
E70-E90	G43	C16	15	0.673896	0.577519	0.770272	0.489965	0.436374	0.543556	0.000790927	0.514454	0.438546	0.590362	0.0109344
D50	G40-G47	Gly	16	0.690389	0.573387	0.807392	0.524537	0.443549	0.605524	0.019081	0.504725	0.456528	0.552922	0.00409477
D50-D53	G40-G47	Gly	17	0.707776	0.592969	0.822584	0.514987	0.433442	0.596531	0.00676228	0.504725	0.456528	0.552922	0.00142458
E66	G40-G47	C4	31	0.68578	0.586982	0.784579	0.547286	0.494969	0.599602	0.0152946	0.524458	0.476953	0.571964	0.00398183
E66	G40-G47	ADMA	31	0.676761	0.598654	0.754868	0.580771	0.530784	0.630758	0.0426323	0.536581	0.489695	0.583467	0.00260096
E66.9	G40-G47	C4	23	0.680514	0.558046	0.802982	0.4607	0.403919	0.517482	0.000999303	0.524458	0.476953	0.571964	0.0200402
E66.9	G40-G47	ADMA	23	0.67893	0.588759	0.769101	0.571548	0.517181	0.625914	0.0457868	0.536581	0.489695	0.583467	0.00611924
E65-E68	G40-G47	C4	31	0.68578	0.586982	0.784579	0.547286	0.494969	0.599602	0.0152946	0.524458	0.476953	0.571964	0.00398183
E65-E68	G40-G47	ADMA	31	0.676761	0.598654	0.754868	0.580771	0.530784	0.630758	0.0426323	0.536581	0.489695	0.583467	0.00260096
E70-E90	G40-G47	Lactate	33	0.616224	0.526349	0.706098	0.491546	0.440938	0.542155	0.015402	0.508422	0.462811	0.554033	0.0362142
E70-E90	H25	Asp	19	0.63004	0.524524	0.735556	0.497554	0.448832	0.546277	0.0256224	0.496786	0.432057	0.561514	0.035019
E70-E90	H25	DiMeGly	19	0.765386	0.710685	0.820087	0.580533	0.52978	0.631286	1.29e-06	0.624152	0.564789	0.683515	0.000617606
E78	H25-H28	Gly	15	0.668942	0.56167	0.776215	0.539208	0.47885	0.599566	0.0390079	0.535682	0.471559	0.599805	0.0367817
E78	H25-H28	DiMeGly	15	0.789893	0.730244	0.849542	0.636054	0.581043	0.691064	0.000208027	0.625021	0.566548	0.683495	0.000112936
E70-E90	H25-H28	Asp	20	0.635721	0.534859	0.736584	0.497554	0.448832	0.546277	0.0157468	0.504082	0.441377	0.566788	0.0299634
E70-E90	H25-H28	DiMeGly	20	0.76892	0.716368	0.821473	0.580533	0.52978	0.631286	4.72e-07	0.625021	0.566548	0.683495	0.00034203
G40-G47	H25-H28	Leu	21	0.66657	0.579128	0.754013	0.536791	0.490273	0.583308	0.0103181	0.556375	0.492867	0.619882	0.0458097
E00-E07	H91	Arachidonic acid	16	0.751822	0.624018	0.879625	0.554983	0.506626	0.603339	0.00482549	0.59407	0.535266	0.652874	0.0281271
H25-H28	H91	Leu	21	0.686869	0.580832	0.792905	0.556375	0.492867	0.619882	0.0386743	0.47349	0.413719	0.53326	0.000412328
E00-E07	H90-H95	Val	21	0.715825	0.629907	0.801743	0.583373	0.534273	0.632474	0.00878983	0.524075	0.473795	0.574355	0.000165568
E70-E90	H90-H95	PC(C38:6)	19	0.708192	0.602594	0.813789	0.578732	0.528884	0.628579	0.0299477	0.575497	0.521302	0.629692	0.0285915
E70-E90	H90-H95	LysoPC(C22:6)	19	0.717954	0.603	0.832908	0.590071	0.541764	0.638377	0.0446151	0.583239	0.530741	0.635737	0.0368571
G40-G47	H90-H95	Asp	22	0.651668	0.531826	0.77151	0.519102	0.471596	0.566608	0.0440563	0.517023	0.462588	0.571458	0.0451612
H25-H28	H90-H95	Leu	23	0.683946	0.58425	0.783643	0.556375	0.492867	0.619882	0.0345517	0.527251	0.473481	0.581021	0.00677549
D10-D36	I10	C2	38	0.690918	0.614437	0.767399	0.53709	0.491267	0.582913	0.00073742	0.597194	0.551767	0.642621	0.0390754
E66	I10	Ala	40	0.712745	0.633533	0.791956	0.607999	0.558575	0.657424	0.0280246	0.589311	0.541791	0.636831	0.00889841
E66	I10	Leu	40	0.696267	0.619096	0.773437	0.601615	0.552477	0.650754	0.042739	0.544511	0.495897	0.593126	0.0011317
E66.9	I10	Val	37	0.724943	0.644908	0.804978	0.625953	0.570751	0.681156	0.0461384	0.552297	0.504304	0.60029	0.00029664
E66.9	I10	Ala	37	0.726983	0.64866	0.805305	0.60605	0.551773	0.660328	0.0129598	0.589311	0.541791	0.636831	0.00326995
E66.9	I10	Leu	37	0.712026	0.633501	0.790552	0.605236	0.551617	0.658855	0.0278476	0.544511	0.495897	0.593126	0.000388458
E65-E68	I10	Ala	40	0.712745	0.633533	0.791956	0.607999	0.558575	0.657424	0.0280246	0.589311	0.541791	0.636831	0.00889841
E65-E68	I10	Leu	40	0.696267	0.619096	0.773437	0.601615	0.552477	0.650754	0.042739	0.544511	0.495897	0.593126	0.0011317
E78	I10	Ala	16	0.741646	0.656392	0.8269	0.616306	0.56173	0.670881	0.0153318	0.589311	0.541791	0.636831	0.00225781
E78	I10	Phe	16	0.777261	0.691244	0.863279	0.585792	0.530519	0.641065	0.000249632	0.579697	0.530476	0.628917	9.72e-05
E78	I10	C0	16	0.776696	0.66641	0.886982	0.602151	0.541446	0.662856	0.00665039	0.57384	0.524061	0.623619	0.00104174
E78	I10	C3	16	0.796168	0.698809	0.893527	0.611776	0.553227	0.670324	0.0014941	0.553769	0.506007	0.601531	1.26e-05
E70-E90	I10	Orn	28	0.667781	0.577929	0.757633	0.546124	0.496457	0.595791	0.0203316	0.561444	0.512991	0.609896	0.0413566
E70-E90	I10	Phe	28	0.713414	0.632763	0.794065	0.546817	0.498336	0.595298	0.00053394	0.579697	0.530476	0.628917	0.00560208
E10-E14	I11	Gly	31	0.687163	0.597504	0.776821	0.562873	0.482188	0.643557	0.0435543	0.556842	0.510861	0.602822	0.0113468
E66	I11	DiMeGly	39	0.718054	0.652201	0.783907	0.581744	0.529827	0.63366	0.00146596	0.588458	0.545844	0.631073	0.00122542
E66	I11	Kynurenine	39	0.752453	0.67923	0.825676	0.608346	0.557857	0.658835	0.0015207	0.634112	0.592146	0.676079	0.00605809
E66	I11	Kynurenic acid	39	0.721009	0.635472	0.806545	0.615386	0.564447	0.666324	0.0377322	0.585028	0.539956	0.630101	0.00591097
E66	I11	Uric acid	39	0.747045	0.678386	0.815705	0.613369	0.562814	0.663924	0.0021513	0.627876	0.584795	0.670958	0.00400725
E66.9	I11	Gly	30	0.708563	0.621547	0.795579	0.548745	0.490216	0.607273	0.00285636	0.556842	0.510861	0.602822	0.00255694
E66.9	I11	DiMeGly	30	0.703194	0.623888	0.7825	0.576474	0.520355	0.632593	0.0106553	0.588458	0.545844	0.631073	0.0125992
E66.9	I11	Kynurenine	30	0.757051	0.680731	0.83337	0.609258	0.555343	0.663174	0.00196523	0.634112	0.592146	0.676079	0.00573217
E66.9	I11	Kynurenic acid	30	0.727727	0.63923	0.816224	0.607992	0.55327	0.662714	0.0242341	0.585028	0.539956	0.630101	0.00492372
E66.9	I11	Uric acid	30	0.724261	0.641799	0.806723	0.588412	0.532797	0.644027	0.00749813	0.627876	0.584795	0.670958	0.0424826
E65-E68	I11	DiMeGly	39	0.718054	0.652201	0.783907	0.581744	0.529827	0.63366	0.00146596	0.588458	0.545844	0.631073	0.00122542
E65-E68	I11	Kynurenine	39	0.752453	0.67923	0.825676	0.608346	0.557857	0.658835	0.0015207	0.634112	0.592146	0.676079	0.00605809
E65-E68	I11	Kynurenic acid	39	0.721009	0.635472	0.806545	0.615386	0.564447	0.666324	0.0377322	0.585028	0.539956	0.630101	0.00591097
E65-E68	I11	Uric acid	39	0.747045	0.678386	0.815705	0.613369	0.562814	0.663924	0.0021513	0.627876	0.584795	0.670958	0.00400725
E78.0	I11	Glutamine	18	0.727761	0.638566	0.816956	0.57017	0.475655	0.664685	0.0175598	0.545554	0.50081	0.590299	0.000356349
E66	I11.0	DiMeGly	17	0.767783	0.689889	0.845678	0.581744	0.529827	0.63366	0.000101786	0.642327	0.552782	0.731873	0.0384143
E66.9	I11.0	DiMeGly	16	0.769347	0.686729	0.851964	0.576474	0.520355	0.632593	0.000158824	0.642327	0.552782	0.731873	0.0411489
E65-E68	I11.0	DiMeGly	17	0.767783	0.689889	0.845678	0.581744	0.529827	0.63366	0.000101786	0.642327	0.552782	0.731873	0.0384143
D10-D36	I25	Arg	16	0.784296	0.66415	0.904443	0.557314	0.511519	0.603108	0.000557762	0.564972	0.495877	0.634066	0.00195839
D10-D36	I25	PC(C36:1)	16	0.675	0.576827	0.773173	0.541668	0.497737	0.585599	0.0152357	0.537977	0.472543	0.603412	0.0229486
E11	I25	LysoPC(C18:2)	16	0.743907	0.627174	0.86064	0.598963	0.514025	0.683902	0.049238	0.593981	0.525108	0.662855	0.0302997
E10-E14	I25	LysoPC(C18:2)	16	0.743907	0.627174	0.86064	0.600253	0.522972	0.677534	0.0444599	0.593981	0.525108	0.662855	0.0302997
G40-G47	I25	C2	21	0.735498	0.627084	0.843911	0.533761	0.487901	0.579621	0.000804014	0.580541	0.512301	0.648782	0.0178589
H90-H95	I25	Glutamine	16	0.699937	0.590839	0.809035	0.573462	0.523214	0.623711	0.0392216	0.54859	0.483923	0.613257	0.0194569
D10-D36	I20-I25	Arg	23	0.749692	0.641067	0.858317	0.557314	0.511519	0.603108	0.00141315	0.541849	0.48242	0.601278	0.00102415
E00-E07	I20-I25	C0	17	0.712096	0.606482	0.81771	0.525522	0.476453	0.574592	0.00145068	0.585363	0.530038	0.640688	0.0373853
E00-E07	I20-I25	C4	17	0.748964	0.632372	0.865557	0.495879	0.446212	0.545547	8.45e-05	0.607001	0.551494	0.662508	0.0313479
E10-E14	I20-I25	LysoPC(C18:2)	22	0.730444	0.632656	0.828232	0.600253	0.522972	0.677534	0.0407672	0.609953	0.5525	0.667405	0.0374774
E66.9	I20-I25	Val	17	0.74642	0.642929	0.849911	0.625953	0.570751	0.681156	0.0442899	0.560375	0.504107	0.616644	0.00200013
E66.9	I20-I25	Kynurenine	17	0.774707	0.677944	0.87147	0.609258	0.555343	0.663174	0.00346638	0.646255	0.589079	0.703432	0.0252249
E66.9	I20-I25	Kynurenic acid	17	0.774944	0.66826	0.881627	0.607992	0.55327	0.662714	0.00642434	0.616192	0.558097	0.674286	0.0105184
G47	I20-I25	Urea	18	0.781806	0.703981	0.859631	0.567717	0.497774	0.637661	6.29e-05	0.656687	0.604817	0.708557	0.00881626
G40-G47	I20-I25	C2	28	0.686564	0.584511	0.788618	0.533761	0.487901	0.579621	0.00751988	0.554969	0.49855	0.611387	0.0271203
H25	I20-I25	C2	19	0.686386	0.587705	0.785067	0.565328	0.502502	0.628155	0.0426922	0.554969	0.49855	0.611387	0.0235863
H25	I20-I25	C4	19	0.784858	0.67914	0.890576	0.628078	0.569145	0.68701	0.011218	0.607001	0.551494	0.662508	0.00355794
H25-H28	I20-I25	C4	21	0.748148	0.639083	0.857213	0.621792	0.563562	0.680022	0.0453428	0.607001	0.551494	0.662508	0.0239284
G40-G47	I40	PC(C36:1)	15	0.738487	0.642259	0.834715	0.498888	0.452011	0.545764	1.23e-05	0.523746	0.436914	0.610578	0.00118464
G40-G47	I40	LysoPC(C18:2)	15	0.66921	0.566379	0.772041	0.500373	0.45479	0.545956	0.00331545	0.525744	0.446192	0.605296	0.0240197
G40-G47	I40	LysoPC(C18:0)	15	0.719478	0.615672	0.823284	0.528591	0.480245	0.576937	0.00111202	0.492778	0.410187	0.57537	0.000825237
G40-G47	I40	Trp	15	0.700134	0.58856	0.811708	0.548786	0.504311	0.593262	0.0136491	0.553757	0.464408	0.643105	0.0448794
G40-G47	I40	Urea	15	0.696386	0.591017	0.801755	0.511858	0.46616	0.557556	0.00167356	0.560271	0.474493	0.646048	0.0497298
G40-G47	I40	SDMA	15	0.787082	0.712415	0.861748	0.550893	0.505626	0.59616	1.3e-07	0.567045	0.487527	0.646562	7.96e-05
E66	I49	Val	29	0.752651	0.674922	0.83038	0.628116	0.577944	0.678288	0.00840662	0.513072	0.466888	0.559255	2.32e-07
E66	I49	Urea	29	0.72333	0.627057	0.819604	0.567453	0.512457	0.62245	0.0059267	0.545323	0.498922	0.591725	0.00112196
E66.9	I49	Val	25	0.78787	0.722561	0.853179	0.625953	0.570751	0.681156	0.000212086	0.513072	0.466888	0.559255	2.22e-11
E66.9	I49	Tyr	25	0.709513	0.624161	0.794865	0.579895	0.52585	0.63394	0.0120041	0.530907	0.485233	0.57658	0.00030858
E66.9	I49	C3	25	0.706572	0.620672	0.792473	0.594907	0.538591	0.651223	0.0332501	0.505453	0.459322	0.551584	3.76e-05
E66.9	I49	C5	25	0.697201	0.585411	0.80899	0.544722	0.485542	0.603903	0.018267	0.50697	0.461242	0.552698	0.001637
E66.9	I49	Urea	25	0.706653	0.599555	0.813752	0.554445	0.493912	0.614978	0.0154208	0.545323	0.498922	0.591725	0.00683055
E65-E68	I49	Val	29	0.752651	0.674922	0.83038	0.628116	0.577944	0.678288	0.00840662	0.513072	0.466888	0.559255	2.32e-07
E65-E68	I49	Urea	29	0.72333	0.627057	0.819604	0.567453	0.512457	0.62245	0.0059267	0.545323	0.498922	0.591725	0.00112196
E70-E90	I49	PC(C32:1)	36	0.627066	0.537281	0.71685	0.522793	0.471921	0.573664	0.0472974	0.515704	0.46903	0.562379	0.0311674
G43	I49	Gly	16	0.743781	0.625749	0.861814	0.547139	0.461803	0.632475	0.00821077	0.504566	0.459374	0.549758	0.000185722
H91	I49	Arg	28	0.630613	0.539701	0.721525	0.499525	0.442239	0.556812	0.0169104	0.527333	0.481787	0.572878	0.04669
H91	I49	Leu	28	0.682023	0.594663	0.769383	0.47349	0.413719	0.53326	9.54e-05	0.531062	0.48332	0.578805	0.00300377
H90-H95	I49	Leu	31	0.686636	0.604998	0.768274	0.527251	0.473481	0.581021	0.0014201	0.531062	0.48332	0.578805	0.00128849
E66	I49.9	Val	21	0.802309	0.732934	0.871683	0.628116	0.577944	0.678288	6.93e-05	0.592646	0.532181	0.653112	8.44e-06
E66	I49.9	Tyr	21	0.735474	0.650027	0.820921	0.592275	0.542908	0.641643	0.00450987	0.607246	0.546439	0.668053	0.0166569
E66	I49.9	C3	21	0.698509	0.609008	0.78801	0.588398	0.5364	0.640397	0.0372302	0.51741	0.454379	0.580442	0.00120659
E66	I49.9	Kynurenine	21	0.715152	0.626942	0.803361	0.608346	0.557857	0.658835	0.0395939	0.586311	0.527169	0.645453	0.017523
E66.9	I49.9	Val	21	0.802309	0.732934	0.871683	0.625953	0.570751	0.681156	0.000100019	0.592646	0.532181	0.653112	8.44e-06
E66.9	I49.9	Tyr	21	0.735474	0.650027	0.820921	0.579895	0.52585	0.63394	0.00259938	0.607246	0.546439	0.668053	0.0166569
E66.9	I49.9	C4	21	0.630207	0.515154	0.74526	0.4607	0.403919	0.517482	0.00815141	0.498156	0.433634	0.562679	0.0499316
E66.9	I49.9	C5	21	0.692593	0.561694	0.823491	0.544722	0.485542	0.603903	0.0438357	0.503674	0.43717	0.570178	0.0108634
E66.9	I49.9	Kynurenine	21	0.715152	0.626942	0.803361	0.609258	0.555343	0.663174	0.044849	0.586311	0.527169	0.645453	0.017523
E65-E68	I49.9	Val	21	0.802309	0.732934	0.871683	0.628116	0.577944	0.678288	6.93e-05	0.592646	0.532181	0.653112	8.44e-06
E65-E68	I49.9	Tyr	21	0.735474	0.650027	0.820921	0.592275	0.542908	0.641643	0.00450987	0.607246	0.546439	0.668053	0.0166569
E65-E68	I49.9	C3	21	0.698509	0.609008	0.78801	0.588398	0.5364	0.640397	0.0372302	0.51741	0.454379	0.580442	0.00120659
E65-E68	I49.9	Kynurenine	21	0.715152	0.626942	0.803361	0.608346	0.557857	0.658835	0.0395939	0.586311	0.527169	0.645453	0.017523
D10-D36	I50	Arg	24	0.71475	0.628023	0.801477	0.557314	0.511519	0.603108	0.00168549	0.569888	0.508118	0.631657	0.00773046
E66	I50	C5	21	0.7405	0.628072	0.852929	0.563876	0.509365	0.618387	0.00566631	0.600302	0.536833	0.663771	0.0334609
E66	I50	Kynurenine	21	0.817027	0.746217	0.887838	0.608346	0.557857	0.658835	2.76e-06	0.717553	0.660874	0.774233	0.0317158
E66	I50	Kynurenic acid	21	0.811111	0.732655	0.889567	0.615386	0.564447	0.666324	4.3e-05	0.648305	0.585575	0.711035	0.00151371
E66	I50	Urea	21	0.77316	0.697939	0.848382	0.567453	0.512457	0.62245	1.59e-05	0.665714	0.608591	0.722836	0.0258915
E66	I50	Uric acid	21	0.732083	0.636109	0.828056	0.613369	0.562814	0.663924	0.0321123	0.584039	0.520948	0.64713	0.0116135
E66.9	I50	Val	15	0.760977	0.658492	0.863463	0.625953	0.570751	0.681156	0.0231374	0.5685	0.507214	0.629787	0.00161074
E66.9	I50	Kynurenic acid	15	0.81506	0.734977	0.895143	0.607992	0.55327	0.662714	3e-05	0.648305	0.585575	0.711035	0.00133609
E66.9	I50	Uric acid	15	0.728648	0.60241	0.854886	0.588412	0.532797	0.644027	0.046511	0.584039	0.520948	0.64713	0.0447882
E65-E68	I50	C5	21	0.7405	0.628072	0.852929	0.563876	0.509365	0.618387	0.00566631	0.600302	0.536833	0.663771	0.0334609
E65-E68	I50	Kynurenine	21	0.817027	0.746217	0.887838	0.608346	0.557857	0.658835	2.76e-06	0.717553	0.660874	0.774233	0.0317158
E65-E68	I50	Kynurenic acid	21	0.811111	0.732655	0.889567	0.615386	0.564447	0.666324	4.3e-05	0.648305	0.585575	0.711035	0.00151371
E65-E68	I50	Urea	21	0.77316	0.697939	0.848382	0.567453	0.512457	0.62245	1.59e-05	0.665714	0.608591	0.722836	0.0258915
E65-E68	I50	Uric acid	21	0.732083	0.636109	0.828056	0.613369	0.562814	0.663924	0.0321123	0.584039	0.520948	0.64713	0.0116135
H91	I50	ADMA	18	0.789023	0.699062	0.878985	0.571766	0.515287	0.628245	6.37e-05	0.638581	0.578872	0.698291	0.00638009
H90-H95	I50	ADMA	21	0.765945	0.668582	0.863309	0.570958	0.51882	0.623097	0.00055436	0.638581	0.578872	0.698291	0.0289815
I11.0	I50	Leu	16	0.71005	0.62909	0.79101	0.578605	0.497335	0.659874	0.0248224	0.527386	0.463793	0.590979	0.000517256
I11.0	I50	Kynurenic acid	16	0.79598	0.702684	0.889276	0.666941	0.577961	0.755922	0.049936	0.648305	0.585575	0.711035	0.0101188
E66.9	I51.4	LysoPC(C18:2)	15	0.649799	0.530929	0.768669	0.492139	0.434464	0.549814	0.0194803	0.440135	0.348136	0.532134	0.00495431
E03	I30-I52	Uric acid	17	0.677773	0.542855	0.81269	0.494207	0.402843	0.585571	0.024882	0.524602	0.485932	0.563272	0.0326416
H91.9	I30-I52	DiMeGly	24	0.602415	0.495868	0.708962	0.44986	0.374903	0.524816	0.0200069	0.487145	0.449239	0.525051	0.0404411
G47	I83	Trp	15	0.66593	0.540854	0.791006	0.49879	0.429889	0.56769	0.013822	0.527627	0.477597	0.577656	0.0443967
H25	I83	C16	28	0.687	0.604559	0.769442	0.585084	0.525811	0.644358	0.0493043	0.550821	0.500531	0.60111	0.00577459
E66.9	I80-I89	Kynurenine	25	0.716714	0.628805	0.804623	0.609258	0.555343	0.663174	0.0412815	0.529788	0.483127	0.57645	0.000240197
I25	I80-I89	X3OHbutyrate	19	0.67848	0.554421	0.80254	0.510071	0.443014	0.577129	0.0193792	0.510759	0.464827	0.556691	0.0106211
I20-I25	I80-I89	X3OHbutyrate	22	0.678371	0.565454	0.791288	0.537528	0.481612	0.593444	0.0286225	0.510759	0.464827	0.556691	0.0059951
I49.9	I80-I89	SDMA	17	0.673216	0.564312	0.782119	0.543467	0.479467	0.607467	0.0442566	0.527572	0.480575	0.57457	0.0162314
D10-D36	J30	Leu	27	0.669791	0.580878	0.758704	0.529862	0.484685	0.575039	0.00603266	0.558882	0.505399	0.612365	0.0363212
D10-D36	J30	C5	27	0.614085	0.524914	0.703255	0.501022	0.455171	0.546872	0.0272497	0.500325	0.44774	0.55291	0.0313998
D10-D36	J30	Uric acid	27	0.683755	0.592654	0.774856	0.556015	0.510114	0.601915	0.0142288	0.517198	0.461713	0.572682	0.00224547
E70-E90	J30	C2	18	0.693298	0.570042	0.816553	0.539765	0.488182	0.591349	0.0244731	0.533903	0.478432	0.589374	0.0209581
E70-E90	J30	Kynurenine	18	0.689773	0.569578	0.809968	0.545406	0.494473	0.59634	0.0303666	0.530811	0.474414	0.587207	0.0190783
G40-G47	J30	SDMA	26	0.664877	0.575937	0.753817	0.550893	0.505626	0.59616	0.0253292	0.547437	0.493676	0.601198	0.0269073
H91	J30	HCys	15	0.704217	0.570708	0.837726	0.533424	0.476782	0.590066	0.0211388	0.481911	0.427594	0.536228	0.00138427
H90-H95	J30	HCys	21	0.63165	0.512614	0.750686	0.471953	0.420197	0.523709	0.0157559	0.481911	0.427594	0.536228	0.0223051
I49	J30	HCys	26	0.623506	0.525449	0.721564	0.509825	0.465477	0.554174	0.0386013	0.481911	0.427594	0.536228	0.0117939
E05	J35	DiMeGly	17	0.675346	0.567075	0.783617	0.512875	0.444801	0.580948	0.0128735	0.543396	0.504259	0.582534	0.0221287
E78	J35	PC(C32:1)	25	0.683205	0.605926	0.760484	0.551834	0.493846	0.609822	0.00776463	0.533451	0.493267	0.573636	0.000771266
E70-E90	J35	PC(C32:1)	39	0.624327	0.543105	0.70555	0.522793	0.471921	0.573664	0.038002	0.533451	0.493267	0.573636	0.0495419
G43	J35	LysoPC(C18:2)	21	0.694132	0.587162	0.801101	0.558096	0.481024	0.635169	0.0432925	0.501386	0.462305	0.540466	0.000934979
H25	J35	Glutamine	21	0.673785	0.57859	0.768981	0.510266	0.443877	0.576655	0.00581252	0.539546	0.499243	0.579849	0.0110331
H25-H28	J35	Glutamine	21	0.673785	0.57859	0.768981	0.524483	0.458458	0.590507	0.0116254	0.539546	0.499243	0.579849	0.0110331
H40	J35	SDMA	16	0.656062	0.547759	0.764365	0.473708	0.384385	0.563032	0.00833395	0.540533	0.50202	0.579046	0.0490709
H40-h42	J35	SDMA	16	0.656062	0.547759	0.764365	0.473708	0.384385	0.563032	0.0101235	0.540533	0.50202	0.579046	0.0490709
H91	J35	Creatinine	21	0.635017	0.539174	0.730859	0.514549	0.45568	0.573419	0.0350827	0.503915	0.46362	0.544211	0.0135786
I20-I25	J35	Met	19	0.694981	0.597879	0.792083	0.530095	0.47413	0.58606	0.00398474	0.518139	0.478675	0.557602	0.00096871
I49.9	J35	Tyr	16	0.75267	0.663673	0.841666	0.607246	0.546439	0.668053	0.0082562	0.492324	0.452153	0.532495	3.08e-08
I83.9	J35	Gly	19	0.660123	0.532849	0.787397	0.495587	0.410934	0.580241	0.0350223	0.501184	0.460952	0.541416	0.0197706
I83.9	J35	PC(C32:1)	19	0.674448	0.555561	0.793336	0.517801	0.441497	0.594105	0.0298903	0.533451	0.493267	0.573636	0.0278445
D50	J35.0	Glu	16	0.76897	0.685701	0.852239	0.649522	0.57242	0.726624	0.039243	0.55096	0.509082	0.592839	4.94e-06
D50-D53	J35.0	Glu	16	0.76897	0.685701	0.852239	0.648421	0.572629	0.724214	0.0359983	0.55096	0.509082	0.592839	4.94e-06
E05	J35.0	DiMeGly	16	0.675	0.559937	0.790063	0.512875	0.444801	0.580948	0.0175772	0.551675	0.512114	0.591235	0.0406104
E78	J35.0	PC(C32:1)	25	0.683205	0.605926	0.760484	0.551834	0.493846	0.609822	0.00776463	0.539342	0.498653	0.580032	0.00127084
H25	J35.0	Glutamine	20	0.69561	0.606152	0.785069	0.510266	0.443877	0.576655	0.00113062	0.543906	0.502935	0.584876	0.00255707
H25-H28	J35.0	Glutamine	20	0.69561	0.606152	0.785069	0.524483	0.458458	0.590507	0.0025906	0.543906	0.502935	0.584876	0.00255707
H91	J35.0	Creatinine	20	0.628456	0.528697	0.728215	0.514549	0.45568	0.573419	0.0478256	0.505925	0.46477	0.547081	0.0262186
I11	J35.0	OxoPro	41	0.643475	0.560522	0.726428	0.547381	0.502713	0.59205	0.0457783	0.528224	0.487364	0.569084	0.01469
I20-I25	J35.0	Met	18	0.677632	0.581062	0.774203	0.530095	0.47413	0.58606	0.00966214	0.486649	0.446763	0.526535	0.000331322
I49.9	J35.0	Tyr	16	0.75267	0.663673	0.841666	0.607246	0.546439	0.668053	0.0082562	0.49768	0.45687	0.53849	2.19e-07
I83.9	J35.0	Gly	19	0.660123	0.532849	0.787397	0.495587	0.410934	0.580241	0.0350223	0.50379	0.462958	0.544621	0.0220534
I83.9	J35.0	PC(C32:1)	19	0.674448	0.555561	0.793336	0.517801	0.441497	0.594105	0.0298903	0.539342	0.498653	0.580032	0.0352889
E05	J30-J39	C16	25	0.659878	0.557458	0.762299	0.513043	0.440111	0.585976	0.0206224	0.517257	0.480855	0.553659	0.0102347
I25	J30-J39	Kynurenine	25	0.781258	0.707646	0.854869	0.664402	0.596797	0.732007	0.0220326	0.509662	0.473154	0.54617	1.26e-10
I20-I25	J30-J39	Kynurenine	32	0.793412	0.732051	0.854773	0.646255	0.589079	0.703432	0.000596086	0.509662	0.473154	0.54617	1.19e-14
I49.9	J30-J39	Tyr	30	0.715613	0.644098	0.787128	0.607246	0.546439	0.668053	0.0237671	0.517212	0.480673	0.553751	1.42e-06
E66	J40-J47	LysoPC(C18:2)	21	0.660702	0.560362	0.761042	0.535934	0.48311	0.588757	0.0311965	0.532298	0.468116	0.59648	0.0347547
E65-E68	J40-J47	LysoPC(C18:2)	21	0.660702	0.560362	0.761042	0.535934	0.48311	0.588757	0.0311965	0.532298	0.468116	0.59648	0.0347547
E70-E90	J40-J47	Glu	17	0.711859	0.608287	0.815432	0.512391	0.460372	0.56441	0.000762283	0.574817	0.505203	0.644432	0.0315062
E70-E90	J40-J47	C0	17	0.705054	0.588235	0.821873	0.572699	0.521788	0.62361	0.0419712	0.564078	0.502961	0.625195	0.0362673
E70-E90	J40-J47	PC(C32:1)	17	0.678897	0.546095	0.811699	0.522793	0.471921	0.573664	0.0316263	0.523736	0.456603	0.590868	0.0411605
E70-E90	J40-J47	Uric acid	17	0.735472	0.602771	0.868173	0.544591	0.49311	0.596073	0.0086793	0.532232	0.464035	0.600428	0.0076693
I10	J40-J47	C16	16	0.752575	0.639891	0.86526	0.605692	0.558678	0.652707	0.018525	0.592095	0.524893	0.659297	0.016625
I10	J40-J47	C18	16	0.791834	0.681752	0.901916	0.565558	0.518263	0.612853	0.000222751	0.615598	0.54977	0.681426	0.00715208
I25	J40-J47	Met	16	0.674372	0.571581	0.777162	0.515	0.450623	0.579377	0.00744121	0.540562	0.472839	0.608284	0.0332625
I25	J40-J47	Gly	16	0.804837	0.687012	0.922661	0.630826	0.565675	0.695978	0.0114012	0.591491	0.520436	0.662545	0.0024101
I25	J40-J47	Asp	16	0.699058	0.582359	0.815756	0.547863	0.476683	0.619043	0.0303085	0.507155	0.436383	0.577927	0.00487877
I20-I25	J40-J47	Arg	18	0.706389	0.594429	0.818349	0.541849	0.48242	0.601278	0.0110496	0.563587	0.497612	0.629561	0.0314045
I20-I25	J40-J47	Gly	18	0.777274	0.65896	0.895589	0.604851	0.548545	0.661156	0.0100025	0.591491	0.520436	0.662545	0.00840793
I20-I25	J40-J47	Asp	18	0.681549	0.57359	0.789507	0.52843	0.470206	0.586654	0.0145281	0.507155	0.436383	0.577927	0.00745004
I20-I25	J40-J47	X2OHbutyrate	18	0.735873	0.648235	0.823511	0.514143	0.456389	0.571897	3.63e-05	0.622833	0.562792	0.682873	0.0371587
I50	J40-J47	Arg	19	0.713816	0.616855	0.810777	0.569888	0.508118	0.631657	0.0142369	0.563587	0.497612	0.629561	0.0121389
I80-I89	J40-J47	Hexoses	17	0.784886	0.706196	0.863575	0.503584	0.457464	0.549704	1.85e-09	0.636267	0.572812	0.699722	0.00400081
G40-G47	K21	ADMA	15	0.722892	0.588921	0.856862	0.536581	0.489695	0.583467	0.0102057	0.546914	0.462428	0.6314	0.0295681
I11	K21	C0	16	0.704271	0.600383	0.808159	0.589232	0.546225	0.632239	0.0451291	0.561275	0.47791	0.64464	0.0354985
I80-I89	K21	LysoPC(C16:0)	18	0.769889	0.680889	0.858889	0.533558	0.485794	0.581322	4.89e-06	0.617819	0.530877	0.704761	0.0166855
I80-I89	K21	LysoPC(C18:0)	18	0.735398	0.64559	0.825206	0.540065	0.493104	0.587027	0.000164417	0.602185	0.517691	0.68668	0.0343482
I10	K25	C0	18	0.744657	0.625233	0.864081	0.57384	0.524061	0.623619	0.00976794	0.589803	0.519352	0.660254	0.0287425
I30-I52	K26	LysoPC(C16:0)	18	0.708851	0.588115	0.829587	0.537394	0.499675	0.575113	0.00799479	0.549819	0.450917	0.648721	0.0459505
E66	K20-K31	Gly	34	0.688181	0.582548	0.793814	0.531837	0.477867	0.585806	0.00988074	0.536134	0.490037	0.582231	0.00982033
E66.9	K20-K31	Gly	28	0.719808	0.605443	0.834174	0.548745	0.490216	0.607273	0.00915088	0.536134	0.490037	0.582231	0.00356474
E65-E68	K20-K31	Gly	34	0.688181	0.582548	0.793814	0.531837	0.477867	0.585806	0.00988074	0.536134	0.490037	0.582231	0.00982033
E78	K20-K31	Eicosapentanoic acid	28	0.633011	0.536549	0.729473	0.513811	0.456562	0.57106	0.0374263	0.523155	0.479869	0.56644	0.0418894
H25	K20-K31	Orn	21	0.703608	0.612731	0.794484	0.591983	0.529998	0.653968	0.0468699	0.567702	0.523393	0.612011	0.00851147
H25	K20-K31	C16	21	0.694661	0.604621	0.784701	0.585084	0.525811	0.644358	0.0464949	0.544462	0.499104	0.58982	0.00355374
H25-H28	K20-K31	Orn	21	0.703608	0.612731	0.794484	0.586536	0.52421	0.648863	0.0374614	0.567702	0.523393	0.612011	0.00851147
H25-H28	K20-K31	C16	21	0.694661	0.604621	0.784701	0.572887	0.514466	0.631309	0.0262995	0.544462	0.499104	0.58982	0.00355374
H91	K20-K31	PC(C38:6)	30	0.697621	0.600411	0.794832	0.569124	0.50842	0.629827	0.0281189	0.546875	0.500367	0.593383	0.00618681
H91.9	K20-K31	LysoPC(C18:2)	17	0.657415	0.552131	0.762699	0.480144	0.407349	0.552938	0.00670226	0.506706	0.462438	0.550974	0.00980502
I11	K20-K31	LysoPC(C22:6)	47	0.666483	0.591885	0.74108	0.574608	0.530737	0.61848	0.0376136	0.570395	0.524939	0.615851	0.0312365
I25	K20-K31	Met	18	0.640763	0.540563	0.740964	0.515	0.450623	0.579377	0.0359166	0.531552	0.487113	0.575991	0.0481156
J45	K20-K31	X2OHbutyrate	15	0.763922	0.667619	0.860226	0.63636	0.560046	0.712673	0.0420134	0.528261	0.481608	0.574914	1.69e-05
J40-J47	K20-K31	Lactate	29	0.733759	0.646615	0.820904	0.616355	0.55189	0.680819	0.0338982	0.522868	0.476533	0.569203	2.97e-05
J35	L23	OxoPro	20	0.708678	0.610974	0.806382	0.525064	0.48465	0.565478	0.000684425	0.57773	0.496617	0.658843	0.0434034
J35.0	L23	OxoPro	20	0.708678	0.610974	0.806382	0.528224	0.487364	0.569084	0.000861594	0.57773	0.496617	0.658843	0.0434034
I83	L20-L30	Eicosapentanoic acid	16	0.65647	0.52599	0.78695	0.513488	0.466735	0.560242	0.0374731	0.503521	0.442202	0.564839	0.0346097
I80-I89	L20-L30	Arachidonic acid	22	0.677728	0.57879	0.776665	0.542131	0.497079	0.587183	0.01462	0.52611	0.47009	0.58213	0.00904172
I80-I89	L20-L30	Eicosapentanoic acid	22	0.647164	0.533722	0.760607	0.503864	0.460282	0.547447	0.0215272	0.503521	0.442202	0.564839	0.027345
E66.9	L60-L75	HCys	24	0.645686	0.54835	0.743021	0.528335	0.472043	0.584627	0.0409628	0.526903	0.473653	0.580153	0.0360352
G40-G47	L60-L75	Orn	15	0.662249	0.541108	0.78339	0.531065	0.487274	0.574855	0.0461418	0.528986	0.474256	0.583716	0.0496267
G40-G47	L60-L75	Hexoses	15	0.720415	0.606684	0.834146	0.52598	0.480247	0.571713	0.00191814	0.566489	0.514674	0.618304	0.0159076
I11	L60-L75	Creatinine	19	0.657895	0.558955	0.756834	0.490783	0.445161	0.536405	0.00197412	0.525321	0.472599	0.578044	0.0170798
I49.9	L60-L75	C0	20	0.670333	0.573013	0.767653	0.546232	0.484819	0.607646	0.0346904	0.537169	0.481775	0.592562	0.0198905
J40-J47	L60-L75	Kynurenic acid	20	0.685721	0.596125	0.775318	0.563109	0.496447	0.629771	0.0315313	0.529527	0.476644	0.58241	0.00330145
J35	M13.9	Val	15	0.692905	0.569458	0.816352	0.504788	0.465072	0.544505	0.00454098	0.527451	0.435895	0.619007	0.0349969
J35	M13.9	Tyr	15	0.633936	0.518081	0.74979	0.492324	0.452153	0.532495	0.0201062	0.460139	0.386363	0.533916	0.0103708
J35.0	M13.9	Val	15	0.692905	0.569458	0.816352	0.501232	0.461036	0.541427	0.00387539	0.527451	0.435895	0.619007	0.0349969
J35.0	M13.9	Tyr	15	0.633936	0.518081	0.74979	0.49768	0.45687	0.53849	0.0271749	0.460139	0.386363	0.533916	0.00852136
E66	M05-M14	Glutamine	28	0.621748	0.520368	0.723129	0.484357	0.433171	0.535542	0.0149201	0.482595	0.424029	0.541161	0.0183334
E65-E68	M05-M14	Glutamine	28	0.621748	0.520368	0.723129	0.484357	0.433171	0.535542	0.0140308	0.482595	0.424029	0.541161	0.0185496
E70-E90	M05-M14	Arg	20	0.730424	0.613207	0.847641	0.540173	0.488648	0.591698	0.00364618	0.485552	0.427632	0.543472	0.000169905
H91	M05-M14	LysoPC(C18:2)	17	0.69449	0.568185	0.820796	0.523059	0.468411	0.577707	0.0136671	0.532677	0.473415	0.591939	0.0231618
H91	M05-M14	Creatinine	17	0.677181	0.544961	0.809401	0.514549	0.45568	0.573419	0.0278052	0.504912	0.448131	0.561694	0.0161238
H90-H95	M05-M14	PC(C36:1)	20	0.665187	0.548201	0.782172	0.527791	0.474267	0.581314	0.0311807	0.52513	0.46819	0.58207	0.0350406
H90-H95	M05-M14	LysoPC(C18:2)	20	0.721418	0.609793	0.833042	0.487879	0.436298	0.539459	0.000205038	0.532677	0.473415	0.591939	0.00347193
I10	M05-M14	Tyr	27	0.676905	0.57802	0.775789	0.563859	0.515065	0.612653	0.0446837	0.54685	0.494991	0.59871	0.022575
I11	M05-M14	Arg	27	0.665914	0.561661	0.770167	0.505248	0.458558	0.551937	0.00591448	0.485552	0.427632	0.543472	0.00388834
I11	M05-M14	X2OHbutyrate	27	0.7028	0.604837	0.800763	0.571203	0.525959	0.616447	0.0169651	0.586708	0.530085	0.64333	0.0444973
I10-I15	M05-M14	Lactate	52	0.682442	0.605756	0.759127	0.569272	0.532297	0.606247	0.00927026	0.57357	0.514255	0.632884	0.0278537
I25	M05-M14	Gly	16	0.771043	0.647033	0.895052	0.630826	0.565675	0.695978	0.0499618	0.52907	0.468541	0.589598	0.000605008
I25	M05-M14	X2OHbutyrate	16	0.730716	0.619593	0.841839	0.535527	0.469927	0.601128	0.00307413	0.586708	0.530085	0.64333	0.0237706
I20-I25	M05-M14	Gly	19	0.763158	0.653943	0.872373	0.604851	0.548545	0.661156	0.0116665	0.52907	0.468541	0.589598	0.000246408
I20-I25	M05-M14	C16	19	0.736577	0.612829	0.860325	0.598622	0.542899	0.654345	0.0465308	0.563302	0.504904	0.6217	0.0131816
I20-I25	M05-M14	X2OHbutyrate	19	0.717742	0.621862	0.813622	0.514143	0.456389	0.571897	0.000374016	0.586708	0.530085	0.64333	0.0212119
I50	M05-M14	LysoPC(C16:0)	16	0.722613	0.616562	0.828664	0.560249	0.497971	0.622526	0.00898202	0.579696	0.522137	0.637254	0.0203916
J30	M05-M14	C16	20	0.721594	0.609664	0.833525	0.577816	0.524152	0.63148	0.023341	0.563302	0.504904	0.6217	0.0141044
J30	M05-M14	C18	20	0.703683	0.592598	0.814768	0.543421	0.491573	0.595269	0.0105001	0.549615	0.492253	0.606977	0.0158382
D10-D36	M16	Met	19	0.688879	0.601073	0.776686	0.506822	0.460815	0.552829	0.000328908	0.567176	0.50431	0.630042	0.0273095
D10-D36	M16	Val	19	0.718591	0.612547	0.824635	0.511429	0.465591	0.557267	0.000454703	0.577188	0.50775	0.646627	0.0289161
G40-G47	M16	Glu	17	0.681442	0.577434	0.785449	0.502991	0.456834	0.549148	0.00215502	0.548331	0.477706	0.618955	0.0381111
J35	M16	LysoPC(C22:6)	16	0.689384	0.594518	0.784251	0.501368	0.461891	0.540846	0.000292023	0.542621	0.470477	0.614765	0.0158935
J35.0	M16	LysoPC(C22:6)	16	0.689384	0.594518	0.784251	0.499053	0.458937	0.539168	0.000251954	0.542621	0.470477	0.614765	0.0158935
D10-D36	M17	Arg	21	0.689322	0.596557	0.782087	0.557314	0.511519	0.603108	0.0124938	0.545447	0.486034	0.60486	0.0105577
D10-D36	M17	PC(C40:5).7	21	0.690091	0.585243	0.79494	0.564858	0.520108	0.609607	0.0314841	0.560124	0.495784	0.624465	0.0385384
E00-E07	M17	C2	18	0.685409	0.555386	0.815432	0.533234	0.482297	0.584172	0.0328775	0.531302	0.465199	0.597405	0.0385516
E00-E07	M17	Arachidonic acid	18	0.729775	0.611902	0.847648	0.554983	0.506626	0.603339	0.00725705	0.590374	0.528122	0.652627	0.0405699
E66	M17	Creatine	24	0.736238	0.639367	0.833109	0.611407	0.559925	0.662889	0.025873	0.571276	0.50628	0.636273	0.00563731
E65-E68	M17	Creatine	24	0.736238	0.639367	0.833109	0.611407	0.559925	0.662889	0.025873	0.571276	0.50628	0.636273	0.00563731
H91	M17	Gly	15	0.696118	0.546581	0.845655	0.53392	0.47405	0.59379	0.0486341	0.506453	0.437663	0.575242	0.0240707
I20-I25	M17	Kynurenine	20	0.763118	0.663289	0.862948	0.646255	0.589079	0.703432	0.0466556	0.640515	0.580097	0.700933	0.03962
M16	M17	Met	19	0.696175	0.624179	0.76817	0.567176	0.50431	0.630042	0.00822699	0.563039	0.509486	0.616591	0.00367895
M16	M17	Val	19	0.707714	0.622175	0.793253	0.577188	0.50775	0.646627	0.0203369	0.54496	0.484126	0.605794	0.00240717
H25-H28	M15-M19	Val	28	0.652303	0.563232	0.741375	0.541154	0.479218	0.60309	0.0447889	0.526946	0.479673	0.574219	0.014942
H91	M15-M19	Gly	28	0.691142	0.589926	0.792359	0.53392	0.47405	0.59379	0.00886455	0.549032	0.498613	0.599452	0.0138855
H91	M15-M19	Leu	28	0.636717	0.53225	0.741185	0.47349	0.413719	0.53326	0.00899711	0.512073	0.464895	0.559251	0.0332412
H90-H95	M15-M19	Gly	32	0.667582	0.56805	0.767113	0.506972	0.452338	0.561606	0.00562863	0.549032	0.498613	0.599452	0.0374653
I50	M15-M19	LysoPC(C16:0)	25	0.68645	0.581835	0.791065	0.560249	0.497971	0.622526	0.0423497	0.521521	0.473418	0.569625	0.00506296
L20-L30	M15-M19	C2	18	0.716292	0.599053	0.83353	0.519079	0.461948	0.576211	0.00309671	0.55693	0.50972	0.60414	0.0135858
L20-L30	M15-M19	C18	18	0.639085	0.548456	0.729713	0.486485	0.435545	0.537426	0.00407001	0.535099	0.488699	0.581498	0.0454914
L60-L75	M15-M19	Glu	18	0.668345	0.547276	0.789414	0.517117	0.462559	0.571675	0.0257695	0.529858	0.48231	0.577405	0.0371003
D10-D36	M25.5	Eicosapentanoic acid	16	0.685616	0.576831	0.7944	0.542536	0.496639	0.588434	0.0176818	0.501089	0.430452	0.571726	0.00535557
I30-I52	M25.5	X2OHbutyrate	25	0.626856	0.519978	0.733734	0.508074	0.469019	0.547128	0.0409653	0.483022	0.408828	0.557216	0.0292514
K20-K31	M25.5	Asp	20	0.63219	0.53535	0.729029	0.500766	0.455338	0.546195	0.0161605	0.505247	0.434569	0.575924	0.0380971
E00-E07	M20-M25	Phe	20	0.675832	0.56972	0.781945	0.54481	0.496505	0.593114	0.027785	0.5379	0.486082	0.589717	0.022202
E00-E07	M20-M25	Taurine	20	0.692911	0.565954	0.819868	0.520346	0.469067	0.571626	0.0136294	0.500389	0.447474	0.553304	0.00451809
E66	M20-M25	Kynurenine	21	0.748725	0.663713	0.833737	0.608346	0.557857	0.658835	0.00545251	0.527296	0.474331	0.580261	1.56e-05
E66	M20-M25	Urea	21	0.701876	0.589774	0.813977	0.567453	0.512457	0.62245	0.0350284	0.552055	0.500578	0.603531	0.017422
E66	M20-M25	ADMA	21	0.719817	0.608688	0.830946	0.580771	0.530784	0.630758	0.0254764	0.542449	0.489459	0.595438	0.00481321
E66.9	M20-M25	Kynurenine	21	0.748725	0.663713	0.833737	0.609258	0.555343	0.663174	0.00668669	0.527296	0.474331	0.580261	1.56e-05
E66.9	M20-M25	Urea	21	0.701876	0.589774	0.813977	0.554445	0.493912	0.614978	0.0234597	0.552055	0.500578	0.603531	0.017422
E66.9	M20-M25	ADMA	21	0.719817	0.608688	0.830946	0.571548	0.517181	0.625914	0.0189575	0.542449	0.489459	0.595438	0.00481321
E65-E68	M20-M25	Kynurenine	21	0.748725	0.663713	0.833737	0.608346	0.557857	0.658835	0.00545251	0.527296	0.474331	0.580261	1.56e-05
E65-E68	M20-M25	Urea	21	0.701876	0.589774	0.813977	0.567453	0.512457	0.62245	0.0350284	0.552055	0.500578	0.603531	0.017422
E65-E68	M20-M25	ADMA	21	0.719817	0.608688	0.830946	0.580771	0.530784	0.630758	0.0254764	0.542449	0.489459	0.595438	0.00481321
E70-E90	M20-M25	C5	19	0.690896	0.576607	0.805184	0.559289	0.509437	0.609141	0.0387582	0.503509	0.450103	0.556915	0.00365425
H90-H95	M20-M25	Kynurenine	16	0.68995	0.577471	0.802428	0.544813	0.491298	0.598329	0.0225324	0.527296	0.474331	0.580261	0.010442
H90-H95	M20-M25	Urea	16	0.730967	0.654564	0.80737	0.577833	0.52394	0.631726	0.00135002	0.552055	0.500578	0.603531	0.000145847
I10	M20-M25	ADMA	18	0.722726	0.606492	0.83896	0.572494	0.525821	0.619167	0.0188785	0.542449	0.489459	0.595438	0.0057488
I20-I25	M20-M25	Met	15	0.663521	0.563922	0.76312	0.530095	0.47413	0.58606	0.0166659	0.512984	0.461752	0.564216	0.00851802
I20-I25	M20-M25	PC(C40:5).7	15	0.717938	0.618457	0.81742	0.577154	0.521376	0.632933	0.0156601	0.592085	0.540645	0.643526	0.02778
L60-L75	M20-M25	C4	15	0.712249	0.586495	0.838003	0.519903	0.464817	0.574988	0.00611178	0.527609	0.475422	0.579795	0.00795456
I10-I15	M40-M43	C18	17	0.732039	0.622568	0.84151	0.575663	0.538676	0.61265	0.00809305	0.586564	0.505001	0.668128	0.0368791
D10-D36	M45-M49	C0	16	0.697236	0.591385	0.803087	0.497146	0.452426	0.541866	0.000661788	0.461448	0.373309	0.549586	0.000570733
E00-E07	M50	HCys	22	0.691883	0.587922	0.795845	0.542162	0.490494	0.59383	0.0115845	0.509976	0.445162	0.57479	0.0036591
J35.0	M50	Glu	26	0.685201	0.584113	0.786289	0.55096	0.509082	0.592839	0.0163259	0.551186	0.484678	0.617694	0.030088
M15-M19	M50	SDMA	19	0.611948	0.510197	0.713699	0.498539	0.451058	0.546019	0.0472727	0.487159	0.423383	0.550934	0.0451808
E05	M51	Val	15	0.760308	0.674264	0.846352	0.644509	0.582157	0.70686	0.0328188	0.522957	0.478998	0.566916	7.92e-07
E05	M51	Arachidonic acid	15	0.726104	0.618348	0.833861	0.565544	0.495957	0.635132	0.0142533	0.544414	0.502584	0.586245	0.00210795
I49.9	M51	PC(C38:6)	23	0.693628	0.584088	0.803167	0.546213	0.478567	0.613858	0.0249479	0.569216	0.526527	0.611906	0.0382628
I49.9	M51	PC(C40:5).7	23	0.736534	0.637278	0.83579	0.578177	0.51125	0.645104	0.00960191	0.570544	0.528163	0.612925	0.00262203
I49.9	M51	Creatine	23	0.656267	0.546623	0.76591	0.517475	0.450673	0.584277	0.0342602	0.524911	0.482127	0.567695	0.0288861
J40-J47	M51	LysoPC(C22:6)	24	0.71703	0.608636	0.825424	0.589234	0.521766	0.656703	0.04995	0.576353	0.53387	0.618837	0.0180148
L20-L30	M51	Met	25	0.647343	0.553169	0.741517	0.534961	0.480745	0.589176	0.042825	0.5225	0.481075	0.563926	0.0175269
M25.5	M51	Tyr	20	0.682795	0.58628	0.779311	0.529798	0.460545	0.599051	0.0116753	0.536085	0.494847	0.577323	0.00622989
G40-G47	M51.1	Glutamine	17	0.679903	0.555889	0.803917	0.523068	0.47562	0.570516	0.0207672	0.515619	0.443938	0.587301	0.0247171
G40-G47	M51.1	Kynurenic acid	17	0.643686	0.536281	0.75109	0.52458	0.478466	0.570693	0.0460012	0.503934	0.439302	0.568567	0.0274481
I10	M51.1	Hexoses	20	0.720182	0.603125	0.837238	0.58957	0.539067	0.640073	0.0448381	0.57934	0.504544	0.654135	0.0470602
I49	M51.1	Creatine	27	0.655827	0.559533	0.75212	0.525565	0.479914	0.571215	0.0167122	0.515974	0.441219	0.59073	0.0246571
I49.9	M51.1	PC(C38:6)	22	0.70296	0.590045	0.815874	0.546213	0.478567	0.613858	0.0197144	0.565732	0.494827	0.636637	0.0438268
I49.9	M51.1	PC(C40:5).7	22	0.735637	0.631843	0.839432	0.578177	0.51125	0.645104	0.0125505	0.576929	0.508559	0.645299	0.0124144
I83	M51.1	Ala	15	0.663989	0.529477	0.798502	0.501518	0.450206	0.552829	0.0203997	0.476142	0.407646	0.544638	0.0125854
K20-K31	M51.1	LysoPC(C18:0)	19	0.715752	0.604536	0.826969	0.541457	0.496538	0.586376	0.00446606	0.572869	0.50366	0.642077	0.0326689
D10-D36	M54	ADMA	29	0.647658	0.546894	0.748421	0.531825	0.487452	0.576199	0.0393947	0.523836	0.469639	0.578032	0.0340689
D10-D36	M54	SDMA	29	0.645481	0.535247	0.755714	0.494301	0.446602	0.542001	0.0105395	0.513716	0.457879	0.569553	0.036789
E66.9	M54	C4	21	0.667773	0.541804	0.793742	0.4607	0.403919	0.517482	0.00188132	0.528199	0.471374	0.585023	0.0479479
E66.9	M54	Eicosapentanoic acid	21	0.683165	0.585399	0.780931	0.568062	0.515824	0.620299	0.0419983	0.54379	0.487846	0.599733	0.0154114
I50	M54	PC(C32:1)	17	0.640786	0.527066	0.754506	0.508131	0.444023	0.57224	0.0465827	0.509708	0.454219	0.565197	0.042505
I30-I52	M54	Creatinine	47	0.623466	0.543411	0.703521	0.528867	0.490337	0.567398	0.0370708	0.517911	0.463618	0.572203	0.0325862
J30	M54	Tyr	18	0.658778	0.540237	0.777319	0.49811	0.444416	0.551804	0.0133558	0.485447	0.428454	0.54244	0.00942325
J30	M54	Kynurenine	18	0.659897	0.56075	0.759044	0.530811	0.474414	0.587207	0.0266885	0.524991	0.468084	0.581898	0.0208504
D10-D36	M50-M54	Arg	75	0.636994	0.575589	0.698399	0.557314	0.511519	0.603108	0.0416152	0.503433	0.466403	0.540463	0.000269696
E66.9	M50-M54	C4	44	0.60769	0.520196	0.695184	0.4607	0.403919	0.517482	0.0050531	0.50247	0.464919	0.54002	0.0286392
J30	M50-M54	C18	46	0.648277	0.577887	0.718666	0.543421	0.491573	0.595269	0.0188386	0.563266	0.526171	0.600361	0.0364167
J40-J47	M50-M54	C0	37	0.672096	0.589643	0.75455	0.564078	0.502961	0.625195	0.039273	0.539599	0.502379	0.576819	0.00415827
I30-I52	M70-M79	DiMeGly	15	0.643173	0.523449	0.762897	0.487145	0.449239	0.525051	0.0127032	0.472033	0.379703	0.564364	0.0208307
I10-I15	M81	Taurine	16	0.634171	0.518052	0.75029	0.51157	0.474291	0.54885	0.0423036	0.478481	0.388311	0.568651	0.0282991
M15-M19	M80-M85	LysoPC(C18:2)	15	0.706493	0.60436	0.808626	0.518818	0.470254	0.567383	0.000920837	0.577793	0.502455	0.65313	0.0470071
M50-M54	M80-M85	LysoPC(C22:6)	16	0.724749	0.601366	0.848131	0.552644	0.51535	0.589937	0.00898262	0.549429	0.468331	0.630528	0.0200642
D10-D36	N10-N16	Arg	22	0.688207	0.585717	0.790697	0.557314	0.511519	0.603108	0.0224405	0.52231	0.462347	0.582274	0.00624334
D10-D36	N10-N16	C2	22	0.668582	0.571027	0.766136	0.53709	0.491267	0.582913	0.0169234	0.54276	0.486929	0.59859	0.0283784
E00-E07	N10-N16	Hexoses	18	0.670583	0.527537	0.813629	0.509875	0.45884	0.56091	0.0382887	0.499165	0.436971	0.561359	0.0314192
I49	N10-N16	Trp	17	0.631968	0.534739	0.729197	0.500846	0.454775	0.546916	0.0170398	0.516186	0.453962	0.578409	0.0434131
M15-M19	N10-N16	Gly	15	0.69411	0.565333	0.822887	0.549032	0.498613	0.599452	0.039972	0.54144	0.478896	0.603985	0.0367785
M15-M19	N10-N16	Creatine	15	0.739157	0.619353	0.85896	0.597964	0.549201	0.646727	0.0325799	0.560468	0.497747	0.62319	0.00969313
I30-I52	N20	Kynurenic acid	20	0.726034	0.618812	0.833256	0.537412	0.498508	0.576316	0.00122129	0.572544	0.475183	0.669905	0.0379143
I11	N20.0	PC(C40:5).7	16	0.705842	0.604719	0.806964	0.590884	0.546099	0.635669	0.0418124	0.549073	0.466985	0.631161	0.0184192
I30-I52	N20.0	Kynurenic acid	18	0.720096	0.604815	0.835377	0.537412	0.498508	0.576316	0.0033125	0.561496	0.45558	0.667412	0.04721
I30-I52	N20-N23	Kynurenine	24	0.734211	0.634836	0.833587	0.619179	0.581734	0.656625	0.0339406	0.5983	0.519105	0.677494	0.0361849
I30-I52	N20-N23	Kynurenic acid	24	0.71627	0.623859	0.808681	0.537412	0.498508	0.576316	0.000487079	0.577535	0.49073	0.66434	0.0320987
M15-M19	N20-N23	PC(C38:6)	15	0.745783	0.612774	0.878792	0.54332	0.496741	0.589899	0.00494266	0.562826	0.488739	0.636913	0.0186316
M15-M19	N20-N23	PC(C40:5).7	15	0.69826	0.578396	0.818124	0.548597	0.500233	0.59696	0.0234005	0.472668	0.397915	0.547421	0.00127199
D10-D36	N30	Arg	28	0.684239	0.603241	0.765237	0.557314	0.511519	0.603108	0.00758141	0.573869	0.5126	0.635138	0.0333035
D10-D36	N30	HCys	28	0.630141	0.538606	0.721676	0.503735	0.456944	0.550527	0.0123631	0.488732	0.429026	0.548438	0.00968491
E66	N30	LysoPC(C18:0)	17	0.718251	0.610823	0.825679	0.585211	0.533114	0.637307	0.0291218	0.587875	0.528717	0.647034	0.0373585
E66	N30	LysoPC(C22:6)	17	0.717185	0.608554	0.825817	0.595404	0.547272	0.643536	0.0447448	0.566039	0.504259	0.627819	0.0178824
E66	N30	DiMeGly	17	0.699846	0.603998	0.795694	0.581744	0.529827	0.63366	0.0338666	0.551188	0.485981	0.616396	0.00850061
E66.9	N30	LysoPC(C18:0)	15	0.782463	0.70929	0.855636	0.614701	0.559854	0.669548	0.000331973	0.587875	0.528717	0.647034	5.25e-05
E66.9	N30	DiMeGly	15	0.716064	0.618248	0.813881	0.576474	0.520355	0.632593	0.0153722	0.551188	0.485981	0.616396	0.00470767
E65-E68	N30	LysoPC(C18:0)	17	0.718251	0.610823	0.825679	0.585211	0.533114	0.637307	0.0291218	0.587875	0.528717	0.647034	0.0373585
E65-E68	N30	LysoPC(C22:6)	17	0.717185	0.608554	0.825817	0.595404	0.547272	0.643536	0.0447448	0.566039	0.504259	0.627819	0.0178824
E65-E68	N30	DiMeGly	17	0.699846	0.603998	0.795694	0.581744	0.529827	0.63366	0.0338666	0.551188	0.485981	0.616396	0.0113663
E70-E90	N30	Arg	18	0.762728	0.676674	0.848782	0.540173	0.488648	0.591698	1.45e-05	0.573869	0.5126	0.635138	0.000469299
H25	N30	Met	17	0.69523	0.589658	0.800802	0.558436	0.495833	0.621039	0.029072	0.570949	0.510287	0.631612	0.045609
H25-H28	N30	Met	18	0.712543	0.607719	0.817368	0.56518	0.503109	0.62725	0.0178614	0.570949	0.510287	0.631612	0.0220671
I11	N30	Arachidonic acid	18	0.720264	0.592558	0.84797	0.583856	0.539443	0.62827	0.0482212	0.531994	0.469502	0.594486	0.00954256
I11	N30	Creatine	18	0.743762	0.645497	0.842027	0.589032	0.544895	0.633169	0.0049421	0.619266	0.56195	0.676583	0.0321055
I83	N30	Met	20	0.661251	0.598503	0.724	0.574797	0.528311	0.621282	0.0301436	0.570949	0.510287	0.631612	0.0427032
J30	N30	HCys	19	0.652695	0.545913	0.759478	0.481911	0.427594	0.536228	0.00343223	0.488732	0.429026	0.548438	0.00772299
L20-L30	N30	C2	15	0.68581	0.55202	0.8196	0.519079	0.461948	0.576211	0.0217505	0.487502	0.421803	0.5532	0.00789904
N10-N16	N30	Glutamine	15	0.747791	0.673176	0.822406	0.542929	0.481844	0.604014	3.27e-05	0.554783	0.489464	0.620102	0.000140527
D10-D36	N30-N39	HCys	30	0.626538	0.533688	0.719387	0.503735	0.456944	0.550527	0.0159006	0.505673	0.446558	0.564789	0.0291299
E66	N30-N39	LysoPC(C22:6)	19	0.71302	0.615437	0.810603	0.595404	0.547272	0.643536	0.0342892	0.564506	0.505714	0.623299	0.010707
E66.9	N30-N39	LysoPC(C18:0)	17	0.750562	0.667056	0.834068	0.614701	0.559854	0.669548	0.00776281	0.5805	0.524217	0.636784	0.000952107
E65-E68	N30-N39	LysoPC(C22:6)	19	0.71302	0.615437	0.810603	0.595404	0.547272	0.643536	0.0342892	0.564506	0.505714	0.623299	0.010707
E70-E90	N30-N39	Arg	19	0.76406	0.682501	0.845619	0.540173	0.488648	0.591698	5.78e-06	0.573699	0.514437	0.632961	0.000221223
H25	N30-N39	Met	18	0.706053	0.604329	0.807778	0.558436	0.495833	0.621039	0.0155297	0.559036	0.50007	0.618002	0.0143636
H25-H28	N30-N39	Met	19	0.721933	0.621128	0.822739	0.56518	0.503109	0.62725	0.00953502	0.559036	0.50007	0.618002	0.00632759
I11	N30-N39	LysoPC(C18:0)	18	0.707676	0.603082	0.81227	0.523176	0.478086	0.568267	0.00153244	0.5805	0.524217	0.636784	0.0360161
I11	N30-N39	Arachidonic acid	18	0.720264	0.592558	0.84797	0.583856	0.539443	0.62827	0.0482212	0.465023	0.405825	0.524221	0.000305289
I11	N30-N39	Creatine	18	0.743762	0.645497	0.842027	0.589032	0.544895	0.633169	0.0049421	0.614068	0.558197	0.669938	0.0246618
I10-I15	N30-N39	Creatine	34	0.716268	0.638773	0.793764	0.578519	0.541569	0.615469	0.00169642	0.614068	0.558197	0.669938	0.0361557
I83	N30-N39	Met	21	0.672198	0.608931	0.735465	0.574797	0.528311	0.621282	0.0151258	0.559036	0.50007	0.618002	0.0104037
M20-M25	N30-N39	X3OHbutyrate	15	0.661379	0.575177	0.747581	0.539362	0.48815	0.590575	0.0171869	0.518148	0.457335	0.578961	0.00914486
M51	N30-N39	Creatinine	20	0.677346	0.567283	0.787409	0.526336	0.481828	0.570844	0.0127873	0.546527	0.488473	0.604581	0.039518
M50-M54	N30-N39	Creatinine	37	0.654226	0.567274	0.741178	0.521045	0.48308	0.55901	0.00601548	0.546527	0.488473	0.604581	0.0436409
N10-N16	N30-N39	Glutamine	16	0.713756	0.617358	0.810155	0.542929	0.481844	0.604014	0.00339293	0.540493	0.477803	0.603183	0.00318717
D10-D36	N40	Glutamine	16	0.646043	0.556369	0.735716	0.513427	0.468101	0.558753	0.00977954	0.511752	0.452893	0.570612	0.0142338
D10-D36	N40	Kynurenine	16	0.708417	0.629393	0.787441	0.500626	0.454619	0.546633	9.01e-06	0.601745	0.544916	0.658574	0.0318472
H25	N40	LysoPC(C16:0)	20	0.677548	0.572785	0.782311	0.530492	0.469628	0.591356	0.0174807	0.523668	0.463431	0.583904	0.012669
H25-H28	N40	LysoPC(C16:0)	21	0.655796	0.547438	0.764154	0.528797	0.469559	0.588034	0.0440115	0.523668	0.463431	0.583904	0.0368804
I50	N40	Glutamine	16	0.647048	0.545345	0.748751	0.525636	0.461614	0.589659	0.0478528	0.511752	0.452893	0.570612	0.0241621
I50	N40	DiMeGly	16	0.789573	0.702678	0.876468	0.620449	0.560569	0.680328	0.00171052	0.646904	0.593839	0.699969	0.00609058
I50	N40	Kynurenine	16	0.85044	0.752883	0.947997	0.717553	0.660874	0.774233	0.0211012	0.601745	0.544916	0.658574	1.67e-05
I50	N40	Urea	16	0.806407	0.719367	0.893447	0.665714	0.608591	0.722836	0.00815395	0.639504	0.58488	0.694128	0.00148214
I50	N40	ADMA	16	0.81495	0.748352	0.881548	0.638581	0.578872	0.698291	0.0001148	0.620719	0.566052	0.675386	1.05e-05
L60-L75	N40	Ala	21	0.675517	0.56995	0.781085	0.527804	0.476702	0.578906	0.0136846	0.532934	0.475448	0.59042	0.0202076
L60-L75	N40	Tyr	21	0.663781	0.55136	0.776202	0.539098	0.488178	0.590019	0.0478883	0.528561	0.470665	0.586457	0.0362623
L60-L75	N40	C3	21	0.703415	0.592958	0.813873	0.529083	0.475721	0.582445	0.00541604	0.577794	0.518757	0.636831	0.0494936
L60-L75	N40	C4	21	0.710197	0.621489	0.798905	0.519903	0.464817	0.574988	0.000364433	0.569747	0.509995	0.629499	0.0101404
L60-L75	N40	Kynurenine	21	0.760173	0.678348	0.841998	0.505383	0.449874	0.560893	4.86e-07	0.601745	0.544916	0.658574	0.00185663
M17	N40	X3OHbutyrate	16	0.668405	0.534458	0.802351	0.502038	0.437941	0.566136	0.028259	0.509871	0.452023	0.567718	0.0318014
M17	N40	Trp	16	0.695101	0.566902	0.823299	0.512542	0.448232	0.576851	0.0114932	0.502617	0.443692	0.561543	0.00593328
M15-M19	N40	PC(C32:1)	34	0.695436	0.608477	0.782395	0.50829	0.458702	0.557877	0.000256193	0.589604	0.530696	0.648511	0.048437
M51	N40	Gly	37	0.707475	0.631018	0.783933	0.601902	0.559472	0.644332	0.0180833	0.597992	0.542788	0.653197	0.0229947
D10-D36	N40-N51	Tyr	20	0.677346	0.561266	0.793427	0.525096	0.479651	0.570541	0.0168161	0.53064	0.478007	0.583272	0.0242234
D10-D36	N40-N51	Glutamine	20	0.639253	0.545442	0.733064	0.513427	0.468101	0.558753	0.0180617	0.505583	0.451284	0.559882	0.0157571
D10-D36	N40-N51	Kynurenine	20	0.699142	0.620492	0.777792	0.500626	0.454619	0.546633	2.07e-05	0.591069	0.538731	0.643408	0.0250779
E70-E90	N40-N51	Leu	18	0.71618	0.616195	0.816165	0.540507	0.490237	0.590777	0.00213141	0.577749	0.523809	0.631689	0.0170486
I20-I25	N40-N51	Creatinine	30	0.65457	0.551853	0.757287	0.531914	0.47705	0.586779	0.0391471	0.536762	0.482068	0.591456	0.0474146
I50	N40-N51	DiMeGly	18	0.763847	0.677418	0.850276	0.620449	0.560569	0.680328	0.007585	0.614126	0.563279	0.664973	0.00347664
I50	N40-N51	ADMA	18	0.761106	0.664143	0.858068	0.638581	0.578872	0.698291	0.0351033	0.593033	0.540915	0.645152	0.00281128
M17	N40-N51	X3OHbutyrate	16	0.668405	0.534458	0.802351	0.502038	0.437941	0.566136	0.028259	0.509847	0.456712	0.562983	0.0237838
M17	N40-N51	Trp	16	0.695101	0.566902	0.823299	0.512542	0.448232	0.576851	0.0100202	0.52188	0.467946	0.575814	0.014772
M15-M19	N40-N51	PC(C32:1)	35	0.685831	0.59925	0.772413	0.50829	0.458702	0.557877	0.000500559	0.576223	0.521903	0.630542	0.0357145
M20-M25	N40-N51	Taurine	20	0.639001	0.517102	0.7609	0.500389	0.447474	0.553304	0.0406857	0.478726	0.422964	0.534487	0.0155461
M51	N40-N51	Gly	40	0.710788	0.63657	0.785006	0.601902	0.559472	0.644332	0.012648	0.6055	0.555237	0.655762	0.0214385
D10-D36	N80-N98	C4	23	0.652658	0.544022	0.761294	0.523682	0.477981	0.569382	0.0321394	0.499308	0.436097	0.562518	0.0169003
I11	N80-N98	Asp	19	0.63402	0.538335	0.729704	0.49807	0.452867	0.543273	0.0119128	0.514509	0.453917	0.575101	0.03877
N10-N16	N80-N98	C16	16	0.704397	0.587725	0.821069	0.516197	0.452952	0.579442	0.00456318	0.565375	0.490803	0.639948	0.0492513
N30-N39	N80-N98	Creatinine	15	0.713186	0.581878	0.844494	0.546527	0.488473	0.604581	0.0230465	0.536401	0.465605	0.607197	0.0203248
N30-N39	N80-N98	OxoPro	15	0.756693	0.668955	0.844432	0.580275	0.518407	0.642143	0.00130114	0.622833	0.552414	0.693252	0.019801
