# Supplementary material for: Mapping Metabolite and ICD-10 Associations
Source: Metabolites. 2020 May 14;10(5):196. doi: 10.3390/metabo10050196 (PMC7281140; doi:10.3390/metabo10050196)
Supplement: Supplementary file 1 [file metabolites-10-00196-s001.zip › metabolites-789306-pr-sp/Supplementary_Table_S4.xlsx]

## Sheet: Supplementary_Table_4
Supplementary Table S4. Antagonism between diseases. ICD-10 code combinations that have antagonistic effects on metabolite performance as a marker. P-values indicate the significance between the combination’s AUC-ROC and the AUC-ROC of individual codes.
				Disease 1 + Disease 2			Disease 1				Disease 2
Disease 1	Disease 2	Metabolite	Cases	AUC-ROC	AUC 95% CI minimum	AUC 95% CI maximum	AUC-ROC for Disease 1	AUC 95% CI minimum	AUC 95% CI maximum	p-value	AUC-ROC for Disease 2	AUC 95% CI minimum	AUC 95% CI maximum	p-value
D10-D36	E00-E07	Val	39	0.474412	0.379897	0.568927	0.511429	0.465591	0.557267	0.486224	0.583373	0.534273	0.632474	0.0446799
D10-D36	E66	Leu	30	0.482671	0.380255	0.585086	0.529862	0.484685	0.575039	0.408778	0.601615	0.552477	0.650754	0.044153
E00-E07	E66	Gly	25	0.442475	0.316721	0.568228	0.631714	0.582246	0.681183	0.00620468	0.531837	0.477867	0.585806	0.200802
E00-E07	E66	Glu	25	0.47858	0.358951	0.59821	0.578428	0.529508	0.627348	0.130221	0.640225	0.588963	0.691487	0.0131419
E11	E66	C2	16	0.459673	0.308264	0.611082	0.56337	0.483989	0.642751	0.225476	0.632302	0.582493	0.682111	0.0286018
D10-D36	E66.9	Leu	27	0.462925	0.360612	0.565239	0.529862	0.484685	0.575039	0.240993	0.605236	0.551617	0.658855	0.0168463
E00-E07	E66.9	Glu	19	0.470395	0.323162	0.617627	0.578428	0.529508	0.627348	0.172571	0.626708	0.57007	0.683346	0.0495907
D10-D36	E65-E68	Leu	30	0.482671	0.380255	0.585086	0.529862	0.484685	0.575039	0.408778	0.601615	0.552477	0.650754	0.0332104
E00-E07	E65-E68	Gly	25	0.442475	0.316721	0.568228	0.631714	0.582246	0.681183	0.00427072	0.531837	0.477867	0.585806	0.200802
E00-E07	E65-E68	Glu	25	0.47858	0.358951	0.59821	0.578428	0.529508	0.627348	0.130221	0.640225	0.588963	0.691487	0.0140148
E11	E65-E68	C2	16	0.459673	0.308264	0.611082	0.56337	0.483989	0.642751	0.212628	0.632302	0.582493	0.682111	0.0265672
D10-D36	E78	DiMeGly	23	0.504621	0.38558	0.623662	0.547663	0.504233	0.591094	0.484866	0.636054	0.581043	0.691064	0.0496801
E05	E70-E90	C4	24	0.444487	0.32765	0.561323	0.472727	0.403106	0.542348	0.684083	0.578112	0.527716	0.628508	0.037897
E00-E07	E70-E90	Leu	45	0.478491	0.389906	0.567076	0.616048	0.567565	0.664531	0.00736489	0.540507	0.490237	0.590777	0.232903
E00-E07	G47	Gly	18	0.485789	0.347788	0.623791	0.631714	0.582246	0.681183	0.0454792	0.538854	0.468518	0.609191	0.502023
D50-D53	G40-G47	Kynurenine	17	0.444254	0.299544	0.588963	0.613494	0.534023	0.692965	0.0481889	0.534906	0.488597	0.581215	0.242477
E70-E90	H25	C5	19	0.466044	0.382595	0.549493	0.559289	0.509437	0.609141	0.0604399	0.58572	0.529755	0.641684	0.0163592
D10-D36	H25-H28	C5	25	0.457039	0.353884	0.560193	0.501022	0.455171	0.546872	0.445203	0.583526	0.528266	0.638787	0.0284593
E78	H25-H28	C5	15	0.472825	0.381628	0.564021	0.63715	0.584386	0.689914	0.00163455	0.583526	0.528266	0.638787	0.0446167
E78	H25-H28	C51	15	0.472825	0.381628	0.564021	0.63715	0.584386	0.689914	0.00163455	0.583526	0.528266	0.638787	0.0446167
E70-E90	H25-H28	C5	20	0.475631	0.39405	0.557211	0.559289	0.509437	0.609141	0.0866927	0.583526	0.528266	0.638787	0.0259443
H25-H28	H91	C18	21	0.44151	0.320367	0.562654	0.554547	0.493512	0.615582	0.0900217	0.589837	0.53357	0.646104	0.0306019
E66	H90-H95	Glu	16	0.421231	0.264612	0.577851	0.640225	0.588963	0.691487	0.0080343	0.49244	0.439921	0.544959	0.398342
E66.9	H90-H95	Glu	16	0.421231	0.264612	0.577851	0.626708	0.57007	0.683346	0.0129202	0.49244	0.439921	0.544959	0.398342
E65-E68	H90-H95	Glu	16	0.421231	0.264612	0.577851	0.640225	0.588963	0.691487	0.00811997	0.49244	0.439921	0.544959	0.398342
E78	H90-H95	Phe	16	0.442462	0.330413	0.554512	0.585792	0.530519	0.641065	0.0246958	0.510741	0.457529	0.563953	0.280834
H25-H28	H90-H95	C18	23	0.440371	0.327949	0.552794	0.554547	0.493512	0.615582	0.0827053	0.58649	0.534874	0.638107	0.0168533
E70-E90	I10	C16	28	0.456838	0.343476	0.570199	0.489965	0.436374	0.543556	0.604671	0.605692	0.558678	0.652707	0.0202413
G40-G47	I10	C18	28	0.424393	0.311981	0.536805	0.536385	0.491161	0.581609	0.0676051	0.565558	0.518263	0.612853	0.0219422
H25-H28	I10	Phe	23	0.453529	0.33671	0.570348	0.537522	0.476495	0.598549	0.205831	0.579697	0.530476	0.628917	0.0462404
H90-H95	I10	DiMeGly	30	0.447944	0.336689	0.5592	0.578559	0.527312	0.629805	0.0339326	0.550278	0.500839	0.599717	0.091175
D10-D36	I11	C0	51	0.488603	0.409097	0.568109	0.497146	0.452426	0.541866	0.854384	0.589232	0.546225	0.632239	0.0281338
D10-D36	I11	C5	51	0.486867	0.405981	0.567753	0.501022	0.455171	0.546872	0.765451	0.609396	0.567502	0.65129	0.00799708
D10-D36	I11	DiMeGly	51	0.47065	0.390173	0.551126	0.547663	0.504233	0.591094	0.0976398	0.588458	0.545844	0.631073	0.0113232
E05	I11	C5	18	0.449927	0.318908	0.580947	0.59713	0.529138	0.665122	0.0508205	0.609396	0.567502	0.65129	0.0165299
E00-E07	I11	Orn	40	0.435247	0.351168	0.519326	0.513798	0.463678	0.563918	0.115947	0.564605	0.522953	0.606258	0.00536964
E00-E07	I11	C5	40	0.502472	0.417555	0.587389	0.593166	0.545987	0.640345	0.0674596	0.609396	0.567502	0.65129	0.0256738
G47	I11	C0	25	0.464422	0.35954	0.569303	0.531734	0.465794	0.597673	0.280033	0.589232	0.546225	0.632239	0.0251938
G40-G47	I11	SDMA	53	0.476169	0.396847	0.555491	0.550893	0.505626	0.59616	0.108996	0.575241	0.529823	0.620659	0.0319815
G50-G59	I11	C0	20	0.463976	0.35784	0.570112	0.48179	0.406837	0.556742	0.788181	0.589232	0.546225	0.632239	0.0263724
H25	I11	Uric acid	38	0.439363	0.34559	0.533136	0.521535	0.45517	0.587899	0.161109	0.627876	0.584795	0.670958	0.000280763
H25-H28	I11	Uric acid	39	0.451672	0.357298	0.546047	0.513295	0.447561	0.579029	0.29379	0.627876	0.584795	0.670958	0.000546639
E66	I11.0	Orn	17	0.446739	0.341232	0.552246	0.594842	0.543934	0.64575	0.0103379	0.587642	0.504307	0.670976	0.0312173
E66	I11.0	Orn1	17	0.446739	0.341232	0.552246	0.594842	0.543934	0.64575	0.0103379	0.587642	0.504307	0.670976	0.0312173
E66.9	I11.0	Orn	16	0.461432	0.353365	0.569499	0.606954	0.552453	0.661456	0.0145684	0.587642	0.504307	0.670976	0.0707397
E65-E68	I11.0	Orn	17	0.446739	0.341232	0.552246	0.594842	0.543934	0.64575	0.0103132	0.587642	0.504307	0.670976	0.0356903
E65-E68	I11.0	Orn1	17	0.446739	0.341232	0.552246	0.594842	0.543934	0.64575	0.0103132	0.587642	0.504307	0.670976	0.0356903
A15-A19	I10-I15	Kynurenic acid	24	0.45217	0.328283	0.576056	0.537891	0.435737	0.640046	0.295539	0.590658	0.55332	0.627996	0.0284161
D10-D36	I10-I15	DiMeGly	87	0.500075	0.439276	0.560873	0.547663	0.504233	0.591094	0.209799	0.589145	0.55258	0.625709	0.0139706
D10-D36	I10-I15	Kynurenic acid	87	0.485464	0.420025	0.550903	0.540356	0.495249	0.585462	0.176024	0.590658	0.55332	0.627996	0.00652626
D10-D36	I10-I15	Uric acid	87	0.47517	0.410817	0.539524	0.556015	0.510114	0.601915	0.0451566	0.605367	0.568787	0.641947	0.000583411
D10-D36	I10-I15	Uric acid1	87	0.47517	0.410817	0.539524	0.556015	0.510114	0.601915	0.0451566	0.605367	0.568787	0.641947	0.000583411
D50	I10-I15	Ala	22	0.42196	0.300864	0.543055	0.579328	0.496531	0.662125	0.0274287	0.588348	0.551916	0.62478	0.0100317
D50	I10-I15	ADMA	22	0.47417	0.351159	0.597181	0.585694	0.502362	0.669026	0.141429	0.598849	0.562631	0.635066	0.0481149
D50-D53	I10-I15	Ala	22	0.42196	0.300864	0.543055	0.58392	0.502152	0.665687	0.0249991	0.588348	0.551916	0.62478	0.0100317
D50-D53	I10-I15	Ala1	22	0.42196	0.300864	0.543055	0.58392	0.502152	0.665687	0.0249991	0.588348	0.551916	0.62478	0.0100317
D50-D53	I10-I15	ADMA	22	0.47417	0.351159	0.597181	0.586944	0.505034	0.668854	0.134934	0.598849	0.562631	0.635066	0.048381
E03	I10-I15	Glu	16	0.475691	0.351399	0.599983	0.535015	0.442948	0.627083	0.42461	0.6036	0.567071	0.640128	0.0428737
E00-E07	I10-I15	Orn	64	0.468173	0.395072	0.541273	0.513798	0.463678	0.563918	0.313143	0.578911	0.542732	0.61509	0.00696083
E00-E07	I10-I15	C5	64	0.504356	0.437389	0.571323	0.593166	0.545987	0.640345	0.0322473	0.600913	0.564929	0.636897	0.0129011
E00-E07	I10-I15	C51	64	0.504356	0.437389	0.571323	0.593166	0.545987	0.640345	0.0322473	0.600913	0.564929	0.636897	0.0129011
E00-E07	I10-I15	SDMA	64	0.465442	0.391279	0.539605	0.498191	0.449364	0.547019	0.469844	0.556967	0.51957	0.594364	0.0345828
E11	I10-I15	C16	42	0.473217	0.382067	0.564368	0.531514	0.448869	0.614159	0.345178	0.614615	0.578393	0.650836	0.00394673
E10-E14	I10-I15	C16	45	0.474925	0.389116	0.560734	0.488196	0.413011	0.56338	0.819685	0.614615	0.578393	0.650836	0.00286918
E70-E90	I10-I15	ADMA	79	0.496469	0.428084	0.564853	0.523143	0.472101	0.574185	0.540166	0.598849	0.562631	0.635066	0.00798058
G47	I10-I15	C4	40	0.442147	0.341683	0.542612	0.542007	0.468865	0.615149	0.110295	0.585987	0.54899	0.622984	0.00813104
G47	I10-I15	Lactate	40	0.457904	0.36045	0.555358	0.552772	0.483427	0.622117	0.116576	0.569272	0.532297	0.606247	0.0313396
G40-G47	I10-I15	LysoPC(C18:2)	79	0.450101	0.382662	0.517539	0.500373	0.45479	0.545956	0.226251	0.542921	0.505703	0.58014	0.0194438
G50-G59	I10-I15	C0	27	0.45073	0.351795	0.549666	0.48179	0.406837	0.556742	0.623871	0.603399	0.56682	0.639979	0.0027302
H25	I10-I15	Glu	60	0.517122	0.440036	0.594209	0.523167	0.458877	0.587458	0.906053	0.6036	0.567071	0.640128	0.047119
H25	I10-I15	PC(C38:6)	60	0.485454	0.409467	0.561441	0.49366	0.429794	0.557526	0.871293	0.591812	0.555341	0.628283	0.015143
H25	I10-I15	PC(C40:5).7	60	0.479653	0.403297	0.556009	0.540567	0.476463	0.60467	0.237927	0.590585	0.553682	0.627488	0.010361
H25	I10-I15	Uric acid	60	0.488135	0.412376	0.563895	0.521535	0.45517	0.587899	0.515792	0.605367	0.568787	0.641947	0.00688132
H25-H28	I10-I15	Glu	62	0.513988	0.438304	0.589671	0.518359	0.45593	0.580788	0.930419	0.6036	0.567071	0.640128	0.0367929
H25-H28	I10-I15	PC(C38:6)	62	0.491315	0.417251	0.565379	0.501121	0.439462	0.56278	0.841945	0.591812	0.555341	0.628283	0.0143635
H25-H28	I10-I15	PC(C40:5).7	62	0.489752	0.414469	0.565034	0.528078	0.464962	0.591194	0.455254	0.590585	0.553682	0.627488	0.0180719
H25-H28	I10-I15	Uric acid	62	0.4914	0.416426	0.566374	0.513295	0.447561	0.579029	0.666958	0.605367	0.568787	0.641947	0.0076456
H80-H83	I10-I15	C0	21	0.443194	0.323015	0.563372	0.561783	0.458922	0.664645	0.135085	0.603399	0.56682	0.639979	0.0125688
H91	I10-I15	Glu	58	0.479276	0.401162	0.55739	0.513207	0.455104	0.57131	0.489202	0.6036	0.567071	0.640128	0.0042908
H91.9	I10-I15	Kynurenine	31	0.485583	0.393875	0.577291	0.495566	0.423159	0.567973	0.867025	0.600993	0.564561	0.637425	0.0176241
H90-H95	I10-I15	Val	72	0.486059	0.424474	0.547645	0.524075	0.473795	0.574355	0.336666	0.568391	0.531948	0.604835	0.0242652
H90-H95	I10-I15	PC(C40:5).7	72	0.512957	0.444208	0.581706	0.522597	0.468813	0.576381	0.82668	0.590585	0.553682	0.627488	0.0496422
I10-I15	I20	C3	25	0.430791	0.311063	0.550519	0.588088	0.551957	0.624219	0.0118236	0.461622	0.364344	0.5589	0.695317
E11	I25	Betaine	16	0.429585	0.263659	0.595512	0.55949	0.47578	0.6432	0.164159	0.638704	0.574383	0.703024	0.0170729
E10-E14	I25	Betaine	16	0.429585	0.263659	0.595512	0.549595	0.469738	0.629452	0.190659	0.638704	0.574383	0.703024	0.0178746
I10-I15	I25	Lactate	55	0.464987	0.384232	0.545741	0.569272	0.532297	0.606247	0.0177596	0.511481	0.442646	0.580317	0.390557
D10-D36	I20-I25	Betaine	23	0.499428	0.37964	0.619216	0.563466	0.518531	0.608401	0.305905	0.639608	0.583737	0.695479	0.0378292
E00-E07	I20-I25	Glu	17	0.436679	0.311833	0.561525	0.578428	0.529508	0.627348	0.0384651	0.56295	0.505994	0.619905	0.0604467
E00-E07	I20-I25	Betaine	17	0.46976	0.338883	0.600637	0.560517	0.513542	0.607492	0.201045	0.639608	0.583737	0.695479	0.0170722
E10-E14	I20-I25	Betaine	22	0.43299	0.30089	0.565091	0.549595	0.469738	0.629452	0.126903	0.639608	0.583737	0.695479	0.00366921
E78	I20-I25	Taurine	33	0.440463	0.332574	0.548352	0.536339	0.475344	0.597334	0.128772	0.566289	0.507751	0.624827	0.0375711
E78	I20-I25	ADMA	33	0.48742	0.391894	0.582947	0.51452	0.453838	0.575203	0.626491	0.598886	0.546408	0.651363	0.0451944
E70-E90	I20-I25	C16	34	0.467638	0.368621	0.566655	0.489965	0.436374	0.543556	0.697573	0.598622	0.542899	0.654345	0.0196074
H90-H95	I20-I25	Gly	23	0.462947	0.331347	0.594546	0.506972	0.452338	0.561606	0.544899	0.604851	0.548545	0.661156	0.0441755
H90-H95	I20-I25	C16	23	0.465389	0.343088	0.58769	0.590985	0.54037	0.6416	0.064326	0.598622	0.542899	0.654345	0.0479024
H90-H95	I20-I25	Arachidonic acid	23	0.448997	0.332332	0.565661	0.583336	0.530661	0.636012	0.0367299	0.506544	0.452615	0.560473	0.363127
I10	I20-I25	C16	20	0.432644	0.315185	0.550103	0.605692	0.558678	0.652707	0.00595275	0.598622	0.542899	0.654345	0.0119745
I10	I20-I25	C161	20	0.432644	0.315185	0.550103	0.605692	0.558678	0.652707	0.00595275	0.598622	0.542899	0.654345	0.0119745
I11	I20-I25	Taurine	58	0.45848	0.379858	0.537101	0.50188	0.457213	0.546548	0.346991	0.566289	0.507751	0.624827	0.0271125
I11.0	I20-I25	SDMA	18	0.475775	0.328314	0.623236	0.655793	0.557998	0.753588	0.0402502	0.548554	0.491773	0.605334	0.352498
I10-I15	I48	LysoPC(C22:6)	26	0.493011	0.394771	0.59125	0.600297	0.564354	0.636241	0.0370004	0.503308	0.415706	0.59091	0.87815
E11	I49	C4	20	0.448537	0.326739	0.570334	0.641746	0.566693	0.716799	0.00741815	0.514137	0.468091	0.560182	0.323617
E70-E90	I49	C3	36	0.438063	0.334151	0.541974	0.567066	0.516537	0.617595	0.0270219	0.505453	0.459322	0.551584	0.245528
H91	I49	DiMeGly	28	0.447573	0.343842	0.551304	0.577137	0.519682	0.634592	0.0328806	0.493157	0.448321	0.537994	0.429309
H90-H95	I49	DiMeGly	31	0.456649	0.361003	0.552295	0.578559	0.527312	0.629805	0.0243058	0.493157	0.448321	0.537994	0.498271
I11	I49	Gly	61	0.455047	0.378309	0.531786	0.556842	0.510861	0.602822	0.0269089	0.504566	0.459374	0.549758	0.274519
I11	I49	C3	61	0.470794	0.398796	0.542792	0.578696	0.536335	0.621057	0.0111188	0.505453	0.459322	0.551584	0.427054
I11	I49	C4	61	0.459965	0.383662	0.536269	0.590731	0.546681	0.634782	0.00327826	0.514137	0.468091	0.560182	0.233685
I10-I15	I49	C4	96	0.469615	0.408411	0.53082	0.585987	0.54899	0.622984	0.00114367	0.514137	0.468091	0.560182	0.25472
I10-I15	I49	Uric acid	96	0.523884	0.459605	0.588164	0.605367	0.568787	0.641947	0.0309721	0.504833	0.458206	0.55146	0.638258
I20-I25	I49	Betaine	34	0.530194	0.440615	0.619774	0.639608	0.583737	0.695479	0.0423879	0.501692	0.458229	0.545154	0.574829
E66	I49.9	Betaine	21	0.458249	0.370897	0.545601	0.556334	0.507849	0.604818	0.0427332	0.52015	0.460568	0.579731	0.25137
E66.9	I49.9	Betaine	21	0.458249	0.370897	0.545601	0.561725	0.509112	0.614339	0.0428627	0.52015	0.460568	0.579731	0.25137
I10-I15	I49.9	Betaine	44	0.453605	0.37333	0.533881	0.548038	0.511471	0.584605	0.036066	0.52015	0.460568	0.579731	0.19218
D10-D36	I50	Urea	24	0.53601	0.431107	0.640912	0.505721	0.460044	0.551398	0.593549	0.665714	0.608591	0.722836	0.0334715
E66	I50	C18	21	0.46556	0.335132	0.595989	0.534225	0.481561	0.58689	0.331426	0.606871	0.545943	0.667798	0.0492034
E66.9	I50	Creatine	15	0.436814	0.31286	0.560768	0.583744	0.527857	0.639631	0.026545	0.504005	0.442266	0.565745	0.341762
E66.9	I50	HCys	15	0.422423	0.281365	0.563481	0.528335	0.472043	0.584627	0.163973	0.610954	0.548753	0.673155	0.0139689
E65-E68	I50	C18	21	0.46556	0.335132	0.595989	0.534225	0.481561	0.58689	0.33614	0.606871	0.545943	0.667798	0.0466858
H91	I50	Phe	18	0.412163	0.286814	0.537512	0.518249	0.459061	0.577437	0.130654	0.568923	0.504104	0.633741	0.0273842
H90-H95	I50	C3	21	0.415584	0.306399	0.524769	0.534572	0.482839	0.586305	0.0557	0.57259	0.511994	0.633186	0.0114731
H90-H95	I50	HCys	21	0.423184	0.304994	0.541374	0.471953	0.420197	0.523709	0.458928	0.610954	0.548753	0.673155	0.00448144
I10-I15	I50	Orn	59	0.480309	0.405345	0.555273	0.578911	0.542732	0.61509	0.0183862	0.548595	0.488272	0.608917	0.156949
I10-I15	I50	PC(C38:6)	59	0.496902	0.423583	0.570221	0.591812	0.555341	0.628283	0.0234769	0.506068	0.444779	0.567357	0.850898
I10-I15	I50	LysoPC(C22:6)	59	0.504041	0.430638	0.577445	0.600297	0.564354	0.636241	0.0211223	0.506141	0.443596	0.568686	0.965286
I49	I50	C0	35	0.442623	0.352979	0.532266	0.514188	0.469715	0.55866	0.158822	0.588056	0.527564	0.648549	0.00746244
I49	I50	C4	35	0.493618	0.396431	0.590805	0.514137	0.468091	0.560182	0.708496	0.622536	0.562267	0.682805	0.0261917
I49	I50	Urea	35	0.554011	0.458654	0.649367	0.545323	0.498922	0.591725	0.872464	0.665714	0.608591	0.722836	0.0490517
E66	I51.4	LysoPC(C22:6)	15	0.422088	0.279475	0.564701	0.595404	0.547272	0.643536	0.0177899	0.63469	0.540965	0.728415	0.0104715
E66	I51.4	LysoPC(C22:6)1	15	0.422088	0.279475	0.564701	0.595404	0.547272	0.643536	0.0177899	0.63469	0.540965	0.728415	0.0104715
E66	I51.4	Arachidonic acid	15	0.41921	0.305123	0.533298	0.550769	0.501739	0.5998	0.0380353	0.500732	0.416749	0.584715	0.259523
E66.9	I51.4	LysoPC(C22:6)	15	0.422088	0.279475	0.564701	0.611101	0.55852	0.663681	0.010821	0.63469	0.540965	0.728415	0.013044
E66.9	I51.4	LysoPC(C22:6)1	15	0.422088	0.279475	0.564701	0.611101	0.55852	0.663681	0.010821	0.63469	0.540965	0.728415	0.013044
E65-E68	I51.4	LysoPC(C22:6)	15	0.422088	0.279475	0.564701	0.595404	0.547272	0.643536	0.0179923	0.63469	0.540965	0.728415	0.0128703
E65-E68	I51.4	LysoPC(C22:6)1	15	0.422088	0.279475	0.564701	0.595404	0.547272	0.643536	0.0179923	0.63469	0.540965	0.728415	0.0128703
E65-E68	I51.4	Arachidonic acid	15	0.41921	0.305123	0.533298	0.550769	0.501739	0.5998	0.0380353	0.500732	0.416749	0.584715	0.259523
G43	I30-I52	Kynurenine	26	0.489028	0.385995	0.59206	0.483396	0.411118	0.555673	0.930118	0.619179	0.581734	0.656625	0.0201253
I11	I30-I52	PC(C38:6)	106	0.467966	0.410411	0.525522	0.557409	0.512606	0.602212	0.0128686	0.496333	0.457875	0.534792	0.421975
I10-I15	I60-I69	C3	21	0.451756	0.340186	0.563325	0.588088	0.551957	0.624219	0.0213174	0.479017	0.379954	0.57808	0.720293
I10-I15	I60-I69	C5	21	0.47138	0.363518	0.579243	0.600913	0.564929	0.636897	0.0224228	0.500903	0.410592	0.591215	0.680886
I10-I15	I60-I69	Arachidonic acid	21	0.477297	0.382765	0.571829	0.585438	0.548895	0.621981	0.0366932	0.492594	0.406604	0.578585	0.814526
E66	I83	Val	24	0.485014	0.361906	0.608121	0.628116	0.577944	0.678288	0.03506	0.569644	0.520728	0.618559	0.203585
E66	I83	Leu	24	0.478428	0.368417	0.588439	0.601615	0.552477	0.650754	0.03659	0.554332	0.507231	0.601433	0.21402
E66.9	I83	Leu	22	0.469804	0.352658	0.58695	0.605236	0.551617	0.658855	0.0373549	0.554332	0.507231	0.601433	0.189699
E65-E68	I83	Val	24	0.485014	0.361906	0.608121	0.628116	0.577944	0.678288	0.03506	0.569644	0.520728	0.618559	0.201977
E65-E68	I83	Leu	24	0.478428	0.368417	0.588439	0.601615	0.552477	0.650754	0.0401654	0.554332	0.507231	0.601433	0.21402
I10-I15	I83	Creatine	63	0.483558	0.403878	0.563238	0.578519	0.541569	0.615469	0.0312872	0.485846	0.43412	0.537572	0.962351
E66	I83.9	Val	19	0.465673	0.335194	0.596152	0.628116	0.577944	0.678288	0.0229155	0.577319	0.499146	0.655492	0.146391
E66.9	I83.9	Val	19	0.465673	0.335194	0.596152	0.625953	0.570751	0.681156	0.0267643	0.577319	0.499146	0.655492	0.150247
E65-E68	I83.9	Val	19	0.465673	0.335194	0.596152	0.628116	0.577944	0.678288	0.0229155	0.577319	0.499146	0.655492	0.141033
I10-I15	I83.9	X2OHbutyrate	21	0.462819	0.341533	0.584105	0.597105	0.560601	0.63361	0.0379257	0.511818	0.436583	0.587052	0.495122
E66	I80-I89	Val	27	0.495935	0.383454	0.608415	0.628116	0.577944	0.678288	0.0356025	0.565484	0.520454	0.610514	0.259084
E66	I80-I89	Leu	27	0.468948	0.365005	0.57289	0.601615	0.552477	0.650754	0.0191287	0.5435	0.499218	0.587781	0.196128
E66.9	I80-I89	Leu	25	0.460609	0.350869	0.570348	0.605236	0.551617	0.658855	0.0173089	0.5435	0.499218	0.587781	0.170018
E65-E68	I80-I89	Val	27	0.495935	0.383454	0.608415	0.628116	0.577944	0.678288	0.0356025	0.565484	0.520454	0.610514	0.256704
E65-E68	I80-I89	Leu	27	0.468948	0.365005	0.57289	0.601615	0.552477	0.650754	0.0217161	0.5435	0.499218	0.587781	0.196128
I10	I80-I89	LysoPC(C22:6)	33	0.460804	0.366519	0.55509	0.586946	0.541991	0.631901	0.0189774	0.549039	0.502917	0.595161	0.0879866
I25	I80-I89	Gly	19	0.469917	0.331577	0.608257	0.630826	0.565675	0.695978	0.0338202	0.550974	0.505249	0.596699	0.275761
I25	I80-I89	Kynurenic acid	19	0.445671	0.284185	0.607156	0.631752	0.561436	0.702068	0.0376905	0.508267	0.461663	0.55487	0.465571
I20-I25	I80-I89	C3	22	0.435012	0.322384	0.547641	0.581714	0.527496	0.635931	0.0178668	0.513998	0.468778	0.559218	0.20234
I20-I25	I80-I89	Kynurenic acid	22	0.443515	0.300675	0.586355	0.616192	0.558097	0.674286	0.0264605	0.508267	0.461663	0.55487	0.398467
I11	J30	ADMA	23	0.41938	0.306466	0.532294	0.587885	0.544135	0.631635	0.00606678	0.51808	0.46445	0.571709	0.121951
I10-I15	J30	PC(C40:5).7	45	0.434323	0.353933	0.514712	0.590585	0.553682	0.627488	0.00048075	0.514514	0.462507	0.566521	0.100863
E00-E07	J35	Val	47	0.473802	0.387704	0.559899	0.583373	0.534273	0.632474	0.0266352	0.504788	0.465072	0.544505	0.521931
E66.9	J35	Lactate	28	0.491462	0.388582	0.594342	0.637127	0.584723	0.68953	0.0126105	0.519671	0.479114	0.560227	0.617186
E65-E68	J35	Lactate	33	0.513881	0.419841	0.607922	0.617529	0.568455	0.666603	0.0498065	0.519671	0.479114	0.560227	0.911789
H40	J35	C16	16	0.42343	0.292568	0.554291	0.596787	0.504382	0.689192	0.0255594	0.512564	0.472615	0.552514	0.20191
H40-h42	J35	C16	16	0.42343	0.292568	0.554291	0.596787	0.504382	0.689192	0.0317139	0.512564	0.472615	0.552514	0.20191
I10	J35	X2OHbutyrate	42	0.47479	0.386575	0.563005	0.587432	0.541953	0.632911	0.0273451	0.53366	0.494362	0.572959	0.227286
I11	J35	Orn	43	0.468504	0.388107	0.548901	0.564605	0.522953	0.606258	0.0357011	0.530432	0.49027	0.570593	0.177038
I11	J35	Urea	43	0.537767	0.458305	0.617228	0.644757	0.603566	0.685949	0.0192629	0.545958	0.50568	0.586237	0.854867
I11	J35	Uric acid	43	0.534475	0.455014	0.613936	0.627876	0.584795	0.670958	0.0430084	0.554689	0.515706	0.593673	0.653174
I10-I15	J35	Leu	82	0.460093	0.391471	0.528716	0.557139	0.520035	0.594243	0.0122522	0.511611	0.470926	0.552297	0.205414
I10-I15	J35	Uric acid	82	0.511289	0.448327	0.574252	0.605367	0.568787	0.641947	0.0114284	0.554689	0.515706	0.593673	0.252398
I20-I25	J35	C4	19	0.424077	0.291386	0.556767	0.607001	0.551494	0.662508	0.00941417	0.491349	0.451437	0.53126	0.335238
I80-I89	J35	Val	56	0.474635	0.395301	0.55397	0.565484	0.520454	0.610514	0.0452834	0.504788	0.465072	0.544505	0.505435
J34	J35	OxoPro	25	0.445639	0.329377	0.561901	0.602522	0.523644	0.681401	0.0275368	0.525064	0.48465	0.565478	0.206206
E00-E07	J35.0	Val	46	0.48155	0.394887	0.568213	0.583373	0.534273	0.632474	0.0442554	0.501232	0.461036	0.541427	0.686418
E66	J35.0	Lactate	31	0.487228	0.394529	0.579928	0.617529	0.568455	0.666603	0.0164369	0.521822	0.4806	0.563044	0.504038
E66.9	J35.0	Hexoses	27	0.473841	0.361764	0.585917	0.615942	0.560443	0.671441	0.0237085	0.504814	0.464716	0.544912	0.610143
E66.9	J35.0	Lactate	27	0.47512	0.373504	0.576737	0.637127	0.584723	0.68953	0.00477336	0.521822	0.4806	0.563044	0.40403
E65-E68	J35.0	Lactate	31	0.487228	0.394529	0.579928	0.617529	0.568455	0.666603	0.0134878	0.521822	0.4806	0.563044	0.504038
H91	J35.0	Arachidonic acid	20	0.439455	0.301497	0.577414	0.59407	0.535266	0.652874	0.0394902	0.502684	0.461708	0.543659	0.380133
I11	J35.0	Urea	41	0.552175	0.471873	0.632477	0.644757	0.603566	0.685949	0.0445453	0.54452	0.503553	0.585487	0.86775
I10-I15	J35.0	Leu	78	0.466472	0.396842	0.536101	0.557139	0.520035	0.594243	0.0239142	0.50842	0.467236	0.549603	0.297598
I10-I15	J35.0	Glu	78	0.513899	0.444854	0.582945	0.6036	0.567071	0.640128	0.0245449	0.55096	0.509082	0.592839	0.364838
I10-I15	J35.0	Uric acid	78	0.51763	0.452532	0.582728	0.605367	0.568787	0.641947	0.021413	0.554758	0.515157	0.594358	0.330354
I20-I25	J35.0	C4	18	0.439465	0.302802	0.576128	0.607001	0.551494	0.662508	0.0215739	0.509336	0.468812	0.54986	0.336891
I80-I89	J35.0	Val	55	0.47093	0.390543	0.551317	0.565484	0.520454	0.610514	0.0458789	0.501232	0.461036	0.541427	0.508845
J34	J35.0	OxoPro	24	0.459009	0.34084	0.577178	0.602522	0.523644	0.681401	0.0458811	0.528224	0.487364	0.569084	0.27814
E00-E07	J30-J39	Val	65	0.455391	0.381538	0.529244	0.583373	0.534273	0.632474	0.00567068	0.504971	0.468485	0.541457	0.241591
H90-H95	J30-J39	ADMA	47	0.461993	0.381923	0.542064	0.570958	0.51882	0.623097	0.0221056	0.524918	0.488376	0.56146	0.161364
I10-I15	J30-J39	PC(C36:3)	129	0.487717	0.433355	0.54208	0.555146	0.517929	0.592363	0.0496695	0.503134	0.466588	0.539679	0.644657
I25	J30-J39	C0	25	0.437404	0.322141	0.552667	0.590897	0.526458	0.655337	0.0172585	0.503017	0.466669	0.539364	0.289312
I25	J30-J39	C2	25	0.442799	0.33345	0.552148	0.580541	0.512301	0.648782	0.0343173	0.49199	0.455696	0.528284	0.402865
I25	J30-J39	C4	25	0.431318	0.312095	0.550542	0.585613	0.517697	0.653528	0.0289066	0.500806	0.464211	0.5374	0.272557
I25	J30-J39	LysoPC(C16:0)	25	0.425436	0.30956	0.541312	0.589829	0.520606	0.659052	0.0162425	0.50181	0.465564	0.538057	0.217851
I20-I25	J30-J39	C0	32	0.44216	0.337814	0.546507	0.585363	0.530038	0.640688	0.0126107	0.503017	0.466669	0.539364	0.282116
I30-I52	J30-J39	C2	150	0.472063	0.423222	0.520905	0.554936	0.516705	0.593167	0.0082613	0.49199	0.455696	0.528284	0.521069
I84	J30-J39	ADMA	15	0.420415	0.268047	0.572783	0.61328	0.509371	0.71719	0.0371207	0.524918	0.488376	0.56146	0.191417
G40-G47	J45	PC(C38:6)	16	0.423053	0.258816	0.58729	0.49163	0.446539	0.536722	0.430167	0.615702	0.533006	0.698397	0.0334585
I10-I15	J45	C5	24	0.496538	0.40866	0.584417	0.600913	0.564929	0.636897	0.031396	0.527529	0.454776	0.600282	0.598442
J30-J39	J45	C2	24	0.468296	0.342632	0.59396	0.49199	0.455696	0.528284	0.722626	0.617594	0.534045	0.701143	0.0413115
I20-I25	J40-J47	C4	18	0.427884	0.288434	0.567334	0.607001	0.551494	0.662508	0.0171597	0.547086	0.479724	0.614448	0.128081
J35	J40-J47	C2	22	0.457809	0.323035	0.592582	0.514019	0.474193	0.553845	0.433232	0.621943	0.557237	0.68665	0.0328693
J30-J39	J40-J47	Eicosapentanoic acid	40	0.463028	0.38036	0.545696	0.515099	0.478602	0.551597	0.255503	0.577366	0.514295	0.640438	0.0282502
I10-I15	K21	C2	21	0.472198	0.356856	0.58754	0.606103	0.570109	0.642097	0.0286806	0.56952	0.485002	0.654038	0.172634
I10-I15	K21	Urea	21	0.513853	0.405086	0.622619	0.631177	0.595844	0.66651	0.0402609	0.510656	0.438499	0.582812	0.961714
I10-I15	K25	PC(C40:5).7	31	0.462212	0.356229	0.568195	0.590585	0.553682	0.627488	0.0228215	0.513989	0.445762	0.582217	0.412235
I10-I15	K26	C4	18	0.430178	0.328367	0.531989	0.585987	0.54899	0.622984	0.00346199	0.459864	0.370281	0.549447	0.66794
I10-I15	K29	C5	25	0.454848	0.359576	0.550119	0.600913	0.564929	0.636897	0.00507733	0.558073	0.491534	0.624612	0.078496
H91	K20-K31	ADMA	30	0.440163	0.335331	0.544996	0.571766	0.515287	0.628245	0.0238109	0.550878	0.506598	0.595158	0.0545872
H90-H95	K20-K31	DiMeGly	40	0.461818	0.376035	0.5476	0.578559	0.527312	0.629805	0.0233593	0.532929	0.489439	0.576419	0.142749
I10	K20-K31	C5	40	0.47016	0.386319	0.554	0.539753	0.492017	0.587489	0.143604	0.583569	0.540951	0.626186	0.0186067
I10-I15	K20-K31	C2	85	0.523593	0.463461	0.583725	0.606103	0.570109	0.642097	0.0211474	0.512763	0.467703	0.557823	0.77761
I25	K20-K31	C5	18	0.454291	0.334649	0.573934	0.615684	0.552058	0.679309	0.0164601	0.583569	0.540951	0.626186	0.0368858
I25	K20-K31	C51	18	0.454291	0.334649	0.573934	0.615684	0.552058	0.679309	0.0164601	0.583569	0.540951	0.626186	0.0368858
I20-I25	K20-K31	C5	27	0.441998	0.350855	0.533141	0.625682	0.572553	0.678812	0.000393925	0.583569	0.540951	0.626186	0.00457699
I20-I25	K20-K31	C51	27	0.441998	0.350855	0.533141	0.625682	0.572553	0.678812	0.000393925	0.583569	0.540951	0.626186	0.00457699
I49.9	K20-K31	C5	25	0.442677	0.332578	0.552777	0.503674	0.43717	0.570178	0.352793	0.583569	0.540951	0.626186	0.0185739
I50	K20-K31	C0	23	0.446048	0.336079	0.556017	0.588056	0.527564	0.648549	0.0272108	0.550258	0.505856	0.594661	0.0754008
I10-I15	L20-L30	PC(C38:6)	37	0.478495	0.391355	0.565635	0.591812	0.555341	0.628283	0.0171253	0.554646	0.500349	0.608943	0.146217
I10-I15	L20-L30	Kynurenine	37	0.473667	0.371198	0.576136	0.600993	0.564561	0.637425	0.0219144	0.558587	0.501584	0.61559	0.142072
I10-I15	L60-L75	C3	42	0.471522	0.386347	0.556697	0.588088	0.551957	0.624219	0.0148286	0.529083	0.475721	0.582445	0.259181
I10-I15	L60-L75	C5	42	0.457713	0.374221	0.541205	0.600913	0.564929	0.636897	0.00217648	0.51502	0.462052	0.567989	0.25602
I10-I15	L60-L75	C18	42	0.459224	0.36871	0.549738	0.575663	0.538676	0.61265	0.0179372	0.519947	0.464892	0.575001	0.261434
I10-I15	M13	ADMA	23	0.460966	0.337257	0.584676	0.598849	0.562631	0.635066	0.0321401	0.533772	0.461231	0.606313	0.310871
J35	M13	PC(C38:6)	22	0.497059	0.394254	0.599863	0.490346	0.451533	0.52916	0.904721	0.623384	0.556159	0.690609	0.0342597
J35.0	M13	Arg	22	0.437218	0.32181	0.552627	0.556986	0.515529	0.598442	0.0460929	0.489016	0.415899	0.562134	0.45753
J35.0	M13	PC(C38:6)	22	0.497059	0.394254	0.599863	0.513999	0.474606	0.553393	0.759162	0.623384	0.556159	0.690609	0.0382804
E65-E68	M05-M14	Phe	28	0.47831	0.366926	0.589694	0.60011	0.548421	0.651799	0.0466144	0.561241	0.509014	0.613468	0.184671
I10	M05-M14	C2	27	0.458747	0.341386	0.576108	0.597194	0.551767	0.642621	0.031971	0.537122	0.480082	0.594162	0.23013
I10-I15	M05-M14	PC(C36:3)	52	0.462742	0.387309	0.538174	0.555146	0.517929	0.592363	0.0263015	0.509324	0.454651	0.563996	0.327211
I25	M05-M14	Betaine	16	0.482726	0.335435	0.630017	0.638704	0.574383	0.703024	0.0467809	0.522106	0.465624	0.578587	0.624731
I20-I25	M05-M14	C3	19	0.442063	0.312218	0.571908	0.581714	0.527496	0.635931	0.0471594	0.52068	0.466028	0.575332	0.260611
I20-I25	M05-M14	Betaine	19	0.494854	0.367622	0.622085	0.639608	0.583737	0.695479	0.0424247	0.522106	0.465624	0.578587	0.701259
J35.0	M05-M14	PC(C38:6)	39	0.475757	0.388652	0.562862	0.513999	0.474606	0.553393	0.427812	0.605461	0.552533	0.65839	0.0145888
J30-J39	M05-M14	PC(C32:1)	56	0.454506	0.377432	0.53158	0.517148	0.48053	0.553766	0.144462	0.554912	0.500396	0.609429	0.0340546
H25	M16	C4	18	0.473817	0.357288	0.590346	0.628078	0.569145	0.68701	0.0178201	0.530959	0.462494	0.599424	0.393206
I11	M16	PC(C40:5).7	24	0.473531	0.367258	0.579803	0.590884	0.546099	0.635669	0.0443688	0.481071	0.412904	0.549238	0.906831
I10-I15	M16	C4	38	0.470871	0.379923	0.56182	0.585987	0.54899	0.622984	0.0240929	0.530959	0.462494	0.599424	0.296703
I80-I89	M16	ADMA	21	0.442424	0.322189	0.56266	0.578527	0.533526	0.623528	0.029729	0.571763	0.504674	0.638853	0.0618254
J35	M16	PC(C36:3)	16	0.426193	0.290771	0.561616	0.530892	0.490883	0.570901	0.146432	0.578586	0.511621	0.645552	0.0469621
J35.0	M16	PC(C36:3)	16	0.426193	0.290771	0.561616	0.533501	0.493059	0.573943	0.136983	0.578586	0.511621	0.645552	0.043557
J35.0	M16	DiMeGly	16	0.467085	0.342766	0.591404	0.551675	0.512114	0.591235	0.20404	0.603694	0.536036	0.671352	0.0488082
J30-J39	M16	C2	21	0.427128	0.30002	0.554237	0.49199	0.455696	0.528284	0.336396	0.606674	0.539696	0.673652	0.0118108
J30-J39	M16	PC(C36:3)	21	0.429654	0.320029	0.539279	0.503134	0.466588	0.539679	0.212889	0.578586	0.511621	0.645552	0.0196636
K20-K31	M16	DiMeGly	24	0.467536	0.375459	0.559614	0.532929	0.489439	0.576419	0.199146	0.603694	0.536036	0.671352	0.018272
E66	M17	Leu	24	0.453605	0.351456	0.555754	0.601615	0.552477	0.650754	0.0101749	0.53717	0.475436	0.598905	0.170172
E65-E68	M17	Leu	24	0.453605	0.351456	0.555754	0.601615	0.552477	0.650754	0.00986088	0.53717	0.475436	0.598905	0.170172
I11	M17	Gly	37	0.444475	0.347087	0.541864	0.556842	0.510861	0.602822	0.0405254	0.506453	0.437663	0.575242	0.30844
I11	M17	C3	37	0.477052	0.392823	0.561281	0.578696	0.536335	0.621057	0.0271553	0.475683	0.414044	0.537322	0.979492
I11	M17	C4	37	0.458974	0.366715	0.551233	0.590731	0.546681	0.634782	0.0127864	0.541085	0.478949	0.603221	0.133881
I11	M17	C5	37	0.473833	0.390441	0.557225	0.609396	0.567502	0.65129	0.00475474	0.498598	0.437527	0.559669	0.638706
I10-I15	M17	C3	48	0.482433	0.405887	0.55898	0.588088	0.551957	0.624219	0.0122946	0.475683	0.414044	0.537322	0.892924
I10-I15	M17	C4	48	0.443006	0.360642	0.52537	0.585987	0.54899	0.622984	0.00154936	0.541085	0.478949	0.603221	0.0608179
I10-I15	M17	C5	48	0.47616	0.398798	0.553522	0.600913	0.564929	0.636897	0.0031638	0.498598	0.437527	0.559669	0.655506
I80-I89	M17	Arachidonic acid	30	0.456065	0.347326	0.564804	0.542131	0.497079	0.587183	0.138737	0.590374	0.528122	0.652627	0.0335928
J35	M17	ADMA	28	0.481725	0.377066	0.586384	0.535088	0.494778	0.575398	0.351221	0.613134	0.554674	0.671593	0.02822
J35.0	M17	ADMA	28	0.481725	0.377066	0.586384	0.538656	0.497744	0.579568	0.320901	0.613134	0.554674	0.671593	0.034879
K20-K31	M17	C5	32	0.476411	0.388106	0.564716	0.583569	0.540951	0.626186	0.0290896	0.498598	0.437527	0.559669	0.685509
M05-M14	M17	Hexoses	16	0.428706	0.295889	0.561523	0.580129	0.522919	0.63734	0.0403353	0.49739	0.430454	0.564327	0.365548
E00-E07	M15-M19	Leu	31	0.434332	0.329547	0.539117	0.616048	0.567565	0.664531	0.00138241	0.512073	0.464895	0.559251	0.171906
E66	M15-M19	Asp	33	0.445389	0.333605	0.557174	0.574374	0.518279	0.63047	0.0378398	0.502545	0.453076	0.552013	0.359612
E65-E68	M15-M19	Asp	33	0.445389	0.333605	0.557174	0.574374	0.518279	0.63047	0.0377384	0.502545	0.453076	0.552013	0.359612
E78	M15-M19	ADMA	29	0.479739	0.370335	0.589143	0.51452	0.453838	0.575203	0.5859	0.597395	0.553461	0.64133	0.0468517
I10-I15	M15-M19	Glu	88	0.522259	0.457864	0.586655	0.6036	0.567071	0.640128	0.0314386	0.529858	0.48231	0.577405	0.852427
I10-I15	M15-M19	C5	88	0.475715	0.415957	0.535473	0.600913	0.564929	0.636897	0.00044957	0.504208	0.45796	0.550456	0.459977
I10-I15	M15-M19	Hexoses	88	0.474244	0.40807	0.540418	0.558112	0.520334	0.595891	0.0307599	0.507509	0.457725	0.557292	0.42283
I83	M15-M19	Arachidonic acid	45	0.486726	0.399346	0.574107	0.541982	0.492632	0.591332	0.269809	0.589743	0.54297	0.636516	0.0396709
I83	M15-M19	Creatine	45	0.457787	0.363814	0.551759	0.485846	0.43412	0.537572	0.608245	0.597964	0.549201	0.646727	0.011631
J35	M15-M19	C2	48	0.447235	0.365341	0.529129	0.514019	0.474193	0.553845	0.150824	0.55693	0.50972	0.60414	0.0219786
J35	M15-M19	ADMA	48	0.469648	0.390224	0.549071	0.535088	0.494778	0.575398	0.150064	0.597395	0.553461	0.64133	0.0062817
J35.0	M15-M19	C2	47	0.445109	0.361659	0.528559	0.512773	0.472221	0.553325	0.153111	0.55693	0.50972	0.60414	0.021949
J35.0	M15-M19	ADMA	47	0.464995	0.38447	0.54552	0.538656	0.497744	0.579568	0.110159	0.597395	0.553461	0.64133	0.00419621
J30-J39	M15-M19	C2	64	0.44938	0.377235	0.521524	0.49199	0.455696	0.528284	0.301249	0.55693	0.50972	0.60414	0.0121178
J40-J47	M15-M19	ADMA	21	0.458057	0.336176	0.579937	0.563852	0.501159	0.626546	0.120038	0.597395	0.553461	0.64133	0.029144
K21	M15-M19	ADMA	23	0.471396	0.359848	0.582944	0.546914	0.462428	0.6314	0.295151	0.597395	0.553461	0.64133	0.0391514
K20-K31	M15-M19	C5	60	0.485103	0.414953	0.555254	0.583569	0.540951	0.626186	0.0194531	0.504208	0.45796	0.550456	0.655915
I11	M23	Creatine	17	0.442005	0.304121	0.579889	0.589032	0.544895	0.633169	0.0460837	0.569454	0.478214	0.660695	0.131015
I11	M23	SDMA	17	0.427329	0.298529	0.556128	0.575241	0.529823	0.620659	0.0276887	0.540596	0.456533	0.62466	0.138483
I10-I15	M25.5	Phe	30	0.466905	0.367322	0.566487	0.57636	0.539466	0.613254	0.0422981	0.531036	0.456588	0.605483	0.312177
D10-D36	M20-M25	DiMeGly	34	0.463423	0.386986	0.53986	0.547663	0.504233	0.591094	0.0632688	0.567944	0.517905	0.617982	0.0250669
J30	M20-M25	Creatinine	21	0.44531	0.336147	0.554474	0.521005	0.466716	0.575294	0.222197	0.575342	0.524121	0.626564	0.0319163
M15-M19	M20-M25	PC(C40:5).7	28	0.470644	0.363833	0.577455	0.548597	0.500233	0.59696	0.19033	0.592085	0.540645	0.643526	0.0393036
I10-I15	M40-M43	Urea	17	0.452953	0.322707	0.583199	0.631177	0.595844	0.66651	0.00677718	0.577743	0.48467	0.670817	0.126721
D10-D36	M45-M49	Hexoses	16	0.395289	0.255339	0.535239	0.508607	0.463447	0.553767	0.128545	0.586761	0.508189	0.665333	0.0176063
E78	M50	Phe	19	0.440896	0.318792	0.563	0.585792	0.530519	0.641065	0.0280497	0.505922	0.43883	0.573015	0.360444
E78	M50	C4	19	0.465938	0.339008	0.592868	0.616427	0.559914	0.672941	0.0278857	0.506706	0.441461	0.57195	0.57565
I11	M50	C3	35	0.47863	0.399561	0.557699	0.578696	0.536335	0.621057	0.0296981	0.511089	0.445744	0.576434	0.53519
I11	M50	C4	35	0.468999	0.380453	0.557544	0.590731	0.546681	0.634782	0.017174	0.506706	0.441461	0.57195	0.501709
I11	M50	LysoPC(C18:2)	35	0.444335	0.346252	0.542419	0.564266	0.519532	0.608999	0.028246	0.498028	0.428346	0.56771	0.381875
I10-I15	M50	Orn	45	0.487808	0.408948	0.566667	0.578911	0.542732	0.61509	0.0393119	0.503738	0.443013	0.564463	0.746396
I10-I15	M50	C3	45	0.475247	0.397021	0.553473	0.588088	0.551957	0.624219	0.00977688	0.511089	0.445744	0.576434	0.490779
I10-I15	M50	C4	45	0.480975	0.400061	0.56189	0.585987	0.54899	0.622984	0.0180757	0.506706	0.441461	0.57195	0.627605
I10-I15	M50	Kynurenine	45	0.502323	0.417182	0.587465	0.600993	0.564561	0.637425	0.0369616	0.502254	0.434664	0.569843	0.99898
E11	M51	Phe	19	0.444981	0.340775	0.549187	0.600742	0.526004	0.675479	0.0181539	0.552143	0.510844	0.593443	0.0611827
E11	M51	Hexoses	19	0.438614	0.290636	0.586592	0.617307	0.540764	0.69385	0.0311686	0.509338	0.465237	0.553439	0.369518
E10-E14	M51	Phe	19	0.444981	0.340775	0.549187	0.590399	0.517799	0.663	0.0177876	0.552143	0.510844	0.593443	0.0611827
E10-E14	M51	Hexoses	19	0.438614	0.290636	0.586592	0.598754	0.522846	0.674662	0.0440269	0.509338	0.465237	0.553439	0.369518
E66	M51	Leu	40	0.456617	0.366171	0.547063	0.601615	0.552477	0.650754	0.00632464	0.545207	0.50183	0.588585	0.0827603
E66.9	M51	Ala	32	0.485189	0.382622	0.587756	0.60605	0.551773	0.660328	0.0379549	0.524135	0.480023	0.568248	0.494293
E66.9	M51	Leu	32	0.451928	0.349354	0.554502	0.605236	0.551617	0.658855	0.00996332	0.545207	0.50183	0.588585	0.10032
E65-E68	M51	Leu	40	0.456617	0.366171	0.547063	0.601615	0.552477	0.650754	0.00594187	0.545207	0.50183	0.588585	0.0843286
E78	M51	Urea	30	0.464764	0.360234	0.569294	0.598075	0.538161	0.657989	0.0315819	0.566067	0.524396	0.607739	0.0713159
E70-E90	M51	Gly	40	0.496087	0.405462	0.586711	0.508845	0.45612	0.56157	0.807767	0.601902	0.559472	0.644332	0.0371172
E70-E90	M51	C5	40	0.455613	0.371722	0.539503	0.559289	0.509437	0.609141	0.0397592	0.519785	0.477298	0.562272	0.179018
H91	M51	Gly	25	0.449939	0.345939	0.553939	0.53392	0.47405	0.59379	0.170367	0.601902	0.559472	0.644332	0.00657136
H91	M51	X3OHbutyrate	25	0.439432	0.336365	0.542499	0.595418	0.541226	0.649611	0.00581868	0.512579	0.469896	0.555262	0.183379
I11	M51	Orn	76	0.490262	0.428609	0.551915	0.564605	0.522953	0.606258	0.0428746	0.517803	0.475129	0.560476	0.47168
I11	M51	Phe	76	0.478567	0.420038	0.537097	0.541931	0.498293	0.58557	0.089095	0.552143	0.510844	0.593443	0.0426771
I11	M51	C3	76	0.471862	0.406762	0.536961	0.578696	0.536335	0.621057	0.00759507	0.4984	0.454187	0.542612	0.508726
I10-I15	M51	Orn	104	0.495325	0.440451	0.550198	0.578911	0.542732	0.61509	0.0139699	0.517803	0.475129	0.560476	0.526309
I20-I25	M51	C4	38	0.462758	0.373296	0.552219	0.607001	0.551494	0.662508	0.00620478	0.506723	0.463769	0.549677	0.385362
I30-I52	M51	Kynurenine	99	0.541678	0.48378	0.599576	0.619179	0.581734	0.656625	0.0277266	0.530157	0.489523	0.570792	0.749601
J35	M51	PC(C38:6)	63	0.472574	0.406096	0.539052	0.490346	0.451533	0.52916	0.65097	0.569216	0.526527	0.611906	0.0144836
J35.0	M51	PC(C38:6)	63	0.472574	0.406096	0.539052	0.513999	0.474606	0.553393	0.298019	0.569216	0.526527	0.611906	0.0142212
K20-K31	M51	C5	48	0.489399	0.405375	0.573424	0.583569	0.540951	0.626186	0.0469908	0.519785	0.477298	0.562272	0.534288
M17	M51	Gly	27	0.474932	0.35699	0.592875	0.506453	0.437663	0.575242	0.650993	0.601902	0.559472	0.644332	0.0402576
M20-M25	M51	Gly	43	0.475135	0.380889	0.56938	0.498672	0.446582	0.550763	0.668404	0.601902	0.559472	0.644332	0.016349
D10-D36	M51.1	LysoPC(C18:0)	17	0.43733	0.305456	0.569204	0.580456	0.536395	0.624517	0.0431925	0.572869	0.50366	0.642077	0.073266
E66.9	M51.1	Ala	25	0.478783	0.362726	0.59484	0.60605	0.551773	0.660328	0.0435942	0.476142	0.407646	0.544638	0.968782
E66.9	M51.1	Leu	25	0.446166	0.334936	0.557396	0.605236	0.551617	0.658855	0.0081215	0.561487	0.492893	0.630081	0.0825528
E70-E90	M54	C4	21	0.426744	0.299925	0.553562	0.578112	0.527716	0.628508	0.0284769	0.528199	0.471374	0.585023	0.154931
E70-E90	M54	DiMeGly	21	0.436075	0.315739	0.556411	0.580533	0.52978	0.631286	0.0264271	0.509568	0.459081	0.560055	0.269876
I10-I15	M54	Ala	43	0.487291	0.403936	0.570646	0.588348	0.551916	0.62478	0.0296248	0.491227	0.436451	0.546003	0.938357
I20-I25	M54	C5	20	0.431635	0.30346	0.55981	0.625682	0.572553	0.678812	0.00352002	0.492406	0.436229	0.548582	0.394856
I10-I15	M54.1	ADMA	20	0.468819	0.35904	0.578598	0.598849	0.562631	0.635066	0.0236243	0.518139	0.441533	0.594744	0.457614
E11	M50-M54	Phe	23	0.454277	0.341856	0.566699	0.600742	0.526004	0.675479	0.0312863	0.522907	0.485773	0.560041	0.256128
E11	M50-M54	Hexoses	23	0.447896	0.317556	0.578237	0.617307	0.540764	0.69385	0.0256096	0.500868	0.463059	0.538677	0.444417
E66	M50-M54	Leu	56	0.451907	0.379302	0.524512	0.601615	0.552477	0.650754	0.000716908	0.527126	0.48997	0.564281	0.0680059
E65-E68	M50-M54	Leu	56	0.451907	0.379302	0.524512	0.601615	0.552477	0.650754	0.000830385	0.527126	0.48997	0.564281	0.0650885
E70-E90	M50-M54	C5	62	0.462133	0.394553	0.529713	0.559289	0.509437	0.609141	0.0238739	0.519075	0.481989	0.55616	0.146445
H90-H95	M50-M54	DiMeGly	51	0.456087	0.378116	0.534057	0.578559	0.527312	0.629805	0.0097933	0.545897	0.509403	0.582391	0.0343346
H90-H95	M50-M54	DiMeGly1	51	0.456087	0.378116	0.534057	0.578559	0.527312	0.629805	0.0097933	0.545897	0.509403	0.582391	0.0343346
H90-H95	M50-M54	ADMA	51	0.438766	0.36155	0.515983	0.570958	0.51882	0.623097	0.00543616	0.485688	0.448738	0.522639	0.28285
I10	M50-M54	Gly	54	0.4553	0.374156	0.536445	0.487459	0.439893	0.535025	0.502872	0.55512	0.517623	0.592616	0.0250504
I11	M50-M54	Leu	99	0.446327	0.387047	0.505608	0.549845	0.505252	0.594438	0.00702118	0.527126	0.48997	0.564281	0.0178225
I10-I15	M50-M54	Ala	148	0.524396	0.474785	0.574007	0.588348	0.551916	0.62478	0.0418504	0.523011	0.485327	0.560696	0.964942
I10-I15	M50-M54	Leu	148	0.455185	0.404928	0.505441	0.557139	0.520035	0.594243	0.00109795	0.527126	0.48997	0.564281	0.0237513
I10-I15	M50-M54	Lactate	148	0.484044	0.434703	0.533384	0.569272	0.532297	0.606247	0.00537906	0.515104	0.478148	0.552059	0.323518
I25	M50-M54	C4	37	0.465176	0.368819	0.561533	0.585613	0.517697	0.653528	0.0455008	0.50247	0.464919	0.54002	0.479812
I20-I25	M50-M54	C4	56	0.451365	0.377131	0.525599	0.607001	0.551494	0.662508	0.000863177	0.50247	0.464919	0.54002	0.228775
I30-I52	M50-M54	Kynurenine	144	0.555532	0.50532	0.605744	0.619179	0.581734	0.656625	0.0465619	0.523437	0.486549	0.560324	0.312806
I30-I52	M50-M54	ADMA	144	0.483284	0.433501	0.533067	0.554088	0.516455	0.591721	0.0275098	0.485688	0.448738	0.522639	0.939409
J34	M50-M54	OxoPro	20	0.458729	0.336813	0.580644	0.602522	0.523644	0.681401	0.0461728	0.526366	0.489303	0.563429	0.298385
M13	M50-M54	LysoPC(C16:0)	24	0.435241	0.30845	0.562033	0.581575	0.506641	0.656509	0.0487942	0.519674	0.481783	0.557564	0.207693
I10-I15	M81	C16	16	0.487814	0.381868	0.59376	0.614615	0.578393	0.650836	0.0215337	0.531356	0.459208	0.603504	0.505632
I10-I15	M81	Arachidonic acid	16	0.45446	0.334661	0.574259	0.585438	0.548895	0.621981	0.0331589	0.529275	0.444821	0.613728	0.317247
I10-I15	M80-M85	C16	24	0.463821	0.362274	0.565369	0.614615	0.578393	0.650836	0.00497865	0.514065	0.441147	0.586983	0.430969
J30-J39	M80-M85	LysoPC(C18:0)	17	0.458693	0.324798	0.592588	0.499398	0.46293	0.535866	0.565474	0.624592	0.548218	0.700965	0.0288432
I10-I15	N10	C5	19	0.468432	0.353989	0.582874	0.600913	0.564929	0.636897	0.0262823	0.610505	0.544618	0.676391	0.0351263
I10-I15	N10	C51	19	0.468432	0.353989	0.582874	0.600913	0.564929	0.636897	0.0262823	0.610505	0.544618	0.676391	0.0351263
M51	N10	Gly	16	0.461244	0.353947	0.56854	0.601902	0.559472	0.644332	0.0170184	0.551947	0.48325	0.620643	0.153801
M50-M54	N10	Uric acid	22	0.473941	0.364991	0.58289	0.552359	0.515021	0.589698	0.182276	0.610667	0.548493	0.672841	0.0302066
E66	N10-N16	Creatine	21	0.441847	0.316896	0.566798	0.611407	0.559925	0.662889	0.0111272	0.560468	0.497747	0.62319	0.0945189
E65-E68	N10-N16	Creatine	21	0.441847	0.316896	0.566798	0.611407	0.559925	0.662889	0.0143281	0.560468	0.497747	0.62319	0.0933429
I11	N10-N16	C5	16	0.465766	0.340354	0.591179	0.609396	0.567502	0.65129	0.0300517	0.594351	0.534832	0.653871	0.0696601
I10-I15	N10-N16	C5	31	0.476333	0.375988	0.576678	0.600913	0.564929	0.636897	0.0176362	0.594351	0.534832	0.653871	0.0475754
I10-I15	N10-N16	C51	31	0.476333	0.375988	0.576678	0.600913	0.564929	0.636897	0.0176362	0.594351	0.534832	0.653871	0.0475754
I10-I15	N10-N16	Lactate	31	0.456847	0.36543	0.548263	0.569272	0.532297	0.606247	0.027615	0.509734	0.447667	0.571801	0.348315
I10-I15	N10-N16	Uric acid	31	0.49503	0.399562	0.590497	0.605367	0.568787	0.641947	0.0313109	0.581076	0.525444	0.636708	0.12713
J30-J39	N20.0	LysoPC(C22:6)	17	0.449166	0.316721	0.581611	0.513001	0.476843	0.54916	0.362321	0.597503	0.513426	0.681579	0.0496261
I11	N20-N23	C3	20	0.46115	0.35115	0.571151	0.578696	0.536335	0.621057	0.0426654	0.521437	0.440126	0.602747	0.38781
I11	N20-N23	ADMA	20	0.461857	0.341569	0.582145	0.587885	0.544135	0.631635	0.0408934	0.520253	0.442802	0.597705	0.415008
I10-I15	N20-N23	C3	27	0.482535	0.385586	0.579484	0.588088	0.551957	0.624219	0.0425105	0.521437	0.440126	0.602747	0.546864
I10-I15	N20-N23	ADMA	27	0.461495	0.361228	0.561762	0.598849	0.562631	0.635066	0.010636	0.520253	0.442802	0.597705	0.363254
E66	N30	Val	17	0.487129	0.376419	0.597839	0.628116	0.577944	0.678288	0.0239472	0.596815	0.536586	0.657044	0.0882518
E65-E68	N30	Val	17	0.487129	0.376419	0.597839	0.628116	0.577944	0.678288	0.0212567	0.596815	0.536586	0.657044	0.0882518
H25-H28	N30	Urea	18	0.471243	0.342239	0.600247	0.618806	0.557743	0.67987	0.0429096	0.585004	0.524765	0.645244	0.103539
I11	N30	Urea	18	0.512364	0.389375	0.635354	0.644757	0.603566	0.685949	0.045655	0.585004	0.524765	0.645244	0.29648
I10-I15	N30	Hexoses	32	0.443278	0.35321	0.533345	0.558112	0.520334	0.595891	0.0162546	0.504886	0.443242	0.56653	0.268724
I10-I15	N30	ADMA	32	0.473793	0.369093	0.578494	0.598849	0.562631	0.635066	0.0259082	0.515925	0.454726	0.577124	0.496032
I49	N30	PC(C32:1)	17	0.449461	0.299536	0.599387	0.515704	0.46903	0.562379	0.408487	0.612088	0.550703	0.673474	0.0445075
H25	N30-N39	C3	18	0.502294	0.390347	0.614241	0.628973	0.570328	0.687619	0.0496368	0.544801	0.487196	0.602407	0.493753
I11	N30-N39	Urea	18	0.512364	0.389375	0.635354	0.644757	0.603566	0.685949	0.045655	0.572188	0.51339	0.630985	0.377232
I10-I15	N30-N39	ADMA	34	0.46812	0.367867	0.568373	0.598849	0.562631	0.635066	0.01255	0.508155	0.449932	0.566377	0.498607
M05-M14	N30-N39	PC(C32:1)	15	0.436212	0.282126	0.590297	0.554912	0.500396	0.609429	0.144953	0.597419	0.537391	0.657448	0.0466391
G40-G47	N40	SDMA	19	0.45607	0.342639	0.5695	0.550893	0.505626	0.59616	0.12831	0.581956	0.527772	0.63614	0.0431874
H25-H28	N40	Gly	21	0.458682	0.329525	0.587839	0.535682	0.471559	0.599805	0.289796	0.597992	0.542788	0.653197	0.0434494
I10	N40	Gly	25	0.459554	0.349174	0.569933	0.487459	0.439893	0.535025	0.649142	0.597992	0.542788	0.653197	0.0223278
I10	N40	Urea	25	0.51785	0.409484	0.626216	0.548464	0.501515	0.595412	0.611489	0.639504	0.58488	0.694128	0.0496232
I11	N40	LysoPC(C22:6)	46	0.470714	0.385914	0.555514	0.574608	0.530737	0.61848	0.0309196	0.478997	0.42059	0.537404	0.874739
I10-I15	N40	PC(C38:6)	68	0.502136	0.42991	0.574362	0.591812	0.555341	0.628283	0.0282624	0.491769	0.433568	0.549971	0.826626
I10-I15	N40	LysoPC(C22:6)	68	0.47837	0.408254	0.548486	0.600297	0.564354	0.636241	0.00255044	0.478997	0.42059	0.537404	0.989255
I30-I52	N40	Orn	51	0.490155	0.414662	0.565648	0.532411	0.495042	0.569779	0.320451	0.589656	0.535648	0.643664	0.0364267
J35	N40	C2	24	0.440772	0.344923	0.53662	0.514019	0.474193	0.553845	0.166844	0.564196	0.50904	0.619353	0.0278646
J35.0	N40	C2	21	0.435642	0.327875	0.54341	0.512773	0.472221	0.553325	0.189451	0.564196	0.50904	0.619353	0.0328239
J30-J39	N40	C2	37	0.452939	0.374775	0.531102	0.49199	0.455696	0.528284	0.374615	0.564196	0.50904	0.619353	0.0234759
K20-K31	N40	C5	27	0.447794	0.342422	0.553167	0.583569	0.540951	0.626186	0.0161565	0.555109	0.497953	0.612264	0.0779611
M17	N40	Betaine	16	0.424812	0.283721	0.565903	0.479902	0.420269	0.539536	0.480983	0.621549	0.567488	0.675611	0.00746354
M20-M25	N40	SDMA	18	0.461452	0.360827	0.562078	0.539933	0.487739	0.592127	0.161958	0.581956	0.527772	0.63614	0.0370469
E70-E90	N40-N51	SDMA	18	0.443046	0.3207	0.565392	0.533089	0.479215	0.586962	0.175116	0.584093	0.53293	0.635256	0.0338271
G40-G47	N40-N51	SDMA	23	0.44772	0.333039	0.562402	0.550893	0.505626	0.59616	0.101218	0.584093	0.53293	0.635256	0.0343788
H25	N40-N51	C16	24	0.457996	0.34959	0.566401	0.585084	0.525811	0.644358	0.0408717	0.554042	0.501475	0.606609	0.104223
H90-H95	N40-N51	C3	33	0.462106	0.358579	0.565633	0.534572	0.482839	0.586305	0.215726	0.577351	0.522524	0.632177	0.0482728
I10-I15	N40-N51	PC(C38:6)	75	0.496809	0.42933	0.564289	0.591812	0.555341	0.628283	0.0153156	0.507352	0.454566	0.560138	0.80491
I10-I15	N40-N51	LysoPC(C22:6)	75	0.481809	0.414888	0.54873	0.600297	0.564354	0.636241	0.00245169	0.508246	0.454701	0.561791	0.545532
I30-I52	N40-N51	LysoPC(C18:2)	63	0.461732	0.38808	0.535384	0.549536	0.511313	0.587758	0.0366146	0.473678	0.419528	0.527828	0.797886
I80-I89	N40-N51	Orn	21	0.441751	0.325253	0.558249	0.540925	0.495191	0.58666	0.129026	0.569967	0.520057	0.619877	0.0425109
I80-I89	N40-N51	Gly	21	0.4633	0.348047	0.578552	0.550974	0.505249	0.596699	0.166014	0.6055	0.555237	0.655762	0.0269757
J35	N40-N51	C5	29	0.452068	0.354003	0.550133	0.516149	0.475956	0.556341	0.229302	0.56891	0.515462	0.622358	0.0395211
J35	N40-N51	Betaine	29	0.507339	0.412311	0.602367	0.558555	0.519202	0.597908	0.32926	0.62508	0.574426	0.675733	0.0260467
J35.0	N40-N51	Betaine	26	0.513393	0.420545	0.606241	0.561631	0.521886	0.601375	0.349386	0.62508	0.574426	0.675733	0.0341639
M17	N40-N51	Betaine	16	0.424812	0.283721	0.565903	0.479902	0.420269	0.539536	0.480983	0.62508	0.574426	0.675733	0.00700574
M20-M25	N40-N51	SDMA	20	0.477094	0.382931	0.571256	0.539933	0.487739	0.592127	0.253084	0.584093	0.53293	0.635256	0.0431588
M51	N40-N51	SDMA	40	0.459578	0.382299	0.536857	0.512458	0.469935	0.554982	0.240165	0.584093	0.53293	0.635256	0.00853359
I11	N80-N98	Betaine	19	0.469758	0.33111	0.608407	0.548847	0.505685	0.592009	0.285965	0.65635	0.589998	0.722702	0.0169938
I11	N80-N98	Uric acid	19	0.515917	0.39154	0.640294	0.627876	0.584795	0.670958	0.0957429	0.654677	0.590393	0.718961	0.0489349
I83	N80-N98	OxoPro	17	0.41425	0.25554	0.57296	0.553968	0.503913	0.604024	0.0939265	0.622833	0.552414	0.693252	0.021105
I80-I89	N80-N98	OxoPro	19	0.422591	0.26427	0.580913	0.53306	0.486839	0.57928	0.175787	0.622833	0.552414	0.693252	0.0234723
J35	N80-N98	Leu	31	0.515076	0.414771	0.615381	0.511611	0.470926	0.552297	0.949643	0.645908	0.585693	0.706124	0.0285295
J35.0	N80-N98	Met	30	0.492185	0.381011	0.603359	0.486649	0.446763	0.526535	0.926817	0.624737	0.556966	0.692507	0.0461684
J35.0	N80-N98	Leu	30	0.505131	0.403409	0.606853	0.50842	0.467236	0.549603	0.952372	0.645908	0.585693	0.706124	0.0197068
J30-J39	N80-N98	LysoPC(C18:0)	43	0.44544	0.360742	0.530138	0.499398	0.46293	0.535866	0.251653	0.571512	0.504215	0.638809	0.0227268
M15-M19	N80-N98	Leu	15	0.45656	0.31974	0.593379	0.512073	0.464895	0.559251	0.431802	0.645908	0.585693	0.706124	0.0104592
M50-M54	N80-N98	Uric acid	25	0.48069	0.381365	0.580014	0.552359	0.515021	0.589698	0.185803	0.654677	0.590393	0.718961	0.00328466
