# Supplementary material for: Mapping Metabolite and ICD-10 Associations
Source: Metabolites. 2020 May 14;10(5):196. doi: 10.3390/metabo10050196 (PMC7281140; doi:10.3390/metabo10050196)
Supplement: Supplementary file 1 [file metabolites-10-00196-s001.zip › metabolites-789306-pr-sp/Supplementary_Table_S5.xlsx]

## Sheet: Sheet1
Table S5. Ion pairs and liquid chromatography-mass spectrometry conditions for measured metabolites and internal standards.
	Compound	Parent mass	Fragment mass	Derivatization to butyl ester	Internal standard	Internal standard concentration (µM in methanol)	Retention time (min)	Ionization temperature	Declustering potential (V)	Collision energy (eV)
Measurement of amino acids by direct infusion
	ornithine (Orn)	189	70	Yes	[2H2]ornithine	2.5	NA	300	27	27
	arginine (Arg)	231	70	Yes	[2H4,13C]arginine	2.5	NA	300	27	27
	glycine (Gly)	132	76	Yes	[15N, 13C ]glycine	12.5	NA	300	27	27
	alanine (Ala)	146	44	Yes	[2H4]alanine	2.5	NA	300	27	27
	aspartate (Asp)	246	144	Yes	[2H3]aspartate	2.5	NA	300	27	27
	glutamine (Gln)	203	84	Yes	[2H3]glutamate	2.5	NA	300	27	27
	glutamate (Glu)	260	84	Yes	[2H3]glutamate	2.5	NA	300	25	24
	leucine and isoleucine (Leu+Ile)	188	86	Yes	[2H3]leucine	2.5	NA	300	27	27
	methionine (Met)	206	104	Yes	[2H3]methionine	2.5	NA	300	27	27
	phenylalanine (Phe)	222	120	Yes	[2H5]phenylalanine	2.5	NA	300	27	27
	tyrosine (Tyr)	238	136	Yes	[13C6]tyrosine	2.5	NA	300	27	27
	valine (Val)	174	72	Yes	[2H6]valine	2.5	NA	300	27	27
	[2H3]leucine a	191	89	Yes	NA	NA	NA	300	27	27
	[2H2]ornithine a	191	72	Yes	NA	NA	NA	300	27	27
	[2H3]methionine a	209	107	Yes	NA	NA	NA	300	27	27
	[2H4]alanine a	150	48	Yes	NA	NA	NA	300	27	27
	[2H5]phenylalanine a	228	126	Yes	NA	NA	NA	300	27	27
	[2H6]valine a	182	80	Yes	NA	NA	NA	300	27	27
	[2H4,13C]arginine a	236	75	Yes	NA	NA	NA	300	27	27
	[2H3]glutamate a	263	87	Yes	NA	NA	NA	300	27	27
	[13C6]tyrosine a	244	142	Yes	NA	NA	NA	300	27	27
	[15N, 13C ]glycine a	134	78	Yes	NA	NA	NA	300	27	27
	[2H3]aspartate a	249	147	Yes	NA	NA	NA	300	27	27
Direct infusion measurement of phosphatidylcholines
	PC(C32:1)	732.4	184	No	[2H31]palmitoyloleoylphosphatidylcholine	0.04	NA	300	40	35
	PC(C36:1)	787.6	184	No	[2H31]palmitoyloleoylphosphatidylcholine	0.04	NA	300	40	35
	PC(C36:3)	784.4	184	No	[2H31]palmitoyloleoylphosphatidylcholine	0.04	NA	300	40	35
	PC(C38:6)	806.4	184	No	[2H31]palmitoyloleoylphosphatidylcholine	0.04	NA	300	40	35
	PC(C40:5)	836.4	184	No	[2H31]palmitoyloleoylphosphatidylcholine	0.04	NA	300	40	35
	lysoPC(C16:0)	496.3	184	No	[2H31]palmitoyloleoylphosphatidylcholine	0.04	NA	300	40	35
	lysoPC(C18:0)	524.3	184	No	[2H31]palmitoyloleoylphosphatidylcholine	0.04	NA	300	40	35
	lysoPC(C18:2)	520.3	184	No	[2H31]palmitoyloleoylphosphatidylcholine	0.04	NA	300	40	35
	lysoPC(C22:6)	568.3	184	No	[2H31]palmitoyloleoylphosphatidylcholine	0.04	NA	300	40	35
	[2H31]palmitoyloleoylphosphatidylcholine b	792.6	184	No	NA	NA	NA	300	40	35
Direct infusion measurement of acylcarnitines								300	40	35
	C0 (free carnitine)	218.3	85	Yes	[2H9]carnitine	0.76	NA	300	40	38
	C2 (acetylcarnitine)	260.3	85	Yes	[2H3]acetylcarnitine	0.19	NA	300	40	38
	C3 (propionylcarnitine)	274.3	85	Yes	[2H3]propionylcarnitine	0.04	NA	300	40	38
	C4 (butyrylcarnitine)	288.3	85	Yes	[2H3]butyrylcarnitine	0.04	NA	300	40	38
	C5 (isovalerylcarnitine)	302.3	85	Yes	[2H9]isovalerylcarnitine	0.04	NA	300	40	38
	C16 (palmitoylcarnitine)	456.4	85	Yes	[2H3]palmitoylcarnitine	0.08	NA	300	40	38
	C18 (stearoylcarnitine)	484.4	85	Yes	[2H3]palmitoylcarnitine	0.08	NA	300	40	38
	[2H9]carnitine a	227.3	85	Yes	NA	NA	NA	300	40	38
	[2H3]acetylcarnitine a	263.3	85	Yes	NA	NA	NA	300	40	38
	[2H3]propionylcarnitine a	277.3	85	Yes	NA	NA	NA	300	40	38
	[2H3]butyrylcarnitine a	291.3	85	Yes	NA	NA	NA	300	40	38
	[2H9]isovalerylcarnitine a	311.3	85	Yes	NA	NA	NA	300	40	38
	[2H3]palmitoylcarnitine a	459.4	85	Yes	NA	NA	NA	300	40	38
Measurement of other metabolites
	tryptophan (Trp)	205	118	No	[2H5]phenylalanine	2.5	1.6	300	25	20
	homotsysteine (HCys)	136	90	No	[2H3]methionine	2.5	0.6	300	30	25
	dimethylglycine (DiMeGly)	104	58	No	[2H4,13C]arginine	2.5	0.5	300	25	25
	kynurenine	209	94	No	[2H5]phenylalanine	2.5	0.8	300	25	25
	kynurenic acid	190	162	No	[2H5]phenylalanine	2.5	2.3	300	25	24
	betaine	118	58	No	[2H4,13C]arginine	2.5	0.5	300	40	44
	urea	61	44	No	[2H4,13C]arginine	2.5	0.6	300	15	24
	taurine	126	108	No	[2H3]glutamate	2.5	0.6	300	20	54
	oxoproline	130	84	No	[2H3]glutamate	2.5	0.6	300	25	34
	asymmetric dimethylarginine (ADMA)	203	158	No	[2H4,13C]arginine	2.5	0.4	300	40	30
	symmetric dimethylarginine (SDMA)	203	172	No	[2H4,13C]arginine	2.5	0.4	300	40	30
	uric acid	169	141	No	[2H5]phenylalanine	2.5	0.6	300	30	30
	[2H3]leucine a	135	89	No	NA	NA	0.4	300	40	25
	[2H3]methionine a	153	107	No	NA	NA	0.4	300	40	25
	[2H5]phenylalanine a	172	126	No	NA	NA	0.4	300	40	25
	[2H6]valine a	126	80	No	NA	NA	0.4	300	40	25
	[2H4,13C]arginine a	180	75	No	NA	NA	0.4	300	40	25
	[2H3]glutamate a	151	105	No	NA	NA	0.3	300	40	25
	[13C6]tyrosine a	188	97	No	NA	NA	0.4	300	40	25
	3-hydroxybutyrate	103	59	No	[2H4]succinate	5	0.2	300	-50	-20
	2-hydroxybutyrate	103	57	No	[2H4]succinate	5	0.2	300	-50	-25
	arachidonic acid	303	259	No	[2H8]arachidonic acid	0.1	6.7	300	-100	-20
	eicosapentanenoic acid	301	257	No	[2H8]arachidonic acid	0.1	5.6	300	-100	-20
	hexoses	179	89	No	[2H4]succinate	5	0.3	300	-35	-20
	lactate	89	43	No	[2H4]succinate	5	0.3	300	-40	-27
	creatine	130	88	No	[2H3]creatine	1	0.3	300	-20	-20
	creatinine	112	68	No	[2H3]creatine	1	0.3	300	-20	-20
	[2H8]arachidonic acid c	310	266	No	NA	NA	6.7	300	-100	-20
	[2H3]creatine d	133	91	No	NA	NA	0.3	300	-20	-20
	[2H4]succinate d	121	101	No	NA	NA	0.3	300	-35	-17
	a from Cambridge Isotope Labs INC, Tewksbury, MA, USA
	b Avanti Polar Lipids, Alabaster, AL, USA
	c Cayman Europe, Tallinn, Estonia
	d Isotec, Merck KGaA, Darmstadt, Germany
